# Supplementary material for: Unveil the transcriptional landscape at the Cryptococcus-host axis in mice and nonhuman primates
Source: PLoS Negl Trop Dis. 2019 Jul 22;13(7):e0007566. doi: 10.1371/journal.pntd.0007566 (PMC6675133; doi:10.1371/journal.pntd.0007566)
Supplement: S1 Table — (XLSX) [file pntd.0007566.s005.xlsx]

## Sheet: mouse lungs transcriptome
Table S1. Tissue RNA-seq analyses of mouse and monkey in response to C. neoformans infection
Gene ID	Gene name	log2FoldChange (infected/uninfected)	Regulation	pvalue	padj	Description
ENSMUSG00000039462	Col10a1	-5.89871	Down	1.20038e-07	6.00283e-06	collagen, type X, alpha 1 [Source:MGI Symbol;Acc:MGI:88445]
ENSMUSG00000031710	Ucp1	-4.72472	Down	1.07601e-05	0.000279674	uncoupling protein 1 (mitochondrial, proton carrier) [Source:MGI Symbol;Acc:MGI:98894]
ENSMUSG00000079265	Gm8257	-4.70402	Down	0.00296648	0.0221395	predicted pseudogene 8257 [Source:MGI Symbol;Acc:MGI:3644430]
ENSMUSG00000059463	Spag11b	-4.5814	Down	0.000792942	0.00831268	sperm associated antigen 11B [Source:MGI Symbol;Acc:MGI:3647173]
ENSMUSG00000032401	Lctl	-3.69109	Down	0.000858647	0.00884232	lactase-like [Source:MGI Symbol;Acc:MGI:2183549]
ENSMUSG00000020884	Asgr1	-3.61464	Down	5.3683e-15	1.62339e-12	asialoglycoprotein receptor 1 [Source:MGI Symbol;Acc:MGI:88081]
ENSMUSG00000022483	Col2a1	-3.47471	Down	1.7977e-05	0.000420102	collagen, type II, alpha 1 [Source:MGI Symbol;Acc:MGI:88452]
ENSMUSG00000022780	Meltf	-3.46208	Down	3.23589e-05	0.000667774	melanotransferrin [Source:MGI Symbol;Acc:MGI:1353421]
ENSMUSG00000054422	Fabp1	-3.23953	Down	9.76767e-17	4.38847e-14	fatty acid binding protein 1, liver [Source:MGI Symbol;Acc:MGI:95479]
ENSMUSG00000028626	Col9a2	-3.22906	Down	4.34146e-06	0.000132556	collagen, type IX, alpha 2 [Source:MGI Symbol;Acc:MGI:88466]
ENSMUSG00000036218	Pdzrn4	-3.1946	Down	0.00478481	0.0309507	PDZ domain containing RING finger 4 [Source:MGI Symbol;Acc:MGI:3056996]
ENSMUSG00000070868	Skint3	-3.14718	Down	1.04081e-07	5.38307e-06	selection and upkeep of intraepithelial T cells 3 [Source:MGI Symbol;Acc:MGI:3045331]
ENSMUSG00000078597	Cyp4a12b	-3.05945	Down	2.00262e-08	1.33544e-06	cytochrome P450, family 4, subfamily a, polypeptide 12B [Source:MGI Symbol;Acc:MGI:3611747]
ENSMUSG00000079267	Gm5930	-2.94846	Down	0.00286078	0.0216259	predicted gene 5930 [Source:MGI Symbol;Acc:MGI:3643645]
ENSMUSG00000054423	Cadps	-2.89836	Down	0.00235897	0.0189788	Ca2+-dependent secretion activator [Source:MGI Symbol;Acc:MGI:1350922]
ENSMUSG00000013611	Snx31	-2.86219	Down	0.00143661	0.0132419	sorting nexin 31 [Source:MGI Symbol;Acc:MGI:1913946]
ENSMUSG00000057606	Colq	-2.83495	Down	1.00006e-23	1.0484e-20	collagen-like tail subunit (single strand of homotrimer) of asymmetric acetylcholinesterase [Source:MGI Symbol;Acc:MGI:1338761]
ENSMUSG00000026697	Myoc	-2.81817	Down	0.000117097	0.00188664	myocilin [Source:MGI Symbol;Acc:MGI:1202864]
ENSMUSG00000022025	Cnmd	-2.78965	Down	0.00551906	0.0341903	chondromodulin [Source:MGI Symbol;Acc:MGI:1341171]
ENSMUSG00000045868	Gvin1	-2.77545	Down	2.07309e-05	0.000466371	GTPase, very large interferon inducible 1 [Source:MGI Symbol;Acc:MGI:1921808]
ENSMUSG00000027966	Col11a1	-2.77058	Down	0.000660481	0.00720754	collagen, type XI, alpha 1 [Source:MGI Symbol;Acc:MGI:88446]
ENSMUSG00000056073	Grik2	-2.72985	Down	0.00132108	0.012395	glutamate receptor, ionotropic, kainate 2 (beta 2) [Source:MGI Symbol;Acc:MGI:95815]
ENSMUSG00000031886	Ces2e	-2.67997	Down	3.25599e-12	5.88511e-10	carboxylesterase 2E [Source:MGI Symbol;Acc:MGI:2443170]
ENSMUSG00000026616	Cr2	-2.59171	Down	1.39775e-09	1.29292e-07	complement receptor 2 [Source:MGI Symbol;Acc:MGI:88489]
ENSMUSG00000053024	Cntn2	-2.58236	Down	0.000238233	0.00327466	contactin 2 [Source:MGI Symbol;Acc:MGI:104518]
ENSMUSG00000026527	Rgs7	-2.5103	Down	0.00136163	0.0126729	regulator of G protein signaling 7 [Source:MGI Symbol;Acc:MGI:1346089]
ENSMUSG00000027004	Frzb	-2.44982	Down	0.0048895	0.0314211	frizzled-related protein [Source:MGI Symbol;Acc:MGI:892032]
ENSMUSG00000027483	Bpifa1	-2.35658	Down	2.90618e-09	2.41863e-07	BPI fold containing family A, member 1 [Source:MGI Symbol;Acc:MGI:1338036]
ENSMUSG00000057836	Xlr3a	-2.31444	Down	0.0061794	0.0370125	X-linked lymphocyte-regulated 3A [Source:MGI Symbol;Acc:MGI:109506]
ENSMUSG00000046182	Gsg1l	-2.3037	Down	1.93474e-11	2.7658e-09	GSG1-like [Source:MGI Symbol;Acc:MGI:2685483]
ENSMUSG00000030310	Slc6a1	-2.27959	Down	0.00724541	0.0413403	solute carrier family 6 (neurotransmitter transporter, GABA), member 1 [Source:MGI Symbol;Acc:MGI:95627]
ENSMUSG00000021575	Ahrr	-2.2598	Down	0.0015785	0.0141921	aryl-hydrocarbon receptor repressor [Source:MGI Symbol;Acc:MGI:1333776]
ENSMUSG00000073125	Xlr3b	-2.25817	Down	8.43219e-08	4.54097e-06	X-linked lymphocyte-regulated 3B [Source:MGI Symbol;Acc:MGI:109505]
ENSMUSG00000061527	Krt5	-2.25336	Down	0.00198381	0.0167988	keratin 5 [Source:MGI Symbol;Acc:MGI:96702]
ENSMUSG00000050473	Slc35d3	-2.23947	Down	1.76946e-06	6.18327e-05	solute carrier family 35, member D3 [Source:MGI Symbol;Acc:MGI:1923407]
ENSMUSG00000015365	Mov10l1	-2.23897	Down	0.00633963	0.0375766	Moloney leukemia virus 10-like 1 [Source:MGI Symbol;Acc:MGI:1891384]
ENSMUSG00000050097	Ces2b	-2.19624	Down	1.51129e-12	2.7959e-10	carboxyesterase 2B [Source:MGI Symbol;Acc:MGI:2448547]
ENSMUSG00000005547	Cyp2a5	-2.18514	Down	1.32771e-15	5.09226e-13	cytochrome P450, family 2, subfamily a, polypeptide 5 [Source:MGI Symbol;Acc:MGI:88597]
ENSMUSG00000087166	L1td1	-2.1744	Down	0.00137206	0.0127441	LINE-1 type transposase domain containing 1 [Source:MGI Symbol;Acc:MGI:3578435]
ENSMUSG00000063626	Unc5d	-2.16257	Down	0.00861463	0.0471019	unc-5 netrin receptor D [Source:MGI Symbol;Acc:MGI:2389364]
ENSMUSG00000070985	Acnat1	-2.15053	Down	0.000549464	0.00624063	acyl-coenzyme A amino acid N-acyltransferase 1 [Source:MGI Symbol;Acc:MGI:2140197]
ENSMUSG00000042372	Dmrt3	-2.14545	Down	0.00333229	0.0240174	doublesex and mab-3 related transcription factor 3 [Source:MGI Symbol;Acc:MGI:2449470]
ENSMUSG00000024598	Fbn2	-2.13011	Down	0.000340043	0.00436861	fibrillin 2 [Source:MGI Symbol;Acc:MGI:95490]
ENSMUSG00000032355	Mlip	-2.1096	Down	6.83166e-06	0.000192869	muscular LMNA-interacting protein [Source:MGI Symbol;Acc:MGI:1916892]
ENSMUSG00000072966	Gprasp2	-2.10929	Down	5.50489e-06	0.000160602	G protein-coupled receptor associated sorting protein 2 [Source:MGI Symbol;Acc:MGI:2442071]
ENSMUSG00000070501	Ifi214	-2.10534	Down	4.14093e-06	0.00012718	interferon activated gene 214 [Source:MGI Symbol;Acc:MGI:3584522]
ENSMUSG00000033849	B3galt2	-2.09487	Down	0.00362308	0.0254344	UDP-Gal:betaGlcNAc beta 1,3-galactosyltransferase, polypeptide 2 [Source:MGI Symbol;Acc:MGI:1349461]
ENSMUSG00000091618	H60c	-2.08802	Down	0.001943	0.0165693	histocompatibility 60c [Source:MGI Symbol;Acc:MGI:3774845]
ENSMUSG00000063681	Crb1	-2.07685	Down	0.000441313	0.00531774	crumbs family member 1, photoreceptor morphogenesis associated [Source:MGI Symbol;Acc:MGI:2136343]
ENSMUSG00000018868	Pnpla5	-2.07579	Down	0.000589947	0.00660749	patatin-like phospholipase domain containing 5 [Source:MGI Symbol;Acc:MGI:1923022]
ENSMUSG00000064293	Cntn4	-2.05511	Down	0.00205677	0.0172679	contactin 4 [Source:MGI Symbol;Acc:MGI:1095737]
ENSMUSG00000032315	Cyp1a1	-2.04685	Down	3.23089e-17	1.60629e-14	cytochrome P450, family 1, subfamily a, polypeptide 1 [Source:MGI Symbol;Acc:MGI:88588]
ENSMUSG00000036095	Dgkb	-2.04435	Down	7.39615e-05	0.00129371	diacylglycerol kinase, beta [Source:MGI Symbol;Acc:MGI:2442474]
ENSMUSG00000047976	Kcna1	-2.02961	Down	0.00655229	0.0384889	potassium voltage-gated channel, shaker-related subfamily, member 1 [Source:MGI Symbol;Acc:MGI:96654]
ENSMUSG00000078606	Gm4070	-2.02373	Down	0.000174681	0.00257577	predicted gene 4070 [Source:MGI Symbol;Acc:MGI:3782245]
ENSMUSG00000045201	Lrrc3b	-2.0128	Down	0.00142854	0.0131753	leucine rich repeat containing 3B [Source:MGI Symbol;Acc:MGI:2384996]
ENSMUSG00000017453	Pipox	-2.00464	Down	5.37638e-05	0.000996977	pipecolic acid oxidase [Source:MGI Symbol;Acc:MGI:1197006]
ENSMUSG00000057378	Ryr3	-1.99239	Down	4.73678e-07	1.97053e-05	ryanodine receptor 3 [Source:MGI Symbol;Acc:MGI:99684]
ENSMUSG00000002588	Pon1	-1.9922	Down	1.0907e-11	1.75012e-09	paraoxonase 1 [Source:MGI Symbol;Acc:MGI:103295]
ENSMUSG00000036334	Igsf10	-1.9858	Down	1.63609e-15	5.71722e-13	immunoglobulin superfamily, member 10 [Source:MGI Symbol;Acc:MGI:1923481]
ENSMUSG00000039194	Rlbp1	-1.98555	Down	0.00845531	0.0464245	retinaldehyde binding protein 1 [Source:MGI Symbol;Acc:MGI:97930]
ENSMUSG00000029368	Alb	-1.93298	Down	0.00198918	0.0168352	albumin [Source:MGI Symbol;Acc:MGI:87991]
ENSMUSG00000044726	Erich5	-1.92348	Down	0.00613457	0.0368332	glutamate rich 5 [Source:MGI Symbol;Acc:MGI:2447772]
ENSMUSG00000050587	Lrrc4c	-1.90743	Down	0.000228742	0.00317194	leucine rich repeat containing 4C [Source:MGI Symbol;Acc:MGI:2442636]
ENSMUSG00000062783	Csprs	-1.90376	Down	1.3409e-05	0.000333634	component of Sp100-rs [Source:NCBI gene;Acc:114564]
ENSMUSG00000027401	Tgm3	-1.90292	Down	0.000124535	0.0019761	transglutaminase 3, E polypeptide [Source:MGI Symbol;Acc:MGI:98732]
ENSMUSG00000052131	Akr1b7	-1.89651	Down	3.76735e-05	0.000752753	aldo-keto reductase family 1, member B7 [Source:MGI Symbol;Acc:MGI:101918]
ENSMUSG00000032530	Lyzl4	-1.89631	Down	0.00461969	0.0302057	lysozyme-like 4 [Source:MGI Symbol;Acc:MGI:1916282]
ENSMUSG00000027792	Bche	-1.88924	Down	9.35039e-06	0.000247534	butyrylcholinesterase [Source:MGI Symbol;Acc:MGI:894278]
ENSMUSG00000044338	Aplnr	-1.88472	Down	1.9345e-09	1.71864e-07	apelin receptor [Source:MGI Symbol;Acc:MGI:1346086]
ENSMUSG00000057182	Scn3a	-1.87921	Down	4.15378e-09	3.2989e-07	sodium channel, voltage-gated, type III, alpha [Source:MGI Symbol;Acc:MGI:98249]
ENSMUSG00000079550	Mpp4	-1.8554	Down	0.00306897	0.0227103	membrane protein, palmitoylated 4 (MAGUK p55 subfamily member 4) [Source:MGI Symbol;Acc:MGI:2386681]
ENSMUSG00000079355	Ackr4	-1.84686	Down	6.64714e-09	5.00126e-07	atypical chemokine receptor 4 [Source:MGI Symbol;Acc:MGI:2181676]
ENSMUSG00000053825	Ppfia2	-1.84658	Down	0.00452201	0.0297651	protein tyrosine phosphatase, receptor type, f polypeptide (PTPRF), interacting protein (liprin), alpha 2 [Source:MGI Symbol;Acc:MGI:2443834]
ENSMUSG00000059201	Lep	-1.83896	Down	0.000150694	0.00228292	leptin [Source:MGI Symbol;Acc:MGI:104663]
ENSMUSG00000001865	Cpa3	-1.82329	Down	0.00118384	0.0113235	carboxypeptidase A3, mast cell [Source:MGI Symbol;Acc:MGI:88479]
ENSMUSG00000041644	Slc5a12	-1.81853	Down	1.07793e-05	0.000279711	solute carrier family 5 (sodium/glucose cotransporter), member 12 [Source:MGI Symbol;Acc:MGI:2138890]
ENSMUSG00000020062	Slc5a8	-1.80544	Down	0.00267479	0.0206892	solute carrier family 5 (iodide transporter), member 8 [Source:MGI Symbol;Acc:MGI:2384916]
ENSMUSG00000047146	Tet1	-1.7934	Down	0.000195265	0.0028262	tet methylcytosine dioxygenase 1 [Source:MGI Symbol;Acc:MGI:1098693]
ENSMUSG00000010311	Optc	-1.78617	Down	9.75227e-06	0.000257306	opticin [Source:MGI Symbol;Acc:MGI:2151113]
ENSMUSG00000018865	Sult4a1	-1.78376	Down	0.00622734	0.0371632	sulfotransferase family 4A, member 1 [Source:MGI Symbol;Acc:MGI:1888971]
ENSMUSG00000036446	Lum	-1.77684	Down	0.000222684	0.00312653	lumican [Source:MGI Symbol;Acc:MGI:109347]
ENSMUSG00000027022	Xirp2	-1.75524	Down	0.000117494	0.0018911	xin actin-binding repeat containing 2 [Source:MGI Symbol;Acc:MGI:2685198]
ENSMUSG00000090631	Olfr456	-1.74234	Down	0.00609686	0.0366983	olfactory receptor 456 [Source:MGI Symbol;Acc:MGI:3030290]
ENSMUSG00000041670	Rims1	-1.73805	Down	0.00270325	0.0208069	regulating synaptic membrane exocytosis 1 [Source:MGI Symbol;Acc:MGI:2152971]
ENSMUSG00000061080	Lsamp	-1.73789	Down	5.62253e-06	0.000163427	limbic system-associated membrane protein [Source:MGI Symbol;Acc:MGI:1261760]
ENSMUSG00000041737	Tmem45b	-1.7369	Down	6.34308e-05	0.00113994	transmembrane protein 45b [Source:MGI Symbol;Acc:MGI:2384574]
ENSMUSG00000029254	Stap1	-1.7316	Down	1.61359e-09	1.47522e-07	signal transducing adaptor family member 1 [Source:MGI Symbol;Acc:MGI:1926193]
ENSMUSG00000084902	Gm281	-1.72342	Down	4.76611e-05	0.000909552	predicted gene 281 [Source:MGI Symbol;Acc:MGI:2685127]
ENSMUSG00000032915	Adgre4	-1.72178	Down	3.03752e-15	9.95105e-13	adhesion G protein-coupled receptor E4 [Source:MGI Symbol;Acc:MGI:1196464]
ENSMUSG00000015829	Tnr	-1.71437	Down	0.000539028	0.00614218	tenascin R [Source:MGI Symbol;Acc:MGI:99516]
ENSMUSG00000072294	Klf12	-1.70775	Down	3.06701e-06	9.78272e-05	Kruppel-like factor 12 [Source:MGI Symbol;Acc:MGI:1333796]
ENSMUSG00000019768	Esr1	-1.70668	Down	1.24834e-06	4.61886e-05	estrogen receptor 1 (alpha) [Source:MGI Symbol;Acc:MGI:1352467]
ENSMUSG00000030854	Ptpn5	-1.7047	Down	1.2585e-05	0.000316639	protein tyrosine phosphatase, non-receptor type 5 [Source:MGI Symbol;Acc:MGI:97807]
ENSMUSG00000028989	Angptl7	-1.7039	Down	4.27548e-06	0.000131057	angiopoietin-like 7 [Source:MGI Symbol;Acc:MGI:3605801]
ENSMUSG00000078616	Trim30c	-1.70382	Down	0.000389718	0.00484835	tripartite motif-containing 30C [Source:MGI Symbol;Acc:MGI:4821257]
ENSMUSG00000051177	Plcb1	-1.69071	Down	9.14841e-11	1.18666e-08	phospholipase C, beta 1 [Source:MGI Symbol;Acc:MGI:97613]
ENSMUSG00000004360	9330159F19Rik	-1.68901	Down	8.21089e-05	0.00140957	RIKEN cDNA 9330159F19 gene [Source:MGI Symbol;Acc:MGI:3036239]
ENSMUSG00000035258	Abi3bp	-1.68547	Down	1.02062e-07	5.31434e-06	ABI gene family, member 3 (NESH) binding protein [Source:MGI Symbol;Acc:MGI:2444583]
ENSMUSG00000030546	Plin1	-1.68153	Down	3.46897e-05	0.000709358	perilipin 1 [Source:MGI Symbol;Acc:MGI:1890505]
ENSMUSG00000035509	Fbxl21	-1.67505	Down	0.00241257	0.0192554	F-box and leucine-rich repeat protein 21 [Source:MGI Symbol;Acc:MGI:2442921]
ENSMUSG00000057074	Ces1g	-1.67316	Down	0.000273116	0.00366759	carboxylesterase 1G [Source:MGI Symbol;Acc:MGI:88378]
ENSMUSG00000028226	Mmp16	-1.66561	Down	0.00492505	0.031585	matrix metallopeptidase 16 [Source:MGI Symbol;Acc:MGI:1276107]
ENSMUSG00000051726	Kcnf1	-1.6655	Down	0.00379064	0.0262701	potassium voltage-gated channel, subfamily F, member 1 [Source:MGI Symbol;Acc:MGI:2687399]
ENSMUSG00000043719	Col6a6	-1.66174	Down	0.00276184	0.0211318	collagen, type VI, alpha 6 [Source:MGI Symbol;Acc:MGI:2444259]
ENSMUSG00000070570	Slc17a7	-1.64377	Down	0.000498979	0.00582512	solute carrier family 17 (sodium-dependent inorganic phosphate cotransporter), member 7 [Source:MGI Symbol;Acc:MGI:1920211]
ENSMUSG00000021071	Trim9	-1.63642	Down	0.00690595	0.03989	tripartite motif-containing 9 [Source:MGI Symbol;Acc:MGI:2137354]
ENSMUSG00000043263	Ifi209	-1.63628	Down	2.45721e-13	5.15196e-11	interferon activated gene 209 [Source:MGI Symbol;Acc:MGI:2138243]
ENSMUSG00000046093	Hpcal4	-1.63366	Down	1.5448e-05	0.000372005	hippocalcin-like 4 [Source:MGI Symbol;Acc:MGI:2157521]
ENSMUSG00000095576	Fmo6	-1.62316	Down	6.01884e-05	0.00109418	flavin containing monooxygenase 6 [Source:MGI Symbol;Acc:MGI:2681841]
ENSMUSG00000028940	Hes2	-1.62131	Down	4.20188e-05	0.000819783	hes family bHLH transcription factor 2 [Source:MGI Symbol;Acc:MGI:1098624]
ENSMUSG00000036295	Lrrn3	-1.61804	Down	1.13475e-09	1.09472e-07	leucine rich repeat protein 3, neuronal [Source:MGI Symbol;Acc:MGI:106036]
ENSMUSG00000030554	Synm	-1.61699	Down	1.16685e-06	4.41164e-05	synemin, intermediate filament protein [Source:MGI Symbol;Acc:MGI:2661187]
ENSMUSG00000079071	Gm14085	-1.61686	Down	0.00192033	0.0164832	predicted gene 14085 [Source:MGI Symbol;Acc:MGI:3702173]
ENSMUSG00000041193	Pla2g5	-1.61565	Down	0.00672433	0.039134	phospholipase A2, group V [Source:MGI Symbol;Acc:MGI:101899]
ENSMUSG00000078897	Gm4724	-1.61403	Down	9.24503e-06	0.000245571	predicted gene 4724 [Source:MGI Symbol;Acc:MGI:3782904]
ENSMUSG00000070369	Itgad	-1.61359	Down	0.000142132	0.0021955	integrin, alpha D [Source:MGI Symbol;Acc:MGI:3578624]
ENSMUSG00000030031	Kbtbd8	-1.6108	Down	0.000286845	0.00380645	kelch repeat and BTB (POZ) domain containing 8 [Source:MGI Symbol;Acc:MGI:2661430]
ENSMUSG00000067149	Jchain	-1.60802	Down	0.000213981	0.00302868	immunoglobulin joining chain [Source:MGI Symbol;Acc:MGI:96493]
ENSMUSG00000032357	Tinag	-1.60617	Down	4.1803e-09	3.30328e-07	tubulointerstitial nephritis antigen [Source:MGI Symbol;Acc:MGI:1349477]
ENSMUSG00000020182	Ddc	-1.60574	Down	9.73108e-08	5.11777e-06	dopa decarboxylase [Source:MGI Symbol;Acc:MGI:94876]
ENSMUSG00000025255	Zfhx4	-1.60344	Down	0.000631562	0.00697424	zinc finger homeodomain 4 [Source:MGI Symbol;Acc:MGI:2137668]
ENSMUSG00000029088	Kcnip4	-1.599	Down	0.00774102	0.0434684	Kv channel interacting protein 4 [Source:MGI Symbol;Acc:MGI:1933131]
ENSMUSG00000061816	Myl1	-1.59784	Down	4.85747e-05	0.000922508	myosin, light polypeptide 1 [Source:MGI Symbol;Acc:MGI:97269]
ENSMUSG00000031966	Glb1l3	-1.57284	Down	2.212e-05	0.000492687	galactosidase, beta 1 like 3 [Source:MGI Symbol;Acc:MGI:1918143]
ENSMUSG00000039997	Ifi203	-1.56719	Down	6.67066e-07	2.67592e-05	interferon activated gene 203 [Source:MGI Symbol;Acc:MGI:96428]
ENSMUSG00000082361	Btc	-1.56375	Down	0.000327063	0.00422602	betacellulin, epidermal growth factor family member [Source:MGI Symbol;Acc:MGI:99439]
ENSMUSG00000062542	Syt9	-1.56046	Down	0.00533883	0.0334741	synaptotagmin IX [Source:MGI Symbol;Acc:MGI:1926373]
ENSMUSG00000058656	Samd12	-1.54992	Down	0.00260682	0.0203537	sterile alpha motif domain containing 12 [Source:MGI Symbol;Acc:MGI:2444518]
ENSMUSG00000040037	Negr1	-1.54609	Down	1.94854e-05	0.000445804	neuronal growth regulator 1 [Source:MGI Symbol;Acc:MGI:2444846]
ENSMUSG00000040086	Tnni3k	-1.54354	Down	7.45638e-05	0.0013028	TNNI3 interacting kinase [Source:MGI Symbol;Acc:MGI:2443276]
ENSMUSG00000043122	A530016L24Rik	-1.54226	Down	0.00692516	0.0399626	RIKEN cDNA A530016L24 gene [Source:MGI Symbol;Acc:MGI:2443020]
ENSMUSG00000073805	Fam196a	-1.54105	Down	0.00534447	0.0334962	family with sequence similarity 196, member A [Source:MGI Symbol;Acc:MGI:3605068]
ENSMUSG00000020427	Igfbp3	-1.54009	Down	2.98495e-13	6.09589e-11	insulin-like growth factor binding protein 3 [Source:MGI Symbol;Acc:MGI:96438]
ENSMUSG00000045775	Slc16a5	-1.52946	Down	0.0016329	0.0145729	solute carrier family 16 (monocarboxylic acid transporters), member 5 [Source:MGI Symbol;Acc:MGI:2443515]
ENSMUSG00000004110	Cacna1e	-1.522	Down	0.000266009	0.00358439	calcium channel, voltage-dependent, R type, alpha 1E subunit [Source:MGI Symbol;Acc:MGI:106217]
ENSMUSG00000026163	Sphkap	-1.51389	Down	0.00400959	0.0274015	SPHK1 interactor, AKAP domain containing [Source:MGI Symbol;Acc:MGI:1924879]
ENSMUSG00000029120	Ppp2r2c	-1.50543	Down	0.00108762	0.0105835	protein phosphatase 2, regulatory subunit B, gamma [Source:MGI Symbol;Acc:MGI:2442660]
ENSMUSG00000053101	Gpr141	-1.50466	Down	2.29633e-06	7.68292e-05	G protein-coupled receptor 141 [Source:MGI Symbol;Acc:MGI:2672983]
ENSMUSG00000026691	Fmo3	-1.49888	Down	7.05207e-07	2.80744e-05	flavin containing monooxygenase 3 [Source:MGI Symbol;Acc:MGI:1100496]
ENSMUSG00000028036	Ptgfr	-1.49755	Down	8.0485e-06	0.000219727	prostaglandin F receptor [Source:MGI Symbol;Acc:MGI:97796]
ENSMUSG00000035932	Olfr750	-1.49442	Down	0.000394773	0.00489189	olfactory receptor 750 [Source:MGI Symbol;Acc:MGI:3030584]
ENSMUSG00000050395	Tnfsf15	-1.49366	Down	0.000656129	0.00717998	tumor necrosis factor (ligand) superfamily, member 15 [Source:MGI Symbol;Acc:MGI:2180140]
ENSMUSG00000028488	Sh3gl2	-1.49223	Down	1.39348e-09	1.29292e-07	SH3-domain GRB2-like 2 [Source:MGI Symbol;Acc:MGI:700009]
ENSMUSG00000042251	Pm20d1	-1.48288	Down	8.75231e-09	6.37176e-07	peptidase M20 domain containing 1 [Source:MGI Symbol;Acc:MGI:2442939]
ENSMUSG00000045551	Fpr1	-1.47637	Down	1.03436e-07	5.36809e-06	formyl peptide receptor 1 [Source:MGI Symbol;Acc:MGI:107443]
ENSMUSG00000033044	Dhrs7c	-1.47355	Down	8.53129e-07	3.3289e-05	dehydrogenase/reductase (SDR family) member 7C [Source:MGI Symbol;Acc:MGI:1915710]
ENSMUSG00000032719	Sbspon	-1.47033	Down	1.11256e-07	5.67169e-06	somatomedin B and thrombospondin, type 1 domain containing [Source:MGI Symbol;Acc:MGI:2684952]
ENSMUSG00000044006	Cilp2	-1.46503	Down	0.00636659	0.0377222	cartilage intermediate layer protein 2 [Source:MGI Symbol;Acc:MGI:1915959]
ENSMUSG00000086596	Susd5	-1.46488	Down	0.000324594	0.00420448	sushi domain containing 5 [Source:MGI Symbol;Acc:MGI:2685972]
ENSMUSG00000027559	Car3	-1.45863	Down	1.08445e-06	4.15927e-05	carbonic anhydrase 3 [Source:MGI Symbol;Acc:MGI:88270]
ENSMUSG00000048834	Vstm2a	-1.45772	Down	0.000244886	0.00335146	V-set and transmembrane domain containing 2A [Source:MGI Symbol;Acc:MGI:2384826]
ENSMUSG00000059854	Hydin	-1.45656	Down	5.47059e-05	0.00100968	HYDIN, axonemal central pair apparatus protein [Source:MGI Symbol;Acc:MGI:2389007]
ENSMUSG00000021624	Cd180	-1.45488	Down	2.40976e-08	1.54667e-06	CD180 antigen [Source:MGI Symbol;Acc:MGI:1194924]
ENSMUSG00000048388	Fam171b	-1.45015	Down	0.00455194	0.0299244	family with sequence similarity 171, member B [Source:MGI Symbol;Acc:MGI:2444579]
ENSMUSG00000014030	Pax5	-1.44645	Down	6.99266e-06	0.000196006	paired box 5 [Source:MGI Symbol;Acc:MGI:97489]
ENSMUSG00000061601	Pclo	-1.44616	Down	0.00502229	0.0320388	piccolo (presynaptic cytomatrix protein) [Source:MGI Symbol;Acc:MGI:1349390]
ENSMUSG00000025938	Slco5a1	-1.44395	Down	2.85948e-05	0.000601946	solute carrier organic anion transporter family, member 5A1 [Source:MGI Symbol;Acc:MGI:2443431]
ENSMUSG00000020181	Nav3	-1.43936	Down	0.00719369	0.0411348	neuron navigator 3 [Source:MGI Symbol;Acc:MGI:2183703]
ENSMUSG00000027376	Prom2	-1.43933	Down	9.46012e-05	0.00158256	prominin 2 [Source:MGI Symbol;Acc:MGI:2138997]
ENSMUSG00000022878	Adipoq	-1.43908	Down	5.09571e-06	0.000150697	adiponectin, C1Q and collagen domain containing [Source:MGI Symbol;Acc:MGI:106675]
ENSMUSG00000039891	Txlnb	-1.4374	Down	0.000496531	0.00580517	taxilin beta [Source:MGI Symbol;Acc:MGI:2671945]
ENSMUSG00000051747	Ttn	-1.43369	Down	0.0017404	0.015315	titin [Source:MGI Symbol;Acc:MGI:98864]
ENSMUSG00000078639	Gm12695	-1.4311	Down	0.00353756	0.0251035	predicted gene 12695 [Source:MGI Symbol;Acc:MGI:3650206]
ENSMUSG00000089857	Zfp882	-1.43095	Down	0.000666913	0.00726261	zinc finger protein 882 [Source:MGI Symbol;Acc:MGI:3642748]
ENSMUSG00000031877	Ces2g	-1.41915	Down	5.46898e-20	4.29998e-17	carboxylesterase 2G [Source:MGI Symbol;Acc:MGI:1919611]
ENSMUSG00000021198	Unc79	-1.41761	Down	9.77925e-05	0.00162901	unc-79 homolog (C. elegans) [Source:MGI Symbol;Acc:MGI:2684729]
ENSMUSG00000068263	Efcc1	-1.41614	Down	0.000607194	0.00676212	EF hand and coiled-coil domain containing 1 [Source:MGI Symbol;Acc:MGI:3611451]
ENSMUSG00000025776	Crispld1	-1.41092	Down	0.000309374	0.00404062	cysteine-rich secretory protein LCCL domain containing 1 [Source:MGI Symbol;Acc:MGI:1934666]
ENSMUSG00000037849	Ifi206	-1.40836	Down	3.19241e-06	0.000101211	interferon activated gene 206 [Source:MGI Symbol;Acc:MGI:3646410]
ENSMUSG00000022416	Cacna1i	-1.40395	Down	1.17192e-06	4.41354e-05	calcium channel, voltage-dependent, alpha 1I subunit [Source:MGI Symbol;Acc:MGI:2178051]
ENSMUSG00000031725	Ces1f	-1.40142	Down	8.74575e-11	1.14606e-08	carboxylesterase 1F [Source:MGI Symbol;Acc:MGI:2142687]
ENSMUSG00000103897	Pcdhga8	-1.39758	Down	0.00794242	0.0442732	protocadherin gamma subfamily A, 8 [Source:MGI Symbol;Acc:MGI:1935221]
ENSMUSG00000041202	Pla2g2d	-1.3911	Down	0.000291018	0.00385206	phospholipase A2, group IID [Source:MGI Symbol;Acc:MGI:1341796]
ENSMUSG00000030495	Slc7a10	-1.38609	Down	1.56317e-05	0.000374138	solute carrier family 7 (cationic amino acid transporter, y+ system), member 10 [Source:MGI Symbol;Acc:MGI:1858261]
ENSMUSG00000027776	Il12a	-1.3805	Down	1.53635e-05	0.000370539	interleukin 12a [Source:MGI Symbol;Acc:MGI:96539]
ENSMUSG00000047419	Cmya5	-1.37005	Down	0.000515128	0.00595179	cardiomyopathy associated 5 [Source:MGI Symbol;Acc:MGI:1923719]
ENSMUSG00000028549	Itgb3bp	-1.36889	Down	0.00467184	0.0304706	integrin beta 3 binding protein (beta3-endonexin) [Source:MGI Symbol;Acc:MGI:1914983]
ENSMUSG00000025900	Rp1	-1.3679	Down	1.51737e-05	0.000366872	retinitis pigmentosa 1 (human) [Source:MGI Symbol;Acc:MGI:1341105]
ENSMUSG00000059921	Unc5c	-1.35865	Down	6.2189e-06	0.000178453	unc-5 netrin receptor C [Source:MGI Symbol;Acc:MGI:1095412]
ENSMUSG00000020183	Cpm	-1.35216	Down	1.16135e-05	0.00029743	carboxypeptidase M [Source:MGI Symbol;Acc:MGI:1917824]
ENSMUSG00000041538	H2-Ob	-1.3518	Down	1.52946e-06	5.51624e-05	histocompatibility 2, O region beta locus [Source:MGI Symbol;Acc:MGI:95925]
ENSMUSG00000022708	Zbtb20	-1.34986	Down	0.00127995	0.0120666	zinc finger and BTB domain containing 20 [Source:MGI Symbol;Acc:MGI:1929213]
ENSMUSG00000059824	Dbp	-1.34636	Down	0.000124033	0.0019761	D site albumin promoter binding protein [Source:MGI Symbol;Acc:MGI:94866]
ENSMUSG00000032066	Bco2	-1.34262	Down	1.50669e-05	0.00036575	beta-carotene oxygenase 2 [Source:MGI Symbol;Acc:MGI:2177469]
ENSMUSG00000078153	Psme2b	-1.3408	Down	0.00285594	0.0216015	protease (prosome, macropain) activator subunit 2B [Source:MGI Symbol;Acc:MGI:1341073]
ENSMUSG00000074505	Fat3	-1.33962	Down	0.00130924	0.0122917	FAT atypical cadherin 3 [Source:MGI Symbol;Acc:MGI:2444314]
ENSMUSG00000000416	Cttnbp2	-1.33904	Down	5.5479e-05	0.00102036	cortactin binding protein 2 [Source:MGI Symbol;Acc:MGI:1353467]
ENSMUSG00000058921	Slc10a5	-1.33787	Down	0.00218143	0.017988	solute carrier family 10 (sodium/bile acid cotransporter family), member 5 [Source:MGI Symbol;Acc:MGI:2685251]
ENSMUSG00000002100	Mybpc3	-1.33773	Down	2.20698e-08	1.43408e-06	myosin binding protein C, cardiac [Source:MGI Symbol;Acc:MGI:102844]
ENSMUSG00000024440	Pcdh12	-1.32685	Down	8.56549e-08	4.59701e-06	protocadherin 12 [Source:MGI Symbol;Acc:MGI:1855700]
ENSMUSG00000038094	Atp13a4	-1.32574	Down	6.753e-10	6.89551e-08	ATPase type 13A4 [Source:MGI Symbol;Acc:MGI:1924456]
ENSMUSG00000052676	Zmat1	-1.3257	Down	0.00693465	0.039988	zinc finger, matrin type 1 [Source:MGI Symbol;Acc:MGI:2442284]
ENSMUSG00000019893	Ros1	-1.32536	Down	2.0709e-05	0.000466371	Ros1 proto-oncogene [Source:MGI Symbol;Acc:MGI:97999]
ENSMUSG00000035615	Frmpd1	-1.32307	Down	2.97143e-06	9.55535e-05	FERM and PDZ domain containing 1 [Source:MGI Symbol;Acc:MGI:2446274]
ENSMUSG00000047414	Flrt2	-1.32247	Down	1.55897e-05	0.000374112	fibronectin leucine rich transmembrane protein 2 [Source:MGI Symbol;Acc:MGI:3603594]
ENSMUSG00000020169	Best3	-1.32196	Down	4.59513e-05	0.000885065	bestrophin 3 [Source:MGI Symbol;Acc:MGI:3580298]
ENSMUSG00000021763	BC067074	-1.31961	Down	3.69354e-07	1.59563e-05	cDNA sequence BC067074 [Source:MGI Symbol;Acc:MGI:3040697]
ENSMUSG00000054477	Kcnn2	-1.31748	Down	0.00299669	0.0222804	potassium intermediate/small conductance calcium-activated channel, subfamily N, member 2 [Source:MGI Symbol;Acc:MGI:2153182]
ENSMUSG00000025789	St8sia2	-1.31713	Down	0.000227576	0.0031695	ST8 alpha-N-acetyl-neuraminide alpha-2,8-sialyltransferase 2 [Source:MGI Symbol;Acc:MGI:106020]
ENSMUSG00000039304	Tnfsf10	-1.31444	Down	1.48038e-05	0.000360355	tumor necrosis factor (ligand) superfamily, member 10 [Source:MGI Symbol;Acc:MGI:107414]
ENSMUSG00000022996	Wnt10b	-1.31343	Down	0.000127614	0.00201884	wingless-type MMTV integration site family, member 10B [Source:MGI Symbol;Acc:MGI:108061]
ENSMUSG00000046709	Mapk10	-1.3125	Down	0.000130434	0.00205107	mitogen-activated protein kinase 10 [Source:MGI Symbol;Acc:MGI:1346863]
ENSMUSG00000059602	Syn3	-1.31197	Down	0.00233212	0.0188161	synapsin III [Source:MGI Symbol;Acc:MGI:1351334]
ENSMUSG00000038583	Pln	-1.3118	Down	4.3426e-07	1.82424e-05	phospholamban [Source:MGI Symbol;Acc:MGI:97622]
ENSMUSG00000046337	Fam178b	-1.30975	Down	0.00030508	0.00400565	family with sequence similarity 178, member B [Source:MGI Symbol;Acc:MGI:3026913]
ENSMUSG00000031639	Tlr3	-1.30875	Down	1.40414e-06	5.11099e-05	toll-like receptor 3 [Source:MGI Symbol;Acc:MGI:2156367]
ENSMUSG00000057060	Slc35f3	-1.30837	Down	0.00161502	0.0144379	solute carrier family 35, member F3 [Source:MGI Symbol;Acc:MGI:2444426]
ENSMUSG00000034584	Exph5	-1.308	Down	0.000487025	0.00572382	exophilin 5 [Source:MGI Symbol;Acc:MGI:2443248]
ENSMUSG00000049001	Ndnf	-1.30779	Down	1.77864e-17	9.98895e-15	neuron-derived neurotrophic factor [Source:MGI Symbol;Acc:MGI:1915419]
ENSMUSG00000015533	Itga2	-1.30457	Down	0.000525914	0.00604091	integrin alpha 2 [Source:MGI Symbol;Acc:MGI:96600]
ENSMUSG00000020889	Nr1d1	-1.30085	Down	0.000124471	0.0019761	nuclear receptor subfamily 1, group D, member 1 [Source:MGI Symbol;Acc:MGI:2444210]
ENSMUSG00000035686	Thrsp	-1.3005	Down	1.98043e-05	0.000449995	thyroid hormone responsive [Source:MGI Symbol;Acc:MGI:109126]
ENSMUSG00000035849	Krt222	-1.29932	Down	0.00825778	0.045707	keratin 222 [Source:MGI Symbol;Acc:MGI:2442728]
ENSMUSG00000034810	Scn7a	-1.29918	Down	2.06956e-07	9.59995e-06	sodium channel, voltage-gated, type VII, alpha [Source:MGI Symbol;Acc:MGI:102965]
ENSMUSG00000002007	Srpk3	-1.29648	Down	9.39452e-08	4.99084e-06	serine/arginine-rich protein specific kinase 3 [Source:MGI Symbol;Acc:MGI:1891338]
ENSMUSG00000044951	Mylk4	-1.29491	Down	0.0089155	0.0484605	myosin light chain kinase family, member 4 [Source:MGI Symbol;Acc:MGI:3643758]
ENSMUSG00000028246	Faxc	-1.29419	Down	0.00485271	0.0312485	failed axon connections homolog [Source:MGI Symbol;Acc:MGI:1923382]
ENSMUSG00000026384	Ptpn4	-1.29352	Down	0.00318391	0.0232761	protein tyrosine phosphatase, non-receptor type 4 [Source:MGI Symbol;Acc:MGI:1099792]
ENSMUSG00000020431	Adcy1	-1.29281	Down	0.00114783	0.0110396	adenylate cyclase 1 [Source:MGI Symbol;Acc:MGI:99677]
ENSMUSG00000102440	PCDHGA9	-1.29012	Down	5.22698e-05	0.000976549	protocadherin gamma subfamily A, 9 [Source:MGI Symbol;Acc:MGI:1935226]
ENSMUSG00000053965	Pde5a	-1.28988	Down	3.28183e-06	0.000103836	phosphodiesterase 5A, cGMP-specific [Source:MGI Symbol;Acc:MGI:2651499]
ENSMUSG00000037053	Azgp1	-1.28703	Down	0.000375389	0.00470357	alpha-2-glycoprotein 1, zinc [Source:MGI Symbol;Acc:MGI:103163]
ENSMUSG00000043631	Ecm2	-1.2837	Down	6.79315e-07	2.71123e-05	extracellular matrix protein 2, female organ and adipocyte specific [Source:MGI Symbol;Acc:MGI:3039578]
ENSMUSG00000055567	Unc80	-1.28086	Down	0.00755959	0.0427453	unc-80, NALCN activator [Source:MGI Symbol;Acc:MGI:2652882]
ENSMUSG00000020020	Usp44	-1.28033	Down	0.00269408	0.0207771	ubiquitin specific peptidase 44 [Source:MGI Symbol;Acc:MGI:3045318]
ENSMUSG00000051504	Siglech	-1.27791	Down	0.00581525	0.0354575	sialic acid binding Ig-like lectin H [Source:MGI Symbol;Acc:MGI:2443256]
ENSMUSG00000031292	Cdkl5	-1.27775	Down	0.00340782	0.0243758	cyclin-dependent kinase-like 5 [Source:MGI Symbol;Acc:MGI:1278336]
ENSMUSG00000046743	Fat4	-1.27536	Down	1.70026e-05	0.000402659	FAT atypical cadherin 4 [Source:MGI Symbol;Acc:MGI:3045256]
ENSMUSG00000015843	Rxrg	-1.27374	Down	0.00784179	0.0438209	retinoid X receptor gamma [Source:MGI Symbol;Acc:MGI:98216]
ENSMUSG00000012705	Retn	-1.27134	Down	2.71122e-05	0.00058098	resistin [Source:MGI Symbol;Acc:MGI:1888506]
ENSMUSG00000040969	Arhgef38	-1.26961	Down	0.00322114	0.0234919	Rho guanine nucleotide exchange factor (GEF) 38 [Source:MGI Symbol;Acc:MGI:1924919]
ENSMUSG00000048498	Cd300e	-1.26961	Down	4.69569e-08	2.74497e-06	CD300E molecule [Source:MGI Symbol;Acc:MGI:2387602]
ENSMUSG00000057715	A830018L16Rik	-1.2645	Down	0.00028056	0.00374517	RIKEN cDNA A830018L16 gene [Source:MGI Symbol;Acc:MGI:2444149]
ENSMUSG00000027442	Cst8	-1.26347	Down	0.000928657	0.00937902	cystatin 8 (cystatin-related epididymal spermatogenic) [Source:MGI Symbol;Acc:MGI:107161]
ENSMUSG00000024907	Gal	-1.2634	Down	0.00426979	0.0286296	galanin [Source:MGI Symbol;Acc:MGI:95637]
ENSMUSG00000044461	Shisa2	-1.26257	Down	0.000230023	0.00318134	shisa family member 2 [Source:MGI Symbol;Acc:MGI:2444716]
ENSMUSG00000015355	Cd48	-1.26132	Down	0.00633612	0.0375766	CD48 antigen [Source:MGI Symbol;Acc:MGI:88339]
ENSMUSG00000034488	Edil3	-1.25872	Down	2.2714e-09	2.00661e-07	EGF-like repeats and discoidin I-like domains 3 [Source:MGI Symbol;Acc:MGI:1329025]
ENSMUSG00000066677	Ifi208	-1.25865	Down	2.17799e-08	1.42704e-06	interferon activated gene 208 [Source:MGI Symbol;Acc:MGI:2442822]
ENSMUSG00000034687	Fras1	-1.2571	Down	0.000124932	0.00198039	Fraser extracellular matrix complex subunit 1 [Source:MGI Symbol;Acc:MGI:2385368]
ENSMUSG00000035606	Ky	-1.25692	Down	0.000632689	0.00698178	kyphoscoliosis peptidase [Source:MGI Symbol;Acc:MGI:96709]
ENSMUSG00000035045	Zc3h12b	-1.25567	Down	0.00618524	0.0370243	zinc finger CCCH-type containing 12B [Source:MGI Symbol;Acc:MGI:2442133]
ENSMUSG00000037973	Ccdc129	-1.25551	Down	7.50262e-06	0.000207709	coiled-coil domain containing 129 [Source:MGI Symbol;Acc:MGI:2685304]
ENSMUSG00000051682	Treml4	-1.25521	Down	1.73358e-10	2.06519e-08	triggering receptor expressed on myeloid cells-like 4 [Source:MGI Symbol;Acc:MGI:1923239]
ENSMUSG00000051098	Mblac2	-1.25499	Down	0.00044937	0.00538593	metallo-beta-lactamase domain containing 2 [Source:MGI Symbol;Acc:MGI:1920102]
ENSMUSG00000102742	Pcdhga11	-1.25071	Down	0.0023319	0.0188161	protocadherin gamma subfamily A, 11 [Source:MGI Symbol;Acc:MGI:1935228]
ENSMUSG00000042474	Fcmr	-1.25008	Down	0.00072312	0.00774596	Fc fragment of IgM receptor [Source:MGI Symbol;Acc:MGI:1916419]
ENSMUSG00000031618	Nr3c2	-1.24987	Down	0.000135058	0.00211112	nuclear receptor subfamily 3, group C, member 2 [Source:MGI Symbol;Acc:MGI:99459]
ENSMUSG00000050944	Efcab5	-1.24943	Down	0.0066361	0.0388361	EF-hand calcium binding domain 5 [Source:MGI Symbol;Acc:MGI:2442440]
ENSMUSG00000041616	Nppa	-1.2482	Down	0.00136198	0.0126729	natriuretic peptide type A [Source:MGI Symbol;Acc:MGI:97367]
ENSMUSG00000060180	Myh13	-1.24812	Down	0.00039558	0.00489776	myosin, heavy polypeptide 13, skeletal muscle [Source:MGI Symbol;Acc:MGI:1339967]
ENSMUSG00000023034	Nr4a1	-1.24653	Down	0.000775753	0.00817608	nuclear receptor subfamily 4, group A, member 1 [Source:MGI Symbol;Acc:MGI:1352454]
ENSMUSG00000031425	Plp1	-1.24634	Down	0.00778971	0.0436229	proteolipid protein (myelin) 1 [Source:MGI Symbol;Acc:MGI:97623]
ENSMUSG00000026610	Esrrg	-1.24394	Down	0.00699191	0.0402445	estrogen-related receptor gamma [Source:MGI Symbol;Acc:MGI:1347056]
ENSMUSG00000068373	D430041D05Rik	-1.24247	Down	8.43376e-06	0.000227871	RIKEN cDNA D430041D05 gene [Source:MGI Symbol;Acc:MGI:2181743]
ENSMUSG00000026062	Slc9a2	-1.24116	Down	0.000203882	0.00292255	solute carrier family 9 (sodium/hydrogen exchanger), member 2 [Source:MGI Symbol;Acc:MGI:105075]
ENSMUSG00000079164	Tlr5	-1.24096	Down	5.83849e-05	0.00106508	toll-like receptor 5 [Source:MGI Symbol;Acc:MGI:1858171]
ENSMUSG00000025582	Nptx1	-1.24044	Down	0.00091796	0.00930085	neuronal pentraxin 1 [Source:MGI Symbol;Acc:MGI:107811]
ENSMUSG00000021313	Ryr2	-1.23617	Down	0.00471102	0.0306753	ryanodine receptor 2, cardiac [Source:MGI Symbol;Acc:MGI:99685]
ENSMUSG00000052273	Dnah3	-1.236	Down	0.00285034	0.0215696	dynein, axonemal, heavy chain 3 [Source:MGI Symbol;Acc:MGI:2683040]
ENSMUSG00000068686	Cd59b	-1.23533	Down	0.000459135	0.00548208	CD59b antigen [Source:MGI Symbol;Acc:MGI:1888996]
ENSMUSG00000020620	Abca8b	-1.23313	Down	0.000343668	0.00439722	ATP-binding cassette, sub-family A (ABC1), member 8b [Source:MGI Symbol;Acc:MGI:1351668]
ENSMUSG00000019817	Plagl1	-1.23247	Down	0.000460793	0.00548938	pleiomorphic adenoma gene-like 1 [Source:MGI Symbol;Acc:MGI:1100874]
ENSMUSG00000057596	Trim30d	-1.23199	Down	7.36341e-05	0.00128942	tripartite motif-containing 30D [Source:MGI Symbol;Acc:MGI:3035181]
ENSMUSG00000041540	Sox5	-1.23089	Down	3.5957e-05	0.000730521	SRY (sex determining region Y)-box 5 [Source:MGI Symbol;Acc:MGI:98367]
ENSMUSG00000068745	Mybphl	-1.23043	Down	3.09104e-07	1.36153e-05	myosin binding protein H-like [Source:MGI Symbol;Acc:MGI:1916003]
ENSMUSG00000024298	Zfp871	-1.22756	Down	0.00587217	0.0356938	zinc finger protein 871 [Source:MGI Symbol;Acc:MGI:1921793]
ENSMUSG00000055027	Smyd1	-1.22651	Down	7.59484e-07	2.98572e-05	SET and MYND domain containing 1 [Source:MGI Symbol;Acc:MGI:104790]
ENSMUSG00000030048	Gkn3	-1.22615	Down	4.41237e-07	1.84533e-05	gastrokine 3 [Source:MGI Symbol;Acc:MGI:1916138]
ENSMUSG00000026109	Tmeff2	-1.22473	Down	2.27392e-07	1.04249e-05	transmembrane protein with EGF-like and two follistatin-like domains 2 [Source:MGI Symbol;Acc:MGI:1861735]
ENSMUSG00000041523	Upk2	-1.22369	Down	0.0066498	0.0388874	uroplakin 2 [Source:MGI Symbol;Acc:MGI:98913]
ENSMUSG00000061576	Dpp6	-1.22333	Down	0.000895815	0.00915716	dipeptidylpeptidase 6 [Source:MGI Symbol;Acc:MGI:94921]
ENSMUSG00000050538	B230217C12Rik	-1.22037	Down	0.00073577	0.00784938	RIKEN cDNA B230217C12 gene [Source:MGI Symbol;Acc:MGI:1915377]
ENSMUSG00000038496	Slc19a3	-1.21968	Down	0.0068399	0.0396225	solute carrier family 19, member 3 [Source:MGI Symbol;Acc:MGI:1931307]
ENSMUSG00000019892	Lrriq1	-1.21497	Down	0.00114731	0.0110396	leucine-rich repeats and IQ motif containing 1 [Source:MGI Symbol;Acc:MGI:1922228]
ENSMUSG00000033618	Map3k13	-1.2135	Down	8.24733e-05	0.00141244	mitogen-activated protein kinase kinase kinase 13 [Source:MGI Symbol;Acc:MGI:2444243]
ENSMUSG00000008153	Clstn3	-1.21298	Down	0.00332185	0.0239725	calsyntenin 3 [Source:MGI Symbol;Acc:MGI:2178323]
ENSMUSG00000025766	D3Ertd751e	-1.21171	Down	0.000420525	0.00513812	DNA segment, Chr 3, ERATO Doi 751, expressed [Source:MGI Symbol;Acc:MGI:1289213]
ENSMUSG00000055733	Nap1l3	-1.21163	Down	0.000255339	0.00347036	nucleosome assembly protein 1-like 3 [Source:MGI Symbol;Acc:MGI:1859565]
ENSMUSG00000038239	Hrc	-1.2112	Down	2.23777e-05	0.000497723	histidine rich calcium binding protein [Source:MGI Symbol;Acc:MGI:96226]
ENSMUSG00000024274	Zscan30	-1.2099	Down	0.00161237	0.0144224	zinc finger and SCAN domain containing 30 [Source:MGI Symbol;Acc:MGI:2685600]
ENSMUSG00000032649	Colgalt2	-1.20737	Down	1.08594e-08	7.76199e-07	collagen beta(1-O)galactosyltransferase 2 [Source:MGI Symbol;Acc:MGI:2138232]
ENSMUSG00000037358	4930578C19Rik	-1.20547	Down	7.18357e-05	0.00126639	RIKEN cDNA 4930578C19 gene [Source:MGI Symbol;Acc:MGI:1923155]
ENSMUSG00000018893	Mb	-1.20464	Down	7.70867e-15	2.24479e-12	myoglobin [Source:MGI Symbol;Acc:MGI:96922]
ENSMUSG00000046532	Ar	-1.20425	Down	0.000343651	0.00439722	androgen receptor [Source:MGI Symbol;Acc:MGI:88064]
ENSMUSG00000073491	Ifi213	-1.20404	Down	0.00589295	0.0357924	interferon activated gene 213 [Source:MGI Symbol;Acc:MGI:3695276]
ENSMUSG00000035878	Hykk	-1.20339	Down	0.00399495	0.0273728	hydroxylysine kinase 1 [Source:MGI Symbol;Acc:MGI:2443139]
ENSMUSG00000069893	9930111J21Rik1	-1.20295	Down	0.00358339	0.0252707	RIKEN cDNA 9930111J21 gene 1 [Source:MGI Symbol;Acc:MGI:3041173]
ENSMUSG00000032034	Kcnj5	-1.202	Down	0.000160732	0.00240029	potassium inwardly-rectifying channel, subfamily J, member 5 [Source:MGI Symbol;Acc:MGI:104755]
ENSMUSG00000041144	Dnah7b	-1.19885	Down	0.00354203	0.0251233	dynein, axonemal, heavy chain 7B [Source:MGI Symbol;Acc:MGI:2684953]
ENSMUSG00000090145	Ugt1a6b	-1.19809	Down	0.00512579	0.0325669	UDP glucuronosyltransferase 1 family, polypeptide A6B [Source:MGI Symbol;Acc:MGI:3580629]
ENSMUSG00000046480	Scn4b	-1.19676	Down	0.00153686	0.0139212	sodium channel, type IV, beta [Source:MGI Symbol;Acc:MGI:2687406]
ENSMUSG00000043496	Tril	-1.19671	Down	0.000556588	0.00631027	TLR4 interactor with leucine-rich repeats [Source:MGI Symbol;Acc:MGI:1914123]
ENSMUSG00000030319	Cand2	-1.19399	Down	1.14038e-05	0.000293015	cullin-associated and neddylation-dissociated 2 (putative) [Source:MGI Symbol;Acc:MGI:1914338]
ENSMUSG00000039883	Lrrc17	-1.1939	Down	1.74433e-09	1.5674e-07	leucine rich repeat containing 17 [Source:MGI Symbol;Acc:MGI:1921761]
ENSMUSG00000052974	Cyp2f2	-1.19132	Down	6.89835e-06	0.000194402	cytochrome P450, family 2, subfamily f, polypeptide 2 [Source:MGI Symbol;Acc:MGI:88608]
ENSMUSG00000055980	Irs1	-1.19073	Down	0.00283245	0.0214755	insulin receptor substrate 1 [Source:MGI Symbol;Acc:MGI:99454]
ENSMUSG00000026494	Kif26b	-1.18747	Down	8.04184e-06	0.000219727	kinesin family member 26B [Source:MGI Symbol;Acc:MGI:2447076]
ENSMUSG00000037855	Zfp365	-1.18543	Down	6.36478e-12	1.07619e-09	zinc finger protein 365 [Source:MGI Symbol;Acc:MGI:2143676]
ENSMUSG00000053161	Daw1	-1.18395	Down	0.00339665	0.0243226	dynein assembly factor with WDR repeat domains 1 [Source:MGI Symbol;Acc:MGI:1923089]
ENSMUSG00000039114	Nrn1	-1.1831	Down	6.29308e-07	2.53246e-05	neuritin 1 [Source:MGI Symbol;Acc:MGI:1915654]
ENSMUSG00000054966	Lmntd1	-1.18222	Down	1.22098e-06	4.56054e-05	lamin tail domain containing 1 [Source:MGI Symbol;Acc:MGI:1921321]
ENSMUSG00000024500	Ppp2r2b	-1.18038	Down	0.000380195	0.00475622	protein phosphatase 2, regulatory subunit B, beta [Source:MGI Symbol;Acc:MGI:1920180]
ENSMUSG00000043943	Naalad2	-1.17962	Down	2.40887e-05	0.000526836	N-acetylated alpha-linked acidic dipeptidase 2 [Source:MGI Symbol;Acc:MGI:1919810]
ENSMUSG00000034459	Ifit1	-1.17739	Down	0.00267828	0.020706	interferon-induced protein with tetratricopeptide repeats 1 [Source:MGI Symbol;Acc:MGI:99450]
ENSMUSG00000031312	Itgb1bp2	-1.17709	Down	1.32805e-06	4.85666e-05	integrin beta 1 binding protein 2 [Source:MGI Symbol;Acc:MGI:1353420]
ENSMUSG00000103037	Pcdhgb1	-1.17656	Down	4.68743e-05	0.000898426	protocadherin gamma subfamily B, 1 [Source:MGI Symbol;Acc:MGI:1935169]
ENSMUSG00000036655	Colec11	-1.17507	Down	0.00177565	0.015558	collectin sub-family member 11 [Source:MGI Symbol;Acc:MGI:1918943]
ENSMUSG00000024617	Camk2a	-1.17484	Down	0.00675874	0.0392616	calcium/calmodulin-dependent protein kinase II alpha [Source:MGI Symbol;Acc:MGI:88256]
ENSMUSG00000058248	Kcnh1	-1.17298	Down	6.90168e-05	0.00122632	potassium voltage-gated channel, subfamily H (eag-related), member 1 [Source:MGI Symbol;Acc:MGI:1341721]
ENSMUSG00000049241	Hcar1	-1.17274	Down	0.00533324	0.0334524	hydrocarboxylic acid receptor 1 [Source:MGI Symbol;Acc:MGI:2441671]
ENSMUSG00000019820	Utrn	-1.17061	Down	0.0013077	0.0122917	utrophin [Source:MGI Symbol;Acc:MGI:104631]
ENSMUSG00000029727	Cyp3a13	-1.17018	Down	0.00157173	0.0141555	cytochrome P450, family 3, subfamily a, polypeptide 13 [Source:MGI Symbol;Acc:MGI:88610]
ENSMUSG00000027009	Itga4	-1.16617	Down	1.01454e-07	5.30022e-06	integrin alpha 4 [Source:MGI Symbol;Acc:MGI:96603]
ENSMUSG00000022656	Nectin3	-1.16547	Down	1.02752e-05	0.000269295	nectin cell adhesion molecule 3 [Source:MGI Symbol;Acc:MGI:1930171]
ENSMUSG00000040896	Kcnd3	-1.1645	Down	0.00688685	0.0398292	potassium voltage-gated channel, Shal-related family, member 3 [Source:MGI Symbol;Acc:MGI:1928743]
ENSMUSG00000040035	Disp2	-1.16318	Down	6.7914e-07	2.71123e-05	dispatched RND tramsporter family member 2 [Source:MGI Symbol;Acc:MGI:2388733]
ENSMUSG00000037016	Frem2	-1.15723	Down	0.000865317	0.00889935	Fras1 related extracellular matrix protein 2 [Source:MGI Symbol;Acc:MGI:2444465]
ENSMUSG00000048960	Prex2	-1.15544	Down	0.00547514	0.0340386	phosphatidylinositol-3,4,5-trisphosphate-dependent Rac exchange factor 2 [Source:MGI Symbol;Acc:MGI:1923385]
ENSMUSG00000043384	Gprasp1	-1.15341	Down	4.32193e-05	0.000841117	G protein-coupled receptor associated sorting protein 1 [Source:MGI Symbol;Acc:MGI:1917418]
ENSMUSG00000035456	Prdm8	-1.14945	Down	0.00349043	0.0248921	PR domain containing 8 [Source:MGI Symbol;Acc:MGI:1924880]
ENSMUSG00000052516	Robo2	-1.1494	Down	1.84692e-05	0.000428993	roundabout guidance receptor 2 [Source:MGI Symbol;Acc:MGI:1890110]
ENSMUSG00000031489	Adrb3	-1.14675	Down	0.00565366	0.0347688	adrenergic receptor, beta 3 [Source:MGI Symbol;Acc:MGI:87939]
ENSMUSG00000049420	Tmem200a	-1.14583	Down	2.36677e-05	0.000519072	transmembrane protein 200A [Source:MGI Symbol;Acc:MGI:1924470]
ENSMUSG00000050520	Cldn8	-1.14493	Down	0.00537861	0.0336471	claudin 8 [Source:MGI Symbol;Acc:MGI:1859286]
ENSMUSG00000054580	Pla2r1	-1.14232	Down	0.00376834	0.0261506	phospholipase A2 receptor 1 [Source:MGI Symbol;Acc:MGI:102468]
ENSMUSG00000052062	Pard3b	-1.1399	Down	1.2535e-05	0.000315885	par-3 family cell polarity regulator beta [Source:MGI Symbol;Acc:MGI:1919301]
ENSMUSG00000055493	Epm2a	-1.13614	Down	2.84452e-07	1.27436e-05	epilepsy, progressive myoclonic epilepsy, type 2 gene alpha [Source:MGI Symbol;Acc:MGI:1341085]
ENSMUSG00000047033	Pcdhb15	-1.13569	Down	0.00142151	0.0131258	protocadherin beta 15 [Source:MGI Symbol;Acc:MGI:2136750]
ENSMUSG00000062960	Kdr	-1.13492	Down	1.73807e-05	0.000409763	kinase insert domain protein receptor [Source:MGI Symbol;Acc:MGI:96683]
ENSMUSG00000025537	Phkg1	-1.13334	Down	1.80602e-05	0.00042136	phosphorylase kinase gamma 1 [Source:MGI Symbol;Acc:MGI:97579]
ENSMUSG00000085272	Sbk3	-1.12996	Down	0.00396236	0.0271613	SH3 domain binding kinase family, member 3 [Source:MGI Symbol;Acc:MGI:2685924]
ENSMUSG00000052920	Prkg1	-1.12951	Down	0.000721659	0.00773558	protein kinase, cGMP-dependent, type I [Source:MGI Symbol;Acc:MGI:108174]
ENSMUSG00000026768	Itga8	-1.12935	Down	1.20941e-05	0.000306742	integrin alpha 8 [Source:MGI Symbol;Acc:MGI:109442]
ENSMUSG00000027524	Edn3	-1.12624	Down	6.53565e-10	6.76138e-08	endothelin 3 [Source:MGI Symbol;Acc:MGI:95285]
ENSMUSG00000024673	Ms4a1	-1.12581	Down	0.000459806	0.00548592	membrane-spanning 4-domains, subfamily A, member 1 [Source:MGI Symbol;Acc:MGI:88321]
ENSMUSG00000020623	Map2k6	-1.12526	Down	4.97536e-06	0.000148177	mitogen-activated protein kinase kinase 6 [Source:MGI Symbol;Acc:MGI:1346870]
ENSMUSG00000027446	9230104L09Rik	-1.11781	Down	1.70222e-07	8.10832e-06	RIKEN cDNA 9230104L09 gene [Source:MGI Symbol;Acc:MGI:1924955]
ENSMUSG00000071042	Rasgrp3	-1.1173	Down	2.034e-06	6.96834e-05	RAS, guanyl releasing protein 3 [Source:MGI Symbol;Acc:MGI:3028579]
ENSMUSG00000041741	Pde3a	-1.11531	Down	0.000162641	0.0024242	phosphodiesterase 3A, cGMP inhibited [Source:MGI Symbol;Acc:MGI:1860764]
ENSMUSG00000005089	Slc1a2	-1.11469	Down	0.00673645	0.0391755	solute carrier family 1 (glial high affinity glutamate transporter), member 2 [Source:MGI Symbol;Acc:MGI:101931]
ENSMUSG00000090272	Mndal	-1.11213	Down	7.21014e-06	0.000201384	myeloid nuclear differentiation antigen like [Source:MGI Symbol;Acc:MGI:3780953]
ENSMUSG00000053199	Arhgap20	-1.11125	Down	0.0025741	0.0202086	Rho GTPase activating protein 20 [Source:MGI Symbol;Acc:MGI:2445175]
ENSMUSG00000052544	St6galnac3	-1.11043	Down	3.02786e-05	0.000630637	ST6 (alpha-N-acetyl-neuraminyl-2,3-beta-galactosyl-1,3)-N-acetylgalactosaminide alpha-2,6-sialyltransferase 3 [Source:MGI Symbol;Acc:MGI:1341828]
ENSMUSG00000061780	Cfd	-1.11025	Down	0.000323455	0.00419664	complement factor D (adipsin) [Source:MGI Symbol;Acc:MGI:87931]
ENSMUSG00000009628	Tex15	-1.11024	Down	0.000598753	0.00668707	testis expressed gene 15 [Source:MGI Symbol;Acc:MGI:1934816]
ENSMUSG00000047757	Fancb	-1.10821	Down	0.00579904	0.0353998	Fanconi anemia, complementation group B [Source:MGI Symbol;Acc:MGI:2448558]
ENSMUSG00000074794	Arrdc3	-1.10623	Down	6.29693e-07	2.53246e-05	arrestin domain containing 3 [Source:MGI Symbol;Acc:MGI:2145242]
ENSMUSG00000034324	Tmem132c	-1.10257	Down	3.04e-06	9.71626e-05	transmembrane protein 132C [Source:MGI Symbol;Acc:MGI:2443061]
ENSMUSG00000024421	Lama3	-1.10239	Down	5.09829e-06	0.000150697	laminin, alpha 3 [Source:MGI Symbol;Acc:MGI:99909]
ENSMUSG00000000266	Mid2	-1.10227	Down	2.45348e-05	0.000535103	midline 2 [Source:MGI Symbol;Acc:MGI:1344333]
ENSMUSG00000027716	Trpc3	-1.10079	Down	0.00514893	0.0326217	transient receptor potential cation channel, subfamily C, member 3 [Source:MGI Symbol;Acc:MGI:109526]
ENSMUSG00000048347	Pcdhb18	-1.10038	Down	0.00352633	0.0250685	protocadherin beta 18 [Source:MGI Symbol;Acc:MGI:2136756]
ENSMUSG00000021775	Nr1d2	-1.09837	Down	0.000282006	0.00376107	nuclear receptor subfamily 1, group D, member 2 [Source:MGI Symbol;Acc:MGI:2449205]
ENSMUSG00000055228	Zfp935	-1.09819	Down	0.00922016	0.0498237	zinc finger protein 935 [Source:MGI Symbol;Acc:MGI:1918758]
ENSMUSG00000020251	Glt8d2	-1.09708	Down	0.000625461	0.0069312	glycosyltransferase 8 domain containing 2 [Source:MGI Symbol;Acc:MGI:1922032]
ENSMUSG00000042834	Nrep	-1.0964	Down	2.19231e-05	0.000488995	neuronal regeneration related protein [Source:MGI Symbol;Acc:MGI:99444]
ENSMUSG00000046159	Chrm3	-1.09628	Down	2.83061e-05	0.000597468	cholinergic receptor, muscarinic 3, cardiac [Source:MGI Symbol;Acc:MGI:88398]
ENSMUSG00000037440	Vnn1	-1.09563	Down	4.58692e-12	8.10441e-10	vanin 1 [Source:MGI Symbol;Acc:MGI:108395]
ENSMUSG00000042515	Mum1l1	-1.09562	Down	0.00109966	0.010661	melanoma associated antigen (mutated) 1-like 1 [Source:MGI Symbol;Acc:MGI:2445062]
ENSMUSG00000100855	Gm6976	-1.09516	Down	0.00217279	0.0179733	predicted gene 6976 [Source:MGISymbol;Acc:MGI:3644617]
ENSMUSG00000068270	Shroom4	-1.09478	Down	0.000320961	0.00416773	shroom family member 4 [Source:MGI Symbol;Acc:MGI:2685570]
ENSMUSG00000043467	Zbtb37	-1.09269	Down	0.00763617	0.0430544	zinc finger and BTB domain containing 37 [Source:MGI Symbol;Acc:MGI:2444467]
ENSMUSG00000057933	Gsta2	-1.09166	Down	0.000222313	0.0031241	glutathione S-transferase, alpha 2 (Yc2) [Source:MGI Symbol;Acc:MGI:95863]
ENSMUSG00000050556	Kcnb1	-1.08994	Down	0.00035051	0.00444961	potassium voltage gated channel, Shab-related subfamily, member 1 [Source:MGI Symbol;Acc:MGI:96666]
ENSMUSG00000041301	Cftr	-1.0895	Down	0.000336226	0.00433373	cystic fibrosis transmembrane conductance regulator [Source:MGI Symbol;Acc:MGI:88388]
ENSMUSG00000037940	Inpp4b	-1.08908	Down	9.53408e-05	0.00159323	inositol polyphosphate-4-phosphatase, type II [Source:MGI Symbol;Acc:MGI:2158925]
ENSMUSG00000005583	Mef2c	-1.08768	Down	1.00965e-05	0.000265055	myocyte enhancer factor 2C [Source:MGI Symbol;Acc:MGI:99458]
ENSMUSG00000022262	Dnah5	-1.08743	Down	0.0044355	0.02938	dynein, axonemal, heavy chain 5 [Source:MGI Symbol;Acc:MGI:107718]
ENSMUSG00000039385	Cdh6	-1.08574	Down	0.00471856	0.0307117	cadherin 6 [Source:MGI Symbol;Acc:MGI:107435]
ENSMUSG00000033578	Tmem35a	-1.08496	Down	0.000742586	0.00789531	transmembrane protein 35A [Source:MGI Symbol;Acc:MGI:1914814]
ENSMUSG00000057719	Sh3rf2	-1.08441	Down	0.000750648	0.00795414	SH3 domain containing ring finger 2 [Source:MGI Symbol;Acc:MGI:2444628]
ENSMUSG00000021708	Rasgrf2	-1.08419	Down	0.000401955	0.0049458	RAS protein-specific guanine nucleotide-releasing factor 2 [Source:MGI Symbol;Acc:MGI:109137]
ENSMUSG00000024479	Mal2	-1.08277	Down	1.06016e-05	0.000276467	mal, T cell differentiation protein 2 [Source:MGI Symbol;Acc:MGI:2146021]
ENSMUSG00000041660	Bbox1	-1.082	Down	0.00196652	0.0167064	butyrobetaine (gamma), 2-oxoglutarate dioxygenase 1 (gamma-butyrobetaine hydroxylase) [Source:MGI Symbol;Acc:MGI:1891372]
ENSMUSG00000044550	Tceal3	-1.0813	Down	0.000112156	0.00182124	transcription elongation factor A (SII)-like 3 [Source:MGI Symbol;Acc:MGI:1913354]
ENSMUSG00000027861	Casq2	-1.0804	Down	8.35477e-08	4.51474e-06	calsequestrin 2 [Source:MGI Symbol;Acc:MGI:1309469]
ENSMUSG00000041476	Smpx	-1.08023	Down	0.000102403	0.00168441	small muscle protein, X-linked [Source:MGI Symbol;Acc:MGI:1913356]
ENSMUSG00000050600	Zfp831	-1.07902	Down	3.31883e-05	0.000681314	zinc finger protein 831 [Source:MGI Symbol;Acc:MGI:3641861]
ENSMUSG00000061603	Akap6	-1.07804	Down	0.000717106	0.00770253	A kinase (PRKA) anchor protein 6 [Source:MGI Symbol;Acc:MGI:3050566]
ENSMUSG00000027460	Angpt4	-1.07696	Down	0.00593281	0.0359235	angiopoietin 4 [Source:MGI Symbol;Acc:MGI:1336887]
ENSMUSG00000030996	Art1	-1.07613	Down	0.000896662	0.00915716	ADP-ribosyltransferase 1 [Source:MGI Symbol;Acc:MGI:107511]
ENSMUSG00000060227	Casc4	-1.07605	Down	6.04517e-05	0.00109769	cancer susceptibility candidate 4 [Source:MGI Symbol;Acc:MGI:2443129]
ENSMUSG00000042750	Bex2	-1.07536	Down	0.0023978	0.0191788	brain expressed X-linked 2 [Source:MGI Symbol;Acc:MGI:1338017]
ENSMUSG00000022040	Ephx2	-1.07451	Down	0.000953179	0.00954089	epoxide hydrolase 2, cytoplasmic [Source:MGI Symbol;Acc:MGI:99500]
ENSMUSG00000052407	Ccdc171	-1.06967	Down	0.000128083	0.00202219	coiled-coil domain containing 171 [Source:MGI Symbol;Acc:MGI:1922152]
ENSMUSG00000033883	D3Ertd254e	-1.06686	Down	0.000119727	0.00191526	DNA segment, Chr 3, ERATO Doi 254, expressed [Source:MGI Symbol;Acc:MGI:1098769]
ENSMUSG00000096141	Dnah7a	-1.06437	Down	0.00181151	0.0157555	dynein, axonemal, heavy chain 7A [Source:MGI Symbol;Acc:MGI:2685838]
ENSMUSG00000028834	Trim63	-1.06352	Down	8.90912e-05	0.00150156	tripartite motif-containing 63 [Source:MGI Symbol;Acc:MGI:2447992]
ENSMUSG00000029658	Wdr95	-1.06105	Down	0.00626397	0.0373392	WD40 repeat domain 95 [Source:MGI Symbol;Acc:MGI:1923042]
ENSMUSG00000066842	Hmcn1	-1.06088	Down	0.000488499	0.00573257	hemicentin 1 [Source:MGI Symbol;Acc:MGI:2685047]
ENSMUSG00000021032	Ngb	-1.0603	Down	0.00309348	0.0228488	neuroglobin [Source:MGI Symbol;Acc:MGI:2151886]
ENSMUSG00000059994	Fcrl1	-1.05396	Down	0.00566619	0.0348186	Fc receptor-like 1 [Source:MGI Symbol;Acc:MGI:2442862]
ENSMUSG00000010122	Slc47a1	-1.0532	Down	0.00317251	0.0232252	solute carrier family 47, member 1 [Source:MGI Symbol;Acc:MGI:1914723]
ENSMUSG00000039542	Ncam1	-1.05274	Down	0.000811437	0.00845393	neural cell adhesion molecule 1 [Source:MGI Symbol;Acc:MGI:97281]
ENSMUSG00000026301	Iqca	-1.05231	Down	1.70984e-06	6.03206e-05	IQ motif containing with AAA domain [Source:MGI Symbol;Acc:MGI:1922168]
ENSMUSG00000052336	Cx3cr1	-1.05135	Down	3.62243e-05	0.000735002	chemokine (C-X3-C motif) receptor 1 [Source:MGI Symbol;Acc:MGI:1333815]
ENSMUSG00000033308	Dpyd	-1.05044	Down	0.000861588	0.0088668	dihydropyrimidine dehydrogenase [Source:MGI Symbol;Acc:MGI:2139667]
ENSMUSG00000048142	Nat8l	-1.0442	Down	0.00581029	0.0354427	N-acetyltransferase 8-like [Source:MGI Symbol;Acc:MGI:2447776]
ENSMUSG00000020297	Nsg2	-1.04351	Down	1.26623e-05	0.000318075	neuron specific gene family member 2 [Source:MGI Symbol;Acc:MGI:1202070]
ENSMUSG00000028037	Ifi44	-1.03965	Down	0.00325637	0.0236847	interferon-induced protein 44 [Source:MGI Symbol;Acc:MGI:2443016]
ENSMUSG00000067430	Zfp763	-1.03766	Down	0.000442472	0.00531947	zinc finger protein 763 [Source:MGI Symbol;Acc:MGI:1920701]
ENSMUSG00000032009	Sesn3	-1.03633	Down	7.90258e-05	0.00136709	sestrin 3 [Source:MGI Symbol;Acc:MGI:1922997]
ENSMUSG00000035566	Pcdh17	-1.03434	Down	0.00335253	0.0241275	protocadherin 17 [Source:MGI Symbol;Acc:MGI:2684924]
ENSMUSG00000018581	Dnah11	-1.03322	Down	0.00718441	0.0410967	dynein, axonemal, heavy chain 11 [Source:MGI Symbol;Acc:MGI:1100864]
ENSMUSG00000024044	Epb41l3	-1.03292	Down	2.32755e-05	0.000514055	erythrocyte membrane protein band 4.1 like 3 [Source:MGI Symbol;Acc:MGI:103008]
ENSMUSG00000062980	Cped1	-1.03203	Down	1.29014e-05	0.00032344	cadherin-like and PC-esterase domain containing 1 [Source:MGI Symbol;Acc:MGI:2444814]
ENSMUSG00000018986	Slfn3	-1.03199	Down	0.0085124	0.0466402	schlafen 3 [Source:MGI Symbol;Acc:MGI:1329005]
ENSMUSG00000101337	Dnah7c	-1.03187	Down	0.000729266	0.00780116	dynein, axonemal, heavy chain 7C [Source:MGI Symbol;Acc:MGI:3639762]
ENSMUSG00000019990	Pde7b	-1.0314	Down	0.000231051	0.00318988	phosphodiesterase 7B [Source:MGI Symbol;Acc:MGI:1352752]
ENSMUSG00000091415	Ak9	-1.03018	Down	0.000747746	0.00793944	adenylate kinase 9 [Source:MGI Symbol;Acc:MGI:2685080]
ENSMUSG00000025531	Chm	-1.03004	Down	0.00189182	0.0163008	choroidermia (RAB escort protein 1) [Source:MGI Symbol;Acc:MGI:892979]
ENSMUSG00000040003	Magi2	-1.02796	Down	0.00277273	0.0211719	membrane associated guanylate kinase, WW and PDZ domain containing 2 [Source:MGI Symbol;Acc:MGI:1354953]
ENSMUSG00000074852	Hpse2	-1.02769	Down	0.00548911	0.0340902	heparanase 2 [Source:MGI Symbol;Acc:MGI:2685814]
ENSMUSG00000031283	Chrdl1	-1.02744	Down	0.000682447	0.0074201	chordin-like 1 [Source:MGI Symbol;Acc:MGI:1933172]
ENSMUSG00000034910	Pygo1	-1.02697	Down	0.000393488	0.00488752	pygopus 1 [Source:MGI Symbol;Acc:MGI:1919385]
ENSMUSG00000046491	C1qtnf2	-1.02535	Down	5.99412e-07	2.44191e-05	C1q and tumor necrosis factor related protein 2 [Source:MGI Symbol;Acc:MGI:1916433]
ENSMUSG00000063047	Zfp780b	-1.02376	Down	0.000345224	0.00441353	zinc finger protein 780B [Source:MGI Symbol;Acc:MGI:2444764]
ENSMUSG00000062866	Phactr2	-1.02361	Down	0.000519738	0.00599625	phosphatase and actin regulator 2 [Source:MGI Symbol;Acc:MGI:2446138]
ENSMUSG00000027359	Slc27a2	-1.02334	Down	0.00014178	0.00219358	solute carrier family 27 (fatty acid transporter), member 2 [Source:MGI Symbol;Acc:MGI:1347099]
ENSMUSG00000094796	BC147527	-1.0224	Down	0.000256899	0.00348554	cDNA sequence BC147527 [Source:MGI Symbol;Acc:MGI:4840510]
ENSMUSG00000061186	Sfmbt2	-1.02162	Down	0.000234271	0.00322302	Scm-like with four mbt domains 2 [Source:MGI Symbol;Acc:MGI:2447794]
ENSMUSG00000052539	Magi3	-1.02144	Down	1.217e-06	4.55651e-05	membrane associated guanylate kinase, WW and PDZ domain containing 3 [Source:MGI Symbol;Acc:MGI:1923484]
ENSMUSG00000020218	Wif1	-1.02123	Down	3.00311e-05	0.000627976	Wnt inhibitory factor 1 [Source:MGI Symbol;Acc:MGI:1344332]
ENSMUSG00000028573	Fggy	-1.02109	Down	1.89293e-05	0.000437097	FGGY carbohydrate kinase domain containing [Source:MGI Symbol;Acc:MGI:1922828]
ENSMUSG00000043313	Pcdhb19	-1.02043	Down	0.00520428	0.0328508	protocadherin beta 19 [Source:MGI Symbol;Acc:MGI:2136757]
ENSMUSG00000030643	Rab30	-1.01915	Down	0.00626208	0.0373392	RAB30, member RAS oncogene family [Source:MGI Symbol;Acc:MGI:1923235]
ENSMUSG00000058145	Adamts17	-1.01732	Down	0.00178973	0.0156296	a disintegrin-like and metallopeptidase (reprolysin type) with thrombospondin type 1 motif, 17 [Source:MGI Symbol;Acc:MGI:3588195]
ENSMUSG00000028373	Astn2	-1.0166	Down	2.35087e-08	1.51506e-06	astrotactin 2 [Source:MGI Symbol;Acc:MGI:1889277]
ENSMUSG00000015224	Cyp2j9	-1.01592	Down	0.000164285	0.00244407	cytochrome P450, family 2, subfamily j, polypeptide 9 [Source:MGI Symbol;Acc:MGI:1921769]
ENSMUSG00000022584	Ly6c2	-1.01287	Down	5.6259e-11	7.49722e-09	lymphocyte antigen 6 complex, locus C2 [Source:MGI Symbol;Acc:MGI:3712069]
ENSMUSG00000045036	Tmem232	-1.012	Down	0.000936651	0.00944561	transmembrane protein 232 [Source:MGI Symbol;Acc:MGI:2685786]
ENSMUSG00000027867	Spag17	-1.00947	Down	0.00582446	0.0354998	sperm associated antigen 17 [Source:MGI Symbol;Acc:MGI:1921612]
ENSMUSG00000102697	Pcdhac2	-1.00892	Down	0.00762534	0.0430088	protocadherin alpha subfamily C, 2 [Source:MGI Symbol;Acc:MGI:1891443]
ENSMUSG00000094626	Tmem121b	-1.00839	Down	0.00568788	0.0349236	transmembrane protein 121B [Source:MGI Symbol;Acc:MGI:2136977]
ENSMUSG00000015354	Pcolce2	-1.00823	Down	3.90149e-08	2.32655e-06	procollagen C-endopeptidase enhancer 2 [Source:MGI Symbol;Acc:MGI:1923727]
ENSMUSG00000057894	Zfp329	-1.00659	Down	0.00181618	0.0157874	zinc finger protein 329 [Source:MGI Symbol;Acc:MGI:1921283]
ENSMUSG00000048078	Tenm4	-1.00653	Down	0.00100151	0.00993616	teneurin transmembrane protein 4 [Source:MGI Symbol;Acc:MGI:2447063]
ENSMUSG00000037129	Tmprss13	-1.00632	Down	0.0015781	0.0141921	transmembrane protease, serine 13 [Source:MGI Symbol;Acc:MGI:2682935]
ENSMUSG00000028399	Ptprd	-1.00596	Down	0.00033311	0.00429709	protein tyrosine phosphatase, receptor type, D [Source:MGI Symbol;Acc:MGI:97812]
ENSMUSG00000023011	Faim2	-1.0056	Down	0.000299226	0.00394412	Fas apoptotic inhibitory molecule 2 [Source:MGI Symbol;Acc:MGI:1919643]
ENSMUSG00000052861	Dnah6	-1.00538	Down	0.00723934	0.0413216	dynein, axonemal, heavy chain 6 [Source:MGI Symbol;Acc:MGI:107744]
ENSMUSG00000025780	Itih5	-1.00517	Down	0.00283832	0.0215097	inter-alpha (globulin) inhibitor H5 [Source:MGI Symbol;Acc:MGI:1925751]
ENSMUSG00000034245	Hdac11	-1.00196	Down	7.40126e-06	0.000205991	histone deacetylase 11 [Source:MGI Symbol;Acc:MGI:2385252]
ENSMUSG00000040987	Mill2	-1.00183	Down	0.000790748	0.0082952	MHC I like leukocyte 2 [Source:MGI Symbol;Acc:MGI:2179989]
ENSMUSG00000037270	4932438A13Rik	-1.00161	Down	0.00358371	0.0252707	RIKEN cDNA 4932438A13 gene [Source:MGI Symbol;Acc:MGI:2444631]
ENSMUSG00000003929	Zfp81	-1.00103	Down	0.0019341	0.0165585	zinc finger protein 81 [Source:MGI Symbol;Acc:MGI:1890752]
ENSMUSG00000030249	Abcc9	-1.00077	Down	0.000316119	0.00411845	ATP-binding cassette, sub-family C (CFTR/MRP), member 9 [Source:MGI Symbol;Acc:MGI:1352630]
ENSMUSG00000069892	9930111J21Rik2	-1.00037	Down	0.000119345	0.00191305	RIKEN cDNA 9930111J21 gene 2 [Source:MGI Symbol;Acc:MGI:3711310]
ENSMUSG00000027499	Pkia	-1.00029	Down	3.08122e-07	1.36153e-05	protein kinase inhibitor, alpha [Source:MGI Symbol;Acc:MGI:104747]
ENSMUSG00000026043	Col3a1	1.00148	UP	0.00313526	0.0230491	collagen, type III, alpha 1 [Source:MGI Symbol;Acc:MGI:88453]
ENSMUSG00000028480	Glipr2	1.00244	UP	0.00236356	0.0189999	GLI pathogenesis-related 2 [Source:MGI Symbol;Acc:MGI:1917770]
ENSMUSG00000000957	Mmp14	1.00312	UP	7.43587e-08	4.08843e-06	matrix metallopeptidase 14 (membrane-inserted) [Source:MGI Symbol;Acc:MGI:101900]
ENSMUSG00000022305	Lrp12	1.00356	UP	4.2465e-05	0.000827463	low density lipoprotein-related protein 12 [Source:MGI Symbol;Acc:MGI:2443132]
ENSMUSG00000029821	Gsdme	1.00668	UP	0.00270933	0.0208435	gasdermin E [Source:MGI Symbol;Acc:MGI:1889850]
ENSMUSG00000024892	Pcx	1.0091	UP	1.3946e-05	0.000343193	pyruvate carboxylase [Source:MGI Symbol;Acc:MGI:97520]
ENSMUSG00000023031	Cela1	1.0101	UP	0.00443126	0.0293767	chymotrypsin-like elastase family, member 1 [Source:MGI Symbol;Acc:MGI:95314]
ENSMUSG00000024121	Atp6v0c	1.01223	UP	0.000149535	0.00227089	ATPase, H+ transporting, lysosomal V0 subunit C [Source:MGI Symbol;Acc:MGI:88116]
ENSMUSG00000026177	Slc11a1	1.01705	UP	0.000283973	0.0037779	solute carrier family 11 (proton-coupled divalent metal ion transporters), member 1 [Source:MGI Symbol;Acc:MGI:1345275]
ENSMUSG00000025027	Xpnpep1	1.01737	UP	1.64228e-05	0.000390693	X-prolyl aminopeptidase (aminopeptidase P) 1, soluble [Source:MGI Symbol;Acc:MGI:2180003]
ENSMUSG00000029163	Emilin1	1.01768	UP	0.000118846	0.001907	elastin microfibril interfacer 1 [Source:MGI Symbol;Acc:MGI:1926189]
ENSMUSG00000033762	Recql4	1.01919	UP	0.00135082	0.0125913	RecQ protein-like 4 [Source:MGI Symbol;Acc:MGI:1931028]
ENSMUSG00000029082	Bst1	1.02327	UP	0.00121445	0.0115601	bone marrow stromal cell antigen 1 [Source:MGI Symbol;Acc:MGI:105370]
ENSMUSG00000015653	Steap2	1.02818	UP	2.3208e-07	1.06089e-05	six transmembrane epithelial antigen of prostate 2 [Source:MGI Symbol;Acc:MGI:1921301]
ENSMUSG00000022094	Slc39a14	1.02898	UP	2.74635e-05	0.000586772	solute carrier family 39 (zinc transporter), member 14 [Source:MGI Symbol;Acc:MGI:2384851]
ENSMUSG00000035493	Tgfbi	1.02971	UP	0.000205819	0.00294228	transforming growth factor, beta induced [Source:MGI Symbol;Acc:MGI:99959]
ENSMUSG00000003812	Dnase2a	1.03028	UP	0.000225069	0.00315157	deoxyribonuclease II alpha [Source:MGI Symbol;Acc:MGI:1329019]
ENSMUSG00000030793	Pycard	1.03126	UP	0.00274223	0.0210452	PYD and CARD domain containing [Source:MGI Symbol;Acc:MGI:1931465]
ENSMUSG00000042622	Maff	1.03221	UP	8.07579e-09	5.9342e-07	v-maf musculoaponeurotic fibrosarcoma oncogene family, protein F (avian) [Source:MGI Symbol;Acc:MGI:96910]
ENSMUSG00000022586	Ly6i	1.03318	UP	7.26404e-05	0.00127628	lymphocyte antigen 6 complex, locus I [Source:MGI Symbol;Acc:MGI:1888480]
ENSMUSG00000037313	Tacc3	1.03381	UP	8.83109e-05	0.00149161	transforming, acidic coiled-coil containing protein 3 [Source:MGI Symbol;Acc:MGI:1341163]
ENSMUSG00000064147	Rab44	1.034	UP	0.00235953	0.0189788	RAB44, member RAS oncogene family [Source:MGI Symbol;Acc:MGI:3045302]
ENSMUSG00000006517	Mvd	1.03491	UP	6.25495e-07	2.52851e-05	mevalonate (diphospho) decarboxylase [Source:MGI Symbol;Acc:MGI:2179327]
ENSMUSG00000026669	Mcm10	1.03601	UP	0.000476864	0.00564236	minichromosome maintenance 10 replication initiation factor [Source:MGI Symbol;Acc:MGI:1917274]
ENSMUSG00000046598	Bdh1	1.03655	UP	0.00104586	0.0102788	3-hydroxybutyrate dehydrogenase, type 1 [Source:MGI Symbol;Acc:MGI:1919161]
ENSMUSG00000050666	Vstm4	1.03788	UP	4.78542e-08	2.78034e-06	V-set and transmembrane domain containing 4 [Source:MGI Symbol;Acc:MGI:2444633]
ENSMUSG00000003779	Kif20a	1.03911	UP	0.000136461	0.00212671	kinesin family member 20A [Source:MGI Symbol;Acc:MGI:1201682]
ENSMUSG00000039682	Lap3	1.0397	UP	0.000442308	0.00531947	leucine aminopeptidase 3 [Source:MGI Symbol;Acc:MGI:1914238]
ENSMUSG00000063524	Eno1	1.03985	UP	6.19342e-05	0.00111944	enolase 1, alpha non-neuron [Source:MGI Symbol;Acc:MGI:95393]
ENSMUSG00000025068	Gsto1	1.04331	UP	4.83143e-07	2.0046e-05	glutathione S-transferase omega 1 [Source:MGI Symbol;Acc:MGI:1342273]
ENSMUSG00000050107	Haspin	1.04452	UP	0.00247542	0.0195903	histone H3 associated protein kinase [Source:MGI Symbol;Acc:MGI:1194498]
ENSMUSG00000023905	Tnfrsf12a	1.04609	UP	9.81084e-06	0.000258418	tumor necrosis factor receptor superfamily, member 12a [Source:MGI Symbol;Acc:MGI:1351484]
ENSMUSG00000074570	Cass4	1.04636	UP	0.00322455	0.0234968	Cas scaffolding protein family member 4 [Source:MGI Symbol;Acc:MGI:2444482]
ENSMUSG00000024737	Slc15a3	1.04927	UP	7.86752e-05	0.00136252	solute carrier family 15, member 3 [Source:MGI Symbol;Acc:MGI:1929691]
ENSMUSG00000040711	Sh3pxd2b	1.05531	UP	1.10457e-05	0.000285211	SH3 and PX domains 2B [Source:MGI Symbol;Acc:MGI:2442062]
ENSMUSG00000071068	Treml2	1.05589	UP	0.00015841	0.00237691	triggering receptor expressed on myeloid cells-like 2 [Source:MGI Symbol;Acc:MGI:2147038]
ENSMUSG00000027611	Procr	1.05882	UP	0.00298565	0.0222298	protein C receptor, endothelial [Source:MGI Symbol;Acc:MGI:104596]
ENSMUSG00000063229	Ldha	1.05932	UP	0.000119959	0.00191704	lactate dehydrogenase A [Source:MGI Symbol;Acc:MGI:96759]
ENSMUSG00000032281	Acsbg1	1.05968	UP	0.00207063	0.0173375	acyl-CoA synthetase bubblegum family member 1 [Source:MGI Symbol;Acc:MGI:2385656]
ENSMUSG00000028843	Sh3bgrl3	1.06188	UP	6.25757e-05	0.00112844	SH3 domain binding glutamic acid-rich protein-like 3 [Source:MGI Symbol;Acc:MGI:1920973]
ENSMUSG00000073758	Sh3d21	1.06694	UP	4.56861e-08	2.69069e-06	SH3 domain containing 21 [Source:MGI Symbol;Acc:MGI:1914188]
ENSMUSG00000032359	Ctsh	1.06925	UP	3.79817e-06	0.000118504	cathepsin H [Source:MGI Symbol;Acc:MGI:107285]
ENSMUSG00000024053	Emilin2	1.07013	UP	0.000261943	0.00354175	elastin microfibril interfacer 2 [Source:MGI Symbol;Acc:MGI:2389136]
ENSMUSG00000026749	Nek6	1.07047	UP	4.50976e-05	0.000871203	NIMA (never in mitosis gene a)-related expressed kinase 6 [Source:MGI Symbol;Acc:MGI:1891638]
ENSMUSG00000049988	Lrrc25	1.07083	UP	8.86914e-06	0.000237189	leucine rich repeat containing 25 [Source:MGI Symbol;Acc:MGI:2445284]
ENSMUSG00000029373	Pf4	1.07137	UP	1.04481e-05	0.000273373	platelet factor 4 [Source:MGI Symbol;Acc:MGI:1888711]
ENSMUSG00000024056	Ndc80	1.07217	UP	0.00350598	0.0249464	NDC80 kinetochore complex component [Source:MGI Symbol;Acc:MGI:1914302]
ENSMUSG00000042367	Gjb3	1.07561	UP	0.0027026	0.0208069	gap junction protein, beta 3 [Source:MGI Symbol;Acc:MGI:95721]
ENSMUSG00000037966	Ninj1	1.07596	UP	3.02846e-07	1.34527e-05	ninjurin 1 [Source:MGI Symbol;Acc:MGI:1196617]
ENSMUSG00000024059	Clip4	1.07622	UP	4.01063e-07	1.71845e-05	CAP-GLY domain containing linker protein family, member 4 [Source:MGI Symbol;Acc:MGI:1919100]
ENSMUSG00000034394	Lif	1.07834	UP	4.02519e-07	1.72e-05	leukemia inhibitory factor [Source:MGI Symbol;Acc:MGI:96787]
ENSMUSG00000040751	Lat2	1.07911	UP	0.000919737	0.00931285	linker for activation of T cells family, member 2 [Source:MGI Symbol;Acc:MGI:1926479]
ENSMUSG00000021822	Plau	1.08053	UP	0.00172918	0.0152333	plasminogen activator, urokinase [Source:MGI Symbol;Acc:MGI:97611]
ENSMUSG00000020241	Col6a2	1.08188	UP	0.000573148	0.00644228	collagen, type VI, alpha 2 [Source:MGI Symbol;Acc:MGI:88460]
ENSMUSG00000037466	Tedc1	1.08302	UP	5.70026e-06	0.000165077	tubulin epsilon and delta complex 1 [Source:MGI Symbol;Acc:MGI:2144738]
ENSMUSG00000029762	Akr1b8	1.08503	UP	0.000374803	0.00469998	aldo-keto reductase family 1, member B8 [Source:MGI Symbol;Acc:MGI:107673]
ENSMUSG00000030162	Olr1	1.08911	UP	0.00415122	0.0280524	oxidized low density lipoprotein (lectin-like) receptor 1 [Source:MGI Symbol;Acc:MGI:1261434]
ENSMUSG00000059412	Fxyd2	1.08984	UP	0.00203108	0.0170906	FXYD domain-containing ion transport regulator 2 [Source:MGI Symbol;Acc:MGI:1195260]
ENSMUSG00000024209	1700061G19Rik	1.09034	UP	0.00667593	0.0389533	RIKEN cDNA 1700061G19 gene [Source:MGI Symbol;Acc:MGI:1925875]
ENSMUSG00000059326	Csf2ra	1.09174	UP	2.94716e-06	9.49675e-05	colony stimulating factor 2 receptor, alpha, low-affinity (granulocyte-macrophage) [Source:MGI Symbol;Acc:MGI:1339754]
ENSMUSG00000004864	Mapk13	1.09205	UP	1.1732e-06	4.41354e-05	mitogen-activated protein kinase 13 [Source:MGI Symbol;Acc:MGI:1346864]
ENSMUSG00000028645	Slc2a1	1.09638	UP	3.6815e-05	0.000739599	solute carrier family 2 (facilitated glucose transporter), member 1 [Source:MGI Symbol;Acc:MGI:95755]
ENSMUSG00000055978	Fut2	1.10142	UP	2.70482e-05	0.00058098	fucosyltransferase 2 [Source:MGI Symbol;Acc:MGI:109374]
ENSMUSG00000036814	Slc6a20a	1.10241	UP	0.00141342	0.0130587	solute carrier family 6 (neurotransmitter transporter), member 20A [Source:MGI Symbol;Acc:MGI:2143217]
ENSMUSG00000028633	Ctps	1.10253	UP	6.05405e-05	0.00109804	cytidine 5'-triphosphate synthase [Source:MGI Symbol;Acc:MGI:1858304]
ENSMUSG00000036634	Mag	1.10259	UP	0.000198872	0.00286642	myelin-associated glycoprotein [Source:MGI Symbol;Acc:MGI:96912]
ENSMUSG00000030159	Clec1b	1.10259	UP	0.00182387	0.0158367	C-type lectin domain family 1, member b [Source:MGI Symbol;Acc:MGI:1913287]
ENSMUSG00000024301	Kifc5b	1.10285	UP	0.0011291	0.0109128	kinesin family member C5B [Source:MGI Symbol;Acc:MGI:2137414]
ENSMUSG00000038943	Prc1	1.103	UP	0.000100075	0.0016565	protein regulator of cytokinesis 1 [Source:MGI Symbol;Acc:MGI:1858961]
ENSMUSG00000018008	Cyth4	1.10344	UP	8.67753e-05	0.00147838	cytohesin 4 [Source:MGI Symbol;Acc:MGI:2441702]
ENSMUSG00000074417	Gm14548	1.10847	UP	0.00298365	0.0222254	predicted gene 14548 [Source:MGI Symbol;Acc:MGI:3709645]
ENSMUSG00000058486	Wdr91	1.10866	UP	2.05618e-07	9.56608e-06	WD repeat domain 91 [Source:MGI Symbol;Acc:MGI:2141558]
ENSMUSG00000024791	Cdca5	1.10981	UP	0.00238099	0.0190831	cell division cycle associated 5 [Source:MGI Symbol;Acc:MGI:1915099]
ENSMUSG00000032038	St3gal4	1.10994	UP	0.000265828	0.00358439	ST3 beta-galactoside alpha-2,3-sialyltransferase 4 [Source:MGI Symbol;Acc:MGI:1316743]
ENSMUSG00000038388	Mpp6	1.11008	UP	0.000156322	0.00235006	membrane protein, palmitoylated 6 (MAGUK p55 subfamily member 6) [Source:MGI Symbol;Acc:MGI:1927340]
ENSMUSG00000051517	Arhgef39	1.11028	UP	1.5097e-05	0.000365795	Rho guanine nucleotide exchange factor (GEF) 39 [Source:MGI Symbol;Acc:MGI:3036286]
ENSMUSG00000029503	P2rx2	1.11335	UP	0.00782393	0.0437522	purinergic receptor P2X, ligand-gated ion channel, 2 [Source:MGI Symbol;Acc:MGI:2665170]
ENSMUSG00000019876	Pkib	1.11358	UP	0.00257608	0.020214	protein kinase inhibitor beta, cAMP dependent, testis specific [Source:MGI Symbol;Acc:MGI:101937]
ENSMUSG00000039055	Eme1	1.1141	UP	0.00144908	0.0133412	essential meiotic structure-specific endonuclease 1 [Source:MGI Symbol;Acc:MGI:3576783]
ENSMUSG00000034593	Myo5a	1.11649	UP	4.59735e-06	0.000138759	myosin VA [Source:MGI Symbol;Acc:MGI:105976]
ENSMUSG00000000682	Cd52	1.11801	UP	0.00113131	0.0109207	CD52 antigen [Source:MGI Symbol;Acc:MGI:1346088]
ENSMUSG00000000028	Cdc45	1.12065	UP	0.00036809	0.00462687	cell division cycle 45 [Source:MGI Symbol;Acc:MGI:1338073]
ENSMUSG00000022596	Slurp1	1.12116	UP	3.10328e-07	1.3631e-05	secreted Ly6/Plaur domain containing 1 [Source:MGI Symbol;Acc:MGI:1930923]
ENSMUSG00000034919	Ttc22	1.12177	UP	5.16496e-06	0.000152096	tetratricopeptide repeat domain 22 [Source:MGI Symbol;Acc:MGI:3045307]
ENSMUSG00000033031	C330027C09Rik	1.12313	UP	0.00275815	0.0211261	RIKEN cDNA C330027C09 gene [Source:MGI Symbol;Acc:MGI:2146335]
ENSMUSG00000025723	Nmb	1.1235	UP	0.00030888	0.00403752	neuromedin B [Source:MGI Symbol;Acc:MGI:1915289]
ENSMUSG00000007659	Bcl2l1	1.12502	UP	8.89796e-05	0.00150129	BCL2-like 1 [Source:MGI Symbol;Acc:MGI:88139]
ENSMUSG00000028671	Gale	1.12846	UP	4.83746e-05	0.000919819	galactose-4-epimerase, UDP [Source:MGI Symbol;Acc:MGI:1921496]
ENSMUSG00000030866	Ern2	1.1291	UP	0.000825341	0.00857798	endoplasmic reticulum (ER) to nucleus signalling 2 [Source:MGI Symbol;Acc:MGI:1349436]
ENSMUSG00000021242	Npc2	1.12998	UP	1.23183e-06	4.5793e-05	NPC intracellular cholesterol transporter 2 [Source:MGI Symbol;Acc:MGI:1915213]
ENSMUSG00000099974	Bcl2a1d	1.1309	UP	0.00172457	0.0152097	B cell leukemia/lymphoma 2 related protein A1d [Source:MGI Symbol;Acc:MGI:1278325]
ENSMUSG00000028718	Stil	1.13256	UP	7.0001e-05	0.00123821	Scl/Tal1 interrupting locus [Source:MGI Symbol;Acc:MGI:107477]
ENSMUSG00000042797	Aqp11	1.13491	UP	7.18673e-06	0.000201088	aquaporin 11 [Source:MGI Symbol;Acc:MGI:1913583]
ENSMUSG00000022346	Myc	1.13546	UP	8.18196e-06	0.000222598	myelocytomatosis oncogene [Source:MGI Symbol;Acc:MGI:97250]
ENSMUSG00000031662	Snx20	1.13612	UP	0.000146081	0.00223891	sorting nexin 20 [Source:MGI Symbol;Acc:MGI:1918857]
ENSMUSG00000029919	Hpgds	1.13668	UP	0.00382984	0.0264606	hematopoietic prostaglandin D synthase [Source:MGI Symbol;Acc:MGI:1859384]
ENSMUSG00000028613	Lrp8	1.13743	UP	0.000160158	0.00239656	low density lipoprotein receptor-related protein 8, apolipoprotein e receptor [Source:MGI Symbol;Acc:MGI:1340044]
ENSMUSG00000043807	Ly6g5b	1.13816	UP	0.00518602	0.0327797	lymphocyte antigen 6 complex, locus G5B [Source:MGI Symbol;Acc:MGI:2385809]
ENSMUSG00000056071	S100a9	1.14398	UP	0.000522338	0.0060086	S100 calcium binding protein A9 (calgranulin B) [Source:MGI Symbol;Acc:MGI:1338947]
ENSMUSG00000027555	Car13	1.14645	UP	0.00388522	0.0267609	carbonic anhydrase 13 [Source:MGI Symbol;Acc:MGI:1931322]
ENSMUSG00000071713	Csf2rb	1.14678	UP	6.56164e-06	0.000186249	colony stimulating factor 2 receptor, beta, low-affinity (granulocyte-macrophage) [Source:MGI Symbol;Acc:MGI:1339759]
ENSMUSG00000032860	P2ry2	1.14746	UP	2.62618e-05	0.000566483	purinergic receptor P2Y, G-protein coupled 2 [Source:MGI Symbol;Acc:MGI:105107]
ENSMUSG00000047878	A4galt	1.14852	UP	1.94268e-05	0.000445739	alpha 1,4-galactosyltransferase [Source:MGI Symbol;Acc:MGI:3512453]
ENSMUSG00000027715	Ccna2	1.14974	UP	1.98313e-05	0.000449995	cyclin A2 [Source:MGI Symbol;Acc:MGI:108069]
ENSMUSG00000025190	Got1	1.15094	UP	2.33224e-05	0.000514368	glutamic-oxaloacetic transaminase 1, soluble [Source:MGI Symbol;Acc:MGI:95791]
ENSMUSG00000074476	Spc24	1.15186	UP	9.94491e-05	0.00164926	SPC24, NDC80 kinetochore complex component, homolog (S. cerevisiae) [Source:MGI Symbol;Acc:MGI:1914879]
ENSMUSG00000038871	Bpgm	1.15206	UP	8.55171e-14	1.92108e-11	2,3-bisphosphoglycerate mutase [Source:MGI Symbol;Acc:MGI:1098242]
ENSMUSG00000043557	Mdga1	1.15415	UP	0.000143077	0.00220577	MAM domain containing glycosylphosphatidylinositol anchor 1 [Source:MGI Symbol;Acc:MGI:1922012]
ENSMUSG00000072596	Ear2	1.15452	UP	0.000328789	0.00424483	eosinophil-associated, ribonuclease A family, member 2 [Source:MGI Symbol;Acc:MGI:108020]
ENSMUSG00000005470	Asf1b	1.15519	UP	9.59038e-05	0.00160094	anti-silencing function 1B histone chaperone [Source:MGI Symbol;Acc:MGI:1914179]
ENSMUSG00000030427	Lilra6	1.15709	UP	0.00216437	0.0179224	leukocyte immunoglobulin-like receptor, subfamily A (with TM domain), member 6 [Source:MGI Symbol;Acc:MGI:1195969]
ENSMUSG00000069919	Hba-a1	1.15749	UP	2.53111e-09	2.17301e-07	hemoglobin alpha, adult chain 1 [Source:MGI Symbol;Acc:MGI:96015]
ENSMUSG00000030351	Tspan11	1.15852	UP	1.14643e-13	2.46953e-11	tetraspanin 11 [Source:MGI Symbol;Acc:MGI:1915748]
ENSMUSG00000031438	Rnf128	1.16269	UP	0.0042493	0.0285435	ring finger protein 128 [Source:MGI Symbol;Acc:MGI:1914139]
ENSMUSG00000087006	Gm13889	1.16542	UP	2.18833e-08	1.42787e-06	predicted gene 13889 [Source:MGI Symbol;Acc:MGI:3652053]
ENSMUSG00000030669	Calca	1.16679	UP	0.00318595	0.0232802	calcitonin/calcitonin-related polypeptide, alpha [Source:MGI Symbol;Acc:MGI:2151253]
ENSMUSG00000020072	Pbld2	1.16869	UP	0.00843814	0.0463626	phenazine biosynthesis-like protein domain containing 2 [Source:MGI Symbol;Acc:MGI:1914557]
ENSMUSG00000042770	Hebp1	1.1692	UP	0.000648636	0.00711283	heme binding protein 1 [Source:MGI Symbol;Acc:MGI:1333880]
ENSMUSG00000063193	Cd300lb	1.1696	UP	0.00205843	0.0172726	CD300 molecule like family member B [Source:MGI Symbol;Acc:MGI:2685099]
ENSMUSG00000037544	Dlgap5	1.17119	UP	0.000545712	0.00620485	DLG associated protein 5 [Source:MGI Symbol;Acc:MGI:2183453]
ENSMUSG00000094651	Gal3st2	1.17406	UP	0.00769996	0.0433209	galactose-3-O-sulfotransferase 2 [Source:MGI Symbol;Acc:MGI:2685834]
ENSMUSG00000071001	Hrct1	1.1745	UP	6.36251e-12	1.07619e-09	histidine rich carboxyl terminus 1 [Source:MGI Symbol;Acc:MGI:1917945]
ENSMUSG00000027932	Slc27a3	1.17716	UP	7.51813e-06	0.000207773	solute carrier family 27 (fatty acid transporter), member 3 [Source:MGI Symbol;Acc:MGI:1347358]
ENSMUSG00000028681	Ptch2	1.17775	UP	1.24631e-06	4.61886e-05	patched 2 [Source:MGI Symbol;Acc:MGI:1095405]
ENSMUSG00000035095	Fam167a	1.17906	UP	1.68094e-06	5.97903e-05	family with sequence similarity 167, member A [Source:MGI Symbol;Acc:MGI:3606565]
ENSMUSG00000060639	Hist1h4i	1.17994	UP	0.00277356	0.0211719	histone cluster 1, H4i [Source:MGI Symbol;Acc:MGI:2448432]
ENSMUSG00000038963	Slco4a1	1.18048	UP	0.00020098	0.00288885	solute carrier organic anion transporter family, member 4a1 [Source:MGI Symbol;Acc:MGI:1351866]
ENSMUSG00000048779	P2ry6	1.18104	UP	0.000146719	0.0022458	pyrimidinergic receptor P2Y, G-protein coupled, 6 [Source:MGI Symbol;Acc:MGI:2673874]
ENSMUSG00000045917	Tmem268	1.18125	UP	6.21358e-07	2.51826e-05	transmembrane protein 268 [Source:MGI Symbol;Acc:MGI:1913920]
ENSMUSG00000021795	Sftpd	1.18332	UP	3.59117e-05	0.000730521	surfactant associated protein D [Source:MGI Symbol;Acc:MGI:109515]
ENSMUSG00000039960	Rhou	1.18795	UP	5.26373e-05	0.000981876	ras homolog family member U [Source:MGI Symbol;Acc:MGI:1916831]
ENSMUSG00000058290	Espl1	1.18862	UP	5.12974e-06	0.000151342	extra spindle pole bodies 1, separase [Source:MGI Symbol;Acc:MGI:2146156]
ENSMUSG00000026683	Nuf2	1.18919	UP	0.00330191	0.0238952	NUF2, NDC80 kinetochore complex component [Source:MGI Symbol;Acc:MGI:1914227]
ENSMUSG00000048922	Cdca2	1.18927	UP	0.000579613	0.00651029	cell division cycle associated 2 [Source:MGI Symbol;Acc:MGI:1919787]
ENSMUSG00000024401	Tnf	1.19123	UP	0.000262476	0.00354591	tumor necrosis factor [Source:MGI Symbol;Acc:MGI:104798]
ENSMUSG00000079598	Clec2l	1.19157	UP	0.00887422	0.0482862	C-type lectin domain family 2, member L [Source:MGI Symbol;Acc:MGI:2141402]
ENSMUSG00000011263	Exoc3l2	1.19211	UP	1.37509e-05	0.000341599	exocyst complex component 3-like 2 [Source:MGI Symbol;Acc:MGI:1921713]
ENSMUSG00000022018	Rgcc	1.19471	UP	1.26748e-07	6.28744e-06	regulator of cell cycle [Source:MGI Symbol;Acc:MGI:1913464]
ENSMUSG00000089901	Gm8113	1.19726	UP	0.000339714	0.00436795	predicted gene 8113 [Source:MGI Symbol;Acc:MGI:3648791]
ENSMUSG00000020330	Hmmr	1.19757	UP	0.000584374	0.00654973	hyaluronan mediated motility receptor (RHAMM) [Source:MGI Symbol;Acc:MGI:104667]
ENSMUSG00000038650	Rnh1	1.19941	UP	8.132e-07	3.18892e-05	ribonuclease/angiogenin inhibitor 1 [Source:MGI Symbol;Acc:MGI:1195456]
ENSMUSG00000030413	Pglyrp1	1.19995	UP	1.16708e-06	4.41164e-05	peptidoglycan recognition protein 1 [Source:MGI Symbol;Acc:MGI:1345092]
ENSMUSG00000026480	Ncf2	1.20358	UP	0.000244452	0.00334844	neutrophil cytosolic factor 2 [Source:MGI Symbol;Acc:MGI:97284]
ENSMUSG00000032091	Tmprss4	1.20409	UP	2.38374e-05	0.000522065	transmembrane protease, serine 4 [Source:MGI Symbol;Acc:MGI:2384877]
ENSMUSG00000020914	Top2a	1.20478	UP	1.54788e-05	0.000372178	topoisomerase (DNA) II alpha [Source:MGI Symbol;Acc:MGI:98790]
ENSMUSG00000021569	Trip13	1.20652	UP	0.00214734	0.0178287	thyroid hormone receptor interactor 13 [Source:MGI Symbol;Acc:MGI:1916966]
ENSMUSG00000042672	Dcst1	1.20656	UP	0.00281142	0.0213811	DC-STAMP domain containing 1 [Source:MGI Symbol;Acc:MGI:1925022]
ENSMUSG00000047501	Cldn4	1.20698	UP	2.15086e-06	7.30502e-05	claudin 4 [Source:MGI Symbol;Acc:MGI:1313314]
ENSMUSG00000004609	Cd33	1.20704	UP	1.04347e-09	1.02554e-07	CD33 antigen [Source:MGI Symbol;Acc:MGI:99440]
ENSMUSG00000023982	Guca1a	1.20786	UP	0.00551665	0.0341903	guanylate cyclase activator 1a (retina) [Source:MGI Symbol;Acc:MGI:102770]
ENSMUSG00000020901	Pik3r5	1.20876	UP	2.4767e-06	8.18196e-05	phosphoinositide-3-kinase regulatory subunit 5 [Source:MGI Symbol;Acc:MGI:2443588]
ENSMUSG00000024424	Ttc39c	1.21649	UP	1.46917e-05	0.00035818	tetratricopeptide repeat domain 39C [Source:MGI Symbol;Acc:MGI:1919997]
ENSMUSG00000102037	Bcl2a1a	1.21697	UP	0.00016204	0.00241753	B cell leukemia/lymphoma 2 related protein A1a [Source:MGI Symbol;Acc:MGI:102687]
ENSMUSG00000023832	Acat2	1.21778	UP	1.32278e-06	4.84865e-05	acetyl-Coenzyme A acetyltransferase 2 [Source:MGI Symbol;Acc:MGI:87871]
ENSMUSG00000030142	Clec4e	1.2185	UP	0.000361918	0.00456754	C-type lectin domain family 4, member e [Source:MGI Symbol;Acc:MGI:1861232]
ENSMUSG00000030103	Bhlhe40	1.21903	UP	0.00018484	0.00270382	basic helix-loop-helix family, member e40 [Source:MGI Symbol;Acc:MGI:1097714]
ENSMUSG00000046223	Plaur	1.22233	UP	7.06035e-05	0.00124746	plasminogen activator, urokinase receptor [Source:MGI Symbol;Acc:MGI:97612]
ENSMUSG00000090877	Hspa1b	1.22404	UP	2.28552e-05	0.000506194	heat shock protein 1B [Source:MGI Symbol;Acc:MGI:99517]
ENSMUSG00000074170	Plekhf1	1.2246	UP	0.000189978	0.00277125	pleckstrin homology domain containing, family F (with FYVE domain) member 1 [Source:MGI Symbol;Acc:MGI:1919537]
ENSMUSG00000058794	Nfe2	1.22462	UP	7.43927e-07	2.94666e-05	nuclear factor, erythroid derived 2 [Source:MGI Symbol;Acc:MGI:97308]
ENSMUSG00000001227	Sema6b	1.2275	UP	3.17107e-09	2.61074e-07	sema domain, transmembrane domain (TM), and cytoplasmic domain, (semaphorin) 6B [Source:MGI Symbol;Acc:MGI:1202889]
ENSMUSG00000031382	Asb11	1.2301	UP	0.00290022	0.0218524	ankyrin repeat and SOCS box-containing 11 [Source:MGI Symbol;Acc:MGI:1916104]
ENSMUSG00000053175	Bcl3	1.23071	UP	2.65685e-06	8.74036e-05	B cell leukemia/lymphoma 3 [Source:MGI Symbol;Acc:MGI:88140]
ENSMUSG00000031445	Proz	1.23422	UP	1.74809e-06	6.14961e-05	protein Z, vitamin K-dependent plasma glycoprotein [Source:MGI Symbol;Acc:MGI:1860488]
ENSMUSG00000027306	Nusap1	1.24305	UP	4.11923e-05	0.000807667	nucleolar and spindle associated protein 1 [Source:MGI Symbol;Acc:MGI:2675669]
ENSMUSG00000087651	1500009L16Rik	1.24441	UP	0.00049968	0.00582643	RIKEN cDNA 1500009L16 gene [Source:MGI Symbol;Acc:MGI:1917034]
ENSMUSG00000030650	Tmc5	1.24672	UP	3.29523e-06	0.000104051	transmembrane channel-like gene family 5 [Source:MGI Symbol;Acc:MGI:1921674]
ENSMUSG00000037613	Tnfrsf23	1.24865	UP	0.000738195	0.00786458	tumor necrosis factor receptor superfamily, member 23 [Source:MGI Symbol;Acc:MGI:1930269]
ENSMUSG00000033684	Qsox1	1.24953	UP	1.78837e-11	2.6783e-09	quiescin Q6 sulfhydryl oxidase 1 [Source:MGI Symbol;Acc:MGI:1330818]
ENSMUSG00000026712	Mrc1	1.2511	UP	1.71084e-06	6.03206e-05	mannose receptor, C type 1 [Source:MGI Symbol;Acc:MGI:97142]
ENSMUSG00000039208	Metrnl	1.25192	UP	4.94098e-05	0.000934694	meteorin, glial cell differentiation regulator-like [Source:MGI Symbol;Acc:MGI:2384806]
ENSMUSG00000021965	Ska3	1.25446	UP	0.00228466	0.0185794	spindle and kinetochore associated complex subunit 3 [Source:MGI Symbol;Acc:MGI:3041235]
ENSMUSG00000074676	Foxs1	1.25713	UP	1.0658e-05	0.000277478	forkhead box S1 [Source:MGI Symbol;Acc:MGI:95546]
ENSMUSG00000012428	Steap4	1.25746	UP	3.90593e-08	2.32655e-06	STEAP family member 4 [Source:MGI Symbol;Acc:MGI:1923560]
ENSMUSG00000026039	Sgo2a	1.25864	UP	0.00491752	0.0315496	shugoshin 2A [Source:MGI Symbol;Acc:MGI:1098767]
ENSMUSG00000022500	Litaf	1.25949	UP	1.09312e-06	4.18231e-05	LPS-induced TN factor [Source:MGI Symbol;Acc:MGI:1929512]
ENSMUSG00000032578	Cish	1.2601	UP	2.7867e-08	1.74585e-06	cytokine inducible SH2-containing protein [Source:MGI Symbol;Acc:MGI:103159]
ENSMUSG00000050737	Ptges	1.2609	UP	7.48724e-06	0.000207649	prostaglandin E synthase [Source:MGI Symbol;Acc:MGI:1927593]
ENSMUSG00000032013	Trim29	1.26166	UP	4.35034e-07	1.82424e-05	tripartite motif-containing 29 [Source:MGI Symbol;Acc:MGI:1919419]
ENSMUSG00000006519	Cyba	1.26274	UP	2.03851e-05	0.000460567	cytochrome b-245, alpha polypeptide [Source:MGI Symbol;Acc:MGI:1316658]
ENSMUSG00000021939	Ctsb	1.2628	UP	1.2917e-05	0.00032344	cathepsin B [Source:MGI Symbol;Acc:MGI:88561]
ENSMUSG00000000290	Itgb2	1.26368	UP	1.95048e-05	0.000445804	integrin beta 2 [Source:MGI Symbol;Acc:MGI:96611]
ENSMUSG00000068220	Lgals1	1.26501	UP	0.00126131	0.0119482	lectin, galactose binding, soluble 1 [Source:MGI Symbol;Acc:MGI:96777]
ENSMUSG00000036912	Piwil4	1.26501	UP	3.2283e-08	1.98301e-06	piwi-like RNA-mediated gene silencing 4 [Source:MGI Symbol;Acc:MGI:3041167]
ENSMUSG00000007891	Ctsd	1.26693	UP	1.95484e-05	0.000446151	cathepsin D [Source:MGI Symbol;Acc:MGI:88562]
ENSMUSG00000034266	Batf	1.26804	UP	0.000711152	0.00765505	basic leucine zipper transcription factor, ATF-like [Source:MGI Symbol;Acc:MGI:1859147]
ENSMUSG00000071715	Ncf4	1.27605	UP	0.00040063	0.00493722	neutrophil cytosolic factor 4 [Source:MGI Symbol;Acc:MGI:109186]
ENSMUSG00000059900	Tmem40	1.2762	UP	1.09023e-05	0.000282435	transmembrane protein 40 [Source:MGI Symbol;Acc:MGI:2137870]
ENSMUSG00000045102	Poln	1.27762	UP	0.00814012	0.045183	DNA polymerase N [Source:MGI Symbol;Acc:MGI:2675617]
ENSMUSG00000027454	Gins1	1.27854	UP	0.000595384	0.00665417	GINS complex subunit 1 (Psf1 homolog) [Source:MGI Symbol;Acc:MGI:1916520]
ENSMUSG00000062380	Tubb3	1.28135	UP	0.00186292	0.0161076	tubulin, beta 3 class III [Source:MGI Symbol;Acc:MGI:107813]
ENSMUSG00000040010	Slc7a5	1.28719	UP	2.56342e-09	2.17891e-07	solute carrier family 7 (cationic amino acid transporter, y+ system), member 5 [Source:MGI Symbol;Acc:MGI:1298205]
ENSMUSG00000068101	Cenpm	1.29116	UP	0.0017056	0.0150932	centromere protein M [Source:MGI Symbol;Acc:MGI:1913820]
ENSMUSG00000024349	Tmem173	1.29182	UP	8.03986e-05	0.00138626	transmembrane protein 173 [Source:MGI Symbol;Acc:MGI:1919762]
ENSMUSG00000027533	Fabp5	1.29252	UP	7.60465e-05	0.00132576	fatty acid binding protein 5, epidermal [Source:MGI Symbol;Acc:MGI:101790]
ENSMUSG00000015950	Ncf1	1.29293	UP	4.40728e-05	0.000856669	neutrophil cytosolic factor 1 [Source:MGI Symbol;Acc:MGI:97283]
ENSMUSG00000045404	Kcnk13	1.29442	UP	0.000117775	0.00189367	potassium channel, subfamily K, member 13 [Source:MGI Symbol;Acc:MGI:2384976]
ENSMUSG00000029868	Trpv6	1.29794	UP	3.03384e-06	9.71626e-05	transient receptor potential cation channel, subfamily V, member 6 [Source:MGI Symbol;Acc:MGI:1927259]
ENSMUSG00000079553	Kifc1	1.29887	UP	3.6689e-07	1.58935e-05	kinesin family member C1 [Source:MGI Symbol;Acc:MGI:109596]
ENSMUSG00000030638	Sh3gl3	1.29959	UP	0.00681909	0.0395392	SH3-domain GRB2-like 3 [Source:MGI Symbol;Acc:MGI:700011]
ENSMUSG00000031821	Gins2	1.30044	UP	0.00161665	0.0144443	GINS complex subunit 2 (Psf2 homolog) [Source:MGI Symbol;Acc:MGI:1921019]
ENSMUSG00000005800	Mmp8	1.30177	UP	4.00077e-05	0.000788372	matrix metallopeptidase 8 [Source:MGI Symbol;Acc:MGI:1202395]
ENSMUSG00000027331	Knstrn	1.3019	UP	1.74574e-05	0.000410913	kinetochore-localized astrin/SPAG5 binding [Source:MGI Symbol;Acc:MGI:1289298]
ENSMUSG00000056054	S100a8	1.30734	UP	0.00229948	0.0186485	S100 calcium binding protein A8 (calgranulin A) [Source:MGI Symbol;Acc:MGI:88244]
ENSMUSG00000028494	Plin2	1.30765	UP	2.7641e-06	9.01772e-05	perilipin 2 [Source:MGI Symbol;Acc:MGI:87920]
ENSMUSG00000031872	Bean1	1.30875	UP	0.00906304	0.0491266	brain expressed, associated with Nedd4, 1 [Source:MGI Symbol;Acc:MGI:1929597]
ENSMUSG00000024989	Cep55	1.31226	UP	0.000445154	0.00534355	centrosomal protein 55 [Source:MGI Symbol;Acc:MGI:1921357]
ENSMUSG00000037443	Cep85	1.31714	UP	6.35259e-05	0.00114035	centrosomal protein 85 [Source:MGI Symbol;Acc:MGI:1917262]
ENSMUSG00000041794	Myrip	1.31836	UP	2.46186e-06	8.15004e-05	myosin VIIA and Rab interacting protein [Source:MGI Symbol;Acc:MGI:2384407]
ENSMUSG00000049608	Gpr55	1.3201	UP	0.000209029	0.00297465	G protein-coupled receptor 55 [Source:MGI Symbol;Acc:MGI:2685064]
ENSMUSG00000031538	Plat	1.32149	UP	4.89575e-12	8.55396e-10	plasminogen activator, tissue [Source:MGI Symbol;Acc:MGI:97610]
ENSMUSG00000015652	Steap1	1.32207	UP	0.000789476	0.00829293	six transmembrane epithelial antigen of the prostate 1 [Source:MGI Symbol;Acc:MGI:1917608]
ENSMUSG00000022440	C1qtnf6	1.32617	UP	6.80983e-06	0.000192598	C1q and tumor necrosis factor related protein 6 [Source:MGI Symbol;Acc:MGI:1919959]
ENSMUSG00000028068	Iqgap3	1.32697	UP	2.18098e-06	7.37548e-05	IQ motif containing GTPase activating protein 3 [Source:MGI Symbol;Acc:MGI:3028642]
ENSMUSG00000047281	Sfn	1.32853	UP	5.93151e-08	3.36725e-06	stratifin [Source:MGI Symbol;Acc:MGI:1891831]
ENSMUSG00000030895	Hpx	1.33293	UP	0.000220327	0.00310748	hemopexin [Source:MGI Symbol;Acc:MGI:105112]
ENSMUSG00000030834	Abcc6	1.33397	UP	0.00261788	0.0204096	ATP-binding cassette, sub-family C (CFTR/MRP), member 6 [Source:MGI Symbol;Acc:MGI:1351634]
ENSMUSG00000031827	Cotl1	1.33471	UP	8.72859e-05	0.00148511	coactosin-like 1 (Dictyostelium) [Source:MGI Symbol;Acc:MGI:1919292]
ENSMUSG00000031504	Rab20	1.33471	UP	2.38528e-06	7.93877e-05	RAB20, member RAS oncogene family [Source:MGI Symbol;Acc:MGI:102789]
ENSMUSG00000004207	Psap	1.33702	UP	5.45375e-06	0.000159703	prosaposin [Source:MGI Symbol;Acc:MGI:97783]
ENSMUSG00000025351	Cd63	1.33742	UP	1.16467e-06	4.41164e-05	CD63 antigen [Source:MGI Symbol;Acc:MGI:99529]
ENSMUSG00000049653	Spatc1	1.33909	UP	0.00264046	0.0205275	spermatogenesis and centriole associated 1 [Source:MGI Symbol;Acc:MGI:1921531]
ENSMUSG00000003484	Cyp4f18	1.33976	UP	0.000116109	0.00187456	cytochrome P450, family 4, subfamily f, polypeptide 18 [Source:MGI Symbol;Acc:MGI:1919304]
ENSMUSG00000042677	Zc3h12a	1.34042	UP	5.05384e-06	0.000149947	zinc finger CCCH type containing 12A [Source:MGI Symbol;Acc:MGI:2385891]
ENSMUSG00000071552	Tigit	1.34363	UP	0.00747622	0.04235	T cell immunoreceptor with Ig and ITIM domains [Source:MGI Symbol;Acc:MGI:3642260]
ENSMUSG00000036412	Arsi	1.3508	UP	0.00277917	0.0212045	arylsulfatase i [Source:MGI Symbol;Acc:MGI:2670959]
ENSMUSG00000072082	Ccnf	1.35337	UP	0.000151415	0.00229162	cyclin F [Source:MGI Symbol;Acc:MGI:102551]
ENSMUSG00000072694	1500011B03Rik	1.35448	UP	2.00422e-08	1.33544e-06	RIKEN cDNA 1500011B03 gene [Source:MGI Symbol;Acc:MGI:1913486]
ENSMUSG00000046295	Ankle1	1.35459	UP	0.000258072	0.00349542	ankyrin repeat and LEM domain containing 1 [Source:MGI Symbol;Acc:MGI:1918775]
ENSMUSG00000051378	Kif18b	1.35641	UP	1.97141e-05	0.000448631	kinesin family member 18B [Source:MGI Symbol;Acc:MGI:2446979]
ENSMUSG00000020077	Srgn	1.35674	UP	4.1878e-05	0.000818051	serglycin [Source:MGI Symbol;Acc:MGI:97756]
ENSMUSG00000045763	Basp1	1.35909	UP	1.91613e-05	0.000441805	brain abundant, membrane attached signal protein 1 [Source:MGI Symbol;Acc:MGI:1917600]
ENSMUSG00000037568	Vash2	1.35972	UP	0.00521512	0.0328952	vasohibin 2 [Source:MGI Symbol;Acc:MGI:2444826]
ENSMUSG00000023993	Treml1	1.36047	UP	0.00748576	0.0423735	triggering receptor expressed on myeloid cells-like 1 [Source:MGI Symbol;Acc:MGI:1918576]
ENSMUSG00000048677	Tpcn2	1.3697	UP	5.39066e-09	4.1748e-07	two pore segment channel 2 [Source:MGI Symbol;Acc:MGI:2385297]
ENSMUSG00000034664	Itga2b	1.37055	UP	0.00102112	0.0100862	integrin alpha 2b [Source:MGI Symbol;Acc:MGI:96601]
ENSMUSG00000026205	Slc23a3	1.37164	UP	0.000466162	0.00553237	solute carrier family 23 (nucleobase transporters), member 3 [Source:MGI Symbol;Acc:MGI:104516]
ENSMUSG00000047641	Krt87	1.37349	UP	3.923e-06	0.000120959	keratin 87 [Source:MGI Symbol;Acc:MGI:3665486]
ENSMUSG00000078780	Gm5150	1.37442	UP	0.000942095	0.00947821	predicted gene 5150 [Source:MGI Symbol;Acc:MGI:3779469]
ENSMUSG00000028341	Nr4a3	1.3807	UP	1.50129e-08	1.03091e-06	nuclear receptor subfamily 4, group A, member 3 [Source:MGI Symbol;Acc:MGI:1352457]
ENSMUSG00000028792	Ak2	1.38492	UP	1.17716e-05	0.000300499	adenylate kinase 2 [Source:MGI Symbol;Acc:MGI:87978]
ENSMUSG00000022385	Gtse1	1.38591	UP	2.84969e-05	0.000600689	G two S phase expressed protein 1 [Source:MGI Symbol;Acc:MGI:1352755]
ENSMUSG00000061825	Ces2c	1.38602	UP	0.0023576	0.0189788	carboxylesterase 2C [Source:MGI Symbol;Acc:MGI:2385905]
ENSMUSG00000064246	Chil1	1.38779	UP	5.55686e-06	0.000161818	chitinase-like 1 [Source:MGI Symbol;Acc:MGI:1340899]
ENSMUSG00000005667	Mthfd2	1.3887	UP	2.64231e-05	0.000569183	methylenetetrahydrofolate dehydrogenase (NAD+ dependent), methenyltetrahydrofolate cyclohydrolase [Source:MGI Symbol;Acc:MGI:1338850]
ENSMUSG00000017316	Ppy	1.38906	UP	0.00704883	0.0404663	pancreatic polypeptide [Source:MGI Symbol;Acc:MGI:97753]
ENSMUSG00000028044	Cks1b	1.39401	UP	2.53252e-05	0.000550815	CDC28 protein kinase 1b [Source:MGI Symbol;Acc:MGI:1889208]
ENSMUSG00000031765	Mt1	1.39933	UP	2.7071e-08	1.71531e-06	metallothionein 1 [Source:MGI Symbol;Acc:MGI:97171]
ENSMUSG00000074575	Kcng1	1.40143	UP	3.29548e-08	2.01162e-06	potassium voltage-gated channel, subfamily G, member 1 [Source:MGI Symbol;Acc:MGI:3616086]
ENSMUSG00000002055	Spag5	1.40443	UP	3.30375e-07	1.44712e-05	sperm associated antigen 5 [Source:MGI Symbol;Acc:MGI:1927470]
ENSMUSG00000021391	Cenpp	1.40511	UP	0.00109595	0.0106316	centromere protein P [Source:MGI Symbol;Acc:MGI:1913586]
ENSMUSG00000040133	Gpr176	1.40713	UP	0.00228853	0.0185884	G protein-coupled receptor 176 [Source:MGI Symbol;Acc:MGI:2685858]
ENSMUSG00000006642	Tcf23	1.4088	UP	2.71802e-08	1.71531e-06	transcription factor 23 [Source:MGI Symbol;Acc:MGI:1934960]
ENSMUSG00000050777	Tmem37	1.41015	UP	4.75927e-10	5.16135e-08	transmembrane protein 37 [Source:MGI Symbol;Acc:MGI:2157899]
ENSMUSG00000020897	Aurkb	1.41167	UP	3.66592e-05	0.000739599	aurora kinase B [Source:MGI Symbol;Acc:MGI:107168]
ENSMUSG00000003363	Pld3	1.4122	UP	1.30953e-06	4.82257e-05	phospholipase D family, member 3 [Source:MGI Symbol;Acc:MGI:1333782]
ENSMUSG00000022372	Sla	1.41315	UP	8.74838e-05	0.00148511	src-like adaptor [Source:MGI Symbol;Acc:MGI:104295]
ENSMUSG00000027496	Aurka	1.41388	UP	1.5986e-05	0.000382035	aurora kinase A [Source:MGI Symbol;Acc:MGI:894678]
ENSMUSG00000026955	Sapcd2	1.41727	UP	0.000102684	0.00168725	suppressor APC domain containing 2 [Source:MGI Symbol;Acc:MGI:1919330]
ENSMUSG00000096606	Tpbgl	1.41898	UP	4.18376e-05	0.000818051	trophoblast glycoprotein-like [Source:MGI Symbol;Acc:MGI:3646425]
ENSMUSG00000021485	Mxd3	1.41915	UP	3.81689e-05	0.000758794	Max dimerization protein 3 [Source:MGI Symbol;Acc:MGI:104987]
ENSMUSG00000046804	Phgr1	1.42269	UP	0.000485364	0.00571284	proline/histidine/glycine-rich 1 [Source:MGI Symbol;Acc:MGI:1858382]
ENSMUSG00000021591	Glrx	1.42289	UP	4.88349e-05	0.000926332	glutaredoxin [Source:MGI Symbol;Acc:MGI:2135625]
ENSMUSG00000022534	Mefv	1.42396	UP	0.000415796	0.0050922	Mediterranean fever [Source:MGI Symbol;Acc:MGI:1859396]
ENSMUSG00000035352	Ccl12	1.4257	UP	0.00221209	0.0181456	chemokine (C-C motif) ligand 12 [Source:MGI Symbol;Acc:MGI:108224]
ENSMUSG00000028793	Rnf19b	1.42691	UP	1.08044e-06	4.154e-05	ring finger protein 19B [Source:MGI Symbol;Acc:MGI:1922484]
ENSMUSG00000075266	Cenpw	1.42787	UP	0.000175755	0.00258777	centromere protein W [Source:MGI Symbol;Acc:MGI:1913561]
ENSMUSG00000026532	Spta1	1.43149	UP	0.00329058	0.0238784	spectrin alpha, erythrocytic 1 [Source:MGI Symbol;Acc:MGI:98385]
ENSMUSG00000048191	Muc6	1.43268	UP	2.23694e-06	7.54846e-05	mucin 6, gastric [Source:MGI Symbol;Acc:MGI:2663233]
ENSMUSG00000027952	Pmvk	1.43439	UP	1.64856e-09	1.49848e-07	phosphomevalonate kinase [Source:MGI Symbol;Acc:MGI:1915853]
ENSMUSG00000001095	Slc13a2	1.44346	UP	0.00438523	0.0291823	solute carrier family 13 (sodium-dependent dicarboxylate transporter), member 2 [Source:MGI Symbol;Acc:MGI:1276558]
ENSMUSG00000031906	Smpd3	1.44441	UP	4.55687e-18	2.75603e-15	sphingomyelin phosphodiesterase 3, neutral [Source:MGI Symbol;Acc:MGI:1927578]
ENSMUSG00000024028	Tff2	1.44577	UP	9.80785e-14	2.17223e-11	trefoil factor 2 (spasmolytic protein 1) [Source:MGI Symbol;Acc:MGI:1306805]
ENSMUSG00000005824	Tnfsf14	1.44611	UP	2.46742e-05	0.000537398	tumor necrosis factor (ligand) superfamily, member 14 [Source:MGI Symbol;Acc:MGI:1355317]
ENSMUSG00000032218	Ccnb2	1.44665	UP	3.9063e-06	0.000120919	cyclin B2 [Source:MGI Symbol;Acc:MGI:88311]
ENSMUSG00000045273	Cenph	1.45214	UP	0.0047841	0.0309507	centromere protein H [Source:MGI Symbol;Acc:MGI:1349448]
ENSMUSG00000042607	Asb4	1.45255	UP	0.00647836	0.0381544	ankyrin repeat and SOCS box-containing 4 [Source:MGI Symbol;Acc:MGI:1929751]
ENSMUSG00000024730	Ms4a8a	1.45387	UP	3.09698e-05	0.000641634	membrane-spanning 4-domains, subfamily A, member 8A [Source:MGI Symbol;Acc:MGI:1927657]
ENSMUSG00000043740	B430306N03Rik	1.45462	UP	1.29558e-05	0.000323895	RIKEN cDNA B430306N03 gene [Source:MGI Symbol;Acc:MGI:2443478]
ENSMUSG00000035678	Tnfsf9	1.45494	UP	1.19797e-07	6.00283e-06	tumor necrosis factor (ligand) superfamily, member 9 [Source:MGI Symbol;Acc:MGI:1101058]
ENSMUSG00000047250	Ptgs1	1.46096	UP	1.09386e-10	1.38717e-08	prostaglandin-endoperoxide synthase 1 [Source:MGI Symbol;Acc:MGI:97797]
ENSMUSG00000030677	Kif22	1.46143	UP	4.23094e-09	3.31003e-07	kinesin family member 22 [Source:MGI Symbol;Acc:MGI:109233]
ENSMUSG00000026069	Il1rl1	1.46441	UP	7.38675e-06	0.000205952	interleukin 1 receptor-like 1 [Source:MGI Symbol;Acc:MGI:98427]
ENSMUSG00000023067	Cdkn1a	1.46525	UP	1.65874e-09	1.49906e-07	cyclin-dependent kinase inhibitor 1A (P21) [Source:MGI Symbol;Acc:MGI:104556]
ENSMUSG00000057135	Scimp	1.46758	UP	0.000346966	0.00442032	SLP adaptor and CSK interacting membrane protein [Source:MGI Symbol;Acc:MGI:3610314]
ENSMUSG00000042306	S100a14	1.46769	UP	0.000144264	0.00221755	S100 calcium binding protein A14 [Source:MGI Symbol;Acc:MGI:1913416]
ENSMUSG00000029915	Clec5a	1.46974	UP	0.00206975	0.0173375	C-type lectin domain family 5, member a [Source:MGI Symbol;Acc:MGI:1345151]
ENSMUSG00000075122	Cd80	1.47095	UP	0.00216071	0.0179016	CD80 antigen [Source:MGI Symbol;Acc:MGI:101775]
ENSMUSG00000025854	Fam20c	1.47167	UP	1.75344e-05	0.000411535	family with sequence similarity 20, member C [Source:MGI Symbol;Acc:MGI:2136853]
ENSMUSG00000030525	Chrna7	1.4729	UP	0.000714327	0.00768316	cholinergic receptor, nicotinic, alpha polypeptide 7 [Source:MGI Symbol;Acc:MGI:99779]
ENSMUSG00000030043	Tacr1	1.47463	UP	1.65401e-05	0.000392891	tachykinin receptor 1 [Source:MGI Symbol;Acc:MGI:98475]
ENSMUSG00000056025	Clca3a1	1.4771	UP	2.62745e-13	5.43641e-11	chloride channel accessory 3A1 [Source:MGI Symbol;Acc:MGI:1316732]
ENSMUSG00000029401	Rilpl2	1.48081	UP	9.33308e-06	0.000247492	Rab interacting lysosomal protein-like 2 [Source:MGI Symbol;Acc:MGI:1933112]
ENSMUSG00000024164	C3	1.48184	UP	1.81233e-07	8.50711e-06	complement component 3 [Source:MGI Symbol;Acc:MGI:88227]
ENSMUSG00000026415	Fcamr	1.48596	UP	4.79156e-08	2.78034e-06	Fc receptor, IgA, IgM, high affinity [Source:MGI Symbol;Acc:MGI:1927803]
ENSMUSG00000074651	Mcidas	1.48632	UP	0.000630651	0.00697397	multiciliate differentiation and DNA synthesis associated cell cycle protein [Source:MGI Symbol;Acc:MGI:3648807]
ENSMUSG00000005057	Sh2b2	1.48726	UP	1.58494e-07	7.71715e-06	SH2B adaptor protein 2 [Source:MGI Symbol;Acc:MGI:1345171]
ENSMUSG00000038264	Sema7a	1.4893	UP	9.6479e-12	1.58035e-09	sema domain, immunoglobulin domain (Ig), and GPI membrane anchor, (semaphorin) 7A [Source:MGI Symbol;Acc:MGI:1306826]
ENSMUSG00000061947	Serpina10	1.49315	UP	0.000910052	0.00925053	serine (or cysteine) peptidase inhibitor, clade A (alpha-1 antiproteinase, antitrypsin), member 10 [Source:MGI Symbol;Acc:MGI:2667725]
ENSMUSG00000060188	Cxcl17	1.49534	UP	1.41428e-11	2.22396e-09	chemokine (C-X-C motif) ligand 17 [Source:MGI Symbol;Acc:MGI:2387642]
ENSMUSG00000022766	Serpind1	1.49575	UP	0.000628716	0.00695747	serine (or cysteine) peptidase inhibitor, clade D, member 1 [Source:MGI Symbol;Acc:MGI:96051]
ENSMUSG00000030017	Reg3g	1.49685	UP	6.41192e-10	6.72182e-08	regenerating islet-derived 3 gamma [Source:MGI Symbol;Acc:MGI:109406]
ENSMUSG00000037280	Galnt6	1.49749	UP	1.50719e-05	0.00036575	polypeptide N-acetylgalactosaminyltransferase 6 [Source:MGI Symbol;Acc:MGI:1891640]
ENSMUSG00000069910	Spdl1	1.50013	UP	7.5729e-06	0.000208563	spindle apparatus coiled-coil protein 1 [Source:MGI Symbol;Acc:MGI:1917635]
ENSMUSG00000017002	Slpi	1.50064	UP	2.89132e-07	1.29165e-05	secretory leukocyte peptidase inhibitor [Source:MGI Symbol;Acc:MGI:109297]
ENSMUSG00000071714	Csf2rb2	1.51425	UP	9.43418e-07	3.66302e-05	colony stimulating factor 2 receptor, beta 2, low-affinity (granulocyte-macrophage) [Source:MGI Symbol;Acc:MGI:1339760]
ENSMUSG00000005413	Hmox1	1.51439	UP	1.54883e-07	7.58734e-06	heme oxygenase 1 [Source:MGI Symbol;Acc:MGI:96163]
ENSMUSG00000074802	Gas2l3	1.52023	UP	2.60648e-07	1.17779e-05	growth arrest-specific 2 like 3 [Source:MGI Symbol;Acc:MGI:1918780]
ENSMUSG00000041431	Ccnb1	1.52083	UP	5.95268e-06	0.000171439	cyclin B1 [Source:MGI Symbol;Acc:MGI:88302]
ENSMUSG00000038147	Cd84	1.52267	UP	1.40486e-05	0.00034464	CD84 antigen [Source:MGI Symbol;Acc:MGI:1336885]
ENSMUSG00000023940	Sgo1	1.52454	UP	0.00409047	0.0278212	shugoshin 1 [Source:MGI Symbol;Acc:MGI:1919665]
ENSMUSG00000023473	Celsr3	1.5262	UP	1.00136e-07	5.24879e-06	cadherin, EGF LAG seven-pass G-type receptor 3 [Source:MGI Symbol;Acc:MGI:1858236]
ENSMUSG00000021750	Fam107a	1.52806	UP	1.60536e-06	5.73733e-05	family with sequence similarity 107, member A [Source:MGI Symbol;Acc:MGI:3041256]
ENSMUSG00000026193	Fn1	1.5313	UP	5.71047e-09	4.38035e-07	fibronectin 1 [Source:MGI Symbol;Acc:MGI:95566]
ENSMUSG00000026580	Selp	1.53142	UP	6.92627e-05	0.0012293	selectin, platelet [Source:MGI Symbol;Acc:MGI:98280]
ENSMUSG00000022769	Sdf2l1	1.53577	UP	9.70246e-07	3.75791e-05	stromal cell-derived factor 2-like 1 [Source:MGI Symbol;Acc:MGI:2149842]
ENSMUSG00000028766	Alpl	1.5383	UP	5.16774e-12	8.92998e-10	alkaline phosphatase, liver/bone/kidney [Source:MGI Symbol;Acc:MGI:87983]
ENSMUSG00000054582	Pabpc1l	1.5436	UP	8.22715e-05	0.00141082	poly(A) binding protein, cytoplasmic 1-like [Source:MGI Symbol;Acc:MGI:1922908]
ENSMUSG00000054672	5830411N06Rik	1.55218	UP	0.00728559	0.0415094	RIKEN cDNA 5830411N06 gene [Source:MGI Symbol;Acc:MGI:2443685]
ENSMUSG00000101389	Ms4a4a	1.55845	UP	2.99117e-05	0.000626313	membrane-spanning 4-domains, subfamily A, member 4A [Source:MGI Symbol;Acc:MGI:3643932]
ENSMUSG00000028862	Map3k6	1.55952	UP	9.52573e-08	5.02809e-06	mitogen-activated protein kinase kinase kinase 6 [Source:MGI Symbol;Acc:MGI:1855691]
ENSMUSG00000020808	Pimreg	1.56055	UP	1.71431e-05	0.000405377	PICALM interacting mitotic regulator [Source:MGI Symbol;Acc:MGI:1924434]
ENSMUSG00000038523	1700003F12Rik	1.56303	UP	0.00578304	0.0353565	RIKEN cDNA 1700003F12 gene [Source:MGI Symbol;Acc:MGI:1922730]
ENSMUSG00000044719	E230025N22Rik	1.56494	UP	0.000504074	0.00586008	Riken cDNA E230025N22 gene [Source:MGI Symbol;Acc:MGI:3687212]
ENSMUSG00000024672	Ms4a7	1.56502	UP	5.22896e-05	0.000976549	membrane-spanning 4-domains, subfamily A, member 7 [Source:MGI Symbol;Acc:MGI:1918846]
ENSMUSG00000046908	Ltb4r1	1.56696	UP	7.4588e-07	2.94697e-05	leukotriene B4 receptor 1 [Source:MGI Symbol;Acc:MGI:1309472]
ENSMUSG00000003882	Il7r	1.56735	UP	0.00015391	0.00232046	interleukin 7 receptor [Source:MGI Symbol;Acc:MGI:96562]
ENSMUSG00000066108	Muc5b	1.57331	UP	3.89217e-13	7.46395e-11	mucin 5, subtype B, tracheobronchial [Source:MGI Symbol;Acc:MGI:1921430]
ENSMUSG00000020787	P2rx1	1.5742	UP	1.72669e-07	8.1784e-06	purinergic receptor P2X, ligand-gated ion channel, 1 [Source:MGI Symbol;Acc:MGI:1098235]
ENSMUSG00000027469	Tpx2	1.57478	UP	1.98028e-07	9.24032e-06	TPX2, microtubule-associated [Source:MGI Symbol;Acc:MGI:1919369]
ENSMUSG00000021190	Lgmn	1.57654	UP	2.81293e-06	9.15616e-05	legumain [Source:MGI Symbol;Acc:MGI:1330838]
ENSMUSG00000017724	Etv4	1.57829	UP	0.00139231	0.0129016	ets variant 4 [Source:MGI Symbol;Acc:MGI:99423]
ENSMUSG00000053113	Socs3	1.58463	UP	8.12825e-10	8.19338e-08	suppressor of cytokine signaling 3 [Source:MGI Symbol;Acc:MGI:1201791]
ENSMUSG00000038064	Cldn22	1.58598	UP	0.000346745	0.00442032	claudin 22 [Source:MGI Symbol;Acc:MGI:1922927]
ENSMUSG00000026180	Cxcr2	1.58844	UP	1.85467e-05	0.000429525	chemokine (C-X-C motif) receptor 2 [Source:MGI Symbol;Acc:MGI:105303]
ENSMUSG00000034792	Gna15	1.59251	UP	8.94273e-06	0.000238751	guanine nucleotide binding protein, alpha 15 [Source:MGI Symbol;Acc:MGI:95770]
ENSMUSG00000051048	P4ha3	1.59727	UP	2.29553e-06	7.68292e-05	procollagen-proline, 2-oxoglutarate 4-dioxygenase (proline 4-hydroxylase), alpha polypeptide III [Source:MGI Symbol;Acc:MGI:2444049]
ENSMUSG00000028678	Kif2c	1.60457	UP	7.495e-08	4.10658e-06	kinesin family member 2C [Source:MGI Symbol;Acc:MGI:1921054]
ENSMUSG00000009654	Oit3	1.60793	UP	0.00391697	0.0269089	oncoprotein induced transcript 3 [Source:MGI Symbol;Acc:MGI:1201782]
ENSMUSG00000006398	Cdc20	1.61057	UP	2.4802e-09	2.15476e-07	cell division cycle 20 [Source:MGI Symbol;Acc:MGI:1859866]
ENSMUSG00000001128	Cfp	1.61204	UP	2.83475e-07	1.27361e-05	complement factor properdin [Source:MGI Symbol;Acc:MGI:97545]
ENSMUSG00000001473	Tubb6	1.61286	UP	5.86311e-06	0.000169169	tubulin, beta 6 class V [Source:MGI Symbol;Acc:MGI:1915201]
ENSMUSG00000031266	Gla	1.6151	UP	1.63192e-05	0.000388817	galactosidase, alpha [Source:MGI Symbol;Acc:MGI:1347344]
ENSMUSG00000017716	Birc5	1.61692	UP	2.82194e-07	1.27149e-05	baculoviral IAP repeat-containing 5 [Source:MGI Symbol;Acc:MGI:1203517]
ENSMUSG00000044201	Cdc25c	1.6175	UP	0.000560881	0.00634065	cell division cycle 25C [Source:MGI Symbol;Acc:MGI:88350]
ENSMUSG00000040552	C3ar1	1.61964	UP	1.39012e-05	0.000342629	complement component 3a receptor 1 [Source:MGI Symbol;Acc:MGI:1097680]
ENSMUSG00000036887	C1qa	1.62055	UP	3.62535e-09	2.95382e-07	complement component 1, q subcomponent, alpha polypeptide [Source:MGI Symbol;Acc:MGI:88223]
ENSMUSG00000031838	Ifi30	1.62057	UP	1.17068e-07	5.91927e-06	interferon gamma inducible protein 30 [Source:MGI Symbol;Acc:MGI:2137648]
ENSMUSG00000029925	Tbxas1	1.62255	UP	3.52388e-06	0.000110384	thromboxane A synthase 1, platelet [Source:MGI Symbol;Acc:MGI:98497]
ENSMUSG00000032122	Slc37a2	1.62531	UP	8.44544e-07	3.3036e-05	solute carrier family 37 (glycerol-3-phosphate transporter), member 2 [Source:MGI Symbol;Acc:MGI:1929693]
ENSMUSG00000016256	Ctsz	1.62845	UP	2.34582e-06	7.83184e-05	cathepsin Z [Source:MGI Symbol;Acc:MGI:1891190]
ENSMUSG00000034796	Cpne7	1.62919	UP	2.80003e-05	0.000595494	copine VII [Source:MGI Symbol;Acc:MGI:2142747]
ENSMUSG00000042476	Abcb4	1.63817	UP	0.00196895	0.016718	ATP-binding cassette, sub-family B (MDR/TAP), member 4 [Source:MGI Symbol;Acc:MGI:97569]
ENSMUSG00000028873	Cdca8	1.64451	UP	1.31009e-08	9.11557e-07	cell division cycle associated 8 [Source:MGI Symbol;Acc:MGI:1196274]
ENSMUSG00000026628	Atf3	1.64905	UP	2.8099e-05	0.000595494	activating transcription factor 3 [Source:MGI Symbol;Acc:MGI:109384]
ENSMUSG00000041347	Bdkrb1	1.65109	UP	2.50268e-10	2.89373e-08	bradykinin receptor, beta 1 [Source:MGI Symbol;Acc:MGI:88144]
ENSMUSG00000037725	Ckap2	1.65132	UP	2.34505e-05	0.000515027	cytoskeleton associated protein 2 [Source:MGI Symbol;Acc:MGI:1931797]
ENSMUSG00000026866	Kynu	1.65254	UP	3.18627e-05	0.000658399	kynureninase (L-kynurenine hydrolase) [Source:MGI Symbol;Acc:MGI:1918039]
ENSMUSG00000040950	Mgl2	1.65486	UP	1.61521e-05	0.000385421	macrophage galactose N-acetyl-galactosamine specific lectin 2 [Source:MGI Symbol;Acc:MGI:2385729]
ENSMUSG00000033453	Adamts15	1.65837	UP	1.78857e-10	2.11469e-08	a disintegrin-like and metallopeptidase (reprolysin type) with thrombospondin type 1 motif, 15 [Source:MGI Symbol;Acc:MGI:2449569]
ENSMUSG00000043157	Arl11	1.65908	UP	8.22235e-08	4.4585e-06	ADP-ribosylation factor-like 11 [Source:MGI Symbol;Acc:MGI:2444054]
ENSMUSG00000029641	Rasl11a	1.66502	UP	6.99176e-08	3.87132e-06	RAS-like, family 11, member A [Source:MGI Symbol;Acc:MGI:1916145]
ENSMUSG00000054342	Kcnn4	1.66651	UP	9.18326e-06	0.000244343	potassium intermediate/small conductance calcium-activated channel, subfamily N, member 4 [Source:MGI Symbol;Acc:MGI:1277957]
ENSMUSG00000005054	Cstb	1.67067	UP	1.21371e-06	4.55502e-05	cystatin B [Source:MGI Symbol;Acc:MGI:109514]
ENSMUSG00000001670	Tat	1.67089	UP	0.00440158	0.0292125	tyrosine aminotransferase [Source:MGI Symbol;Acc:MGI:98487]
ENSMUSG00000041046	Ramp3	1.67458	UP	1.62145e-06	5.78171e-05	receptor (calcitonin) activity modifying protein 3 [Source:MGI Symbol;Acc:MGI:1860292]
ENSMUSG00000028680	Plk3	1.68413	UP	6.90658e-13	1.3085e-10	polo like kinase 3 [Source:MGI Symbol;Acc:MGI:109604]
ENSMUSG00000049892	Rasd1	1.6851	UP	1.04721e-11	1.69767e-09	RAS, dexamethasone-induced 1 [Source:MGI Symbol;Acc:MGI:1270848]
ENSMUSG00000056737	Capg	1.68812	UP	1.69043e-06	5.98695e-05	capping protein (actin filament), gelsolin-like [Source:MGI Symbol;Acc:MGI:1098259]
ENSMUSG00000027654	Fam83d	1.6923	UP	7.45497e-06	0.000207119	family with sequence similarity 83, member D [Source:MGI Symbol;Acc:MGI:1919128]
ENSMUSG00000021356	Irf4	1.6929	UP	1.58783e-06	5.70059e-05	interferon regulatory factor 4 [Source:MGI Symbol;Acc:MGI:1096873]
ENSMUSG00000018774	Cd68	1.69547	UP	1.09974e-07	5.63301e-06	CD68 antigen [Source:MGI Symbol;Acc:MGI:88342]
ENSMUSG00000030789	Itgax	1.69786	UP	8.65235e-08	4.62783e-06	integrin alpha X [Source:MGI Symbol;Acc:MGI:96609]
ENSMUSG00000023913	Pla2g7	1.6998	UP	2.02901e-05	0.000459082	phospholipase A2, group VII (platelet-activating factor acetylhydrolase, plasma) [Source:MGI Symbol;Acc:MGI:1351327]
ENSMUSG00000037095	Lrg1	1.70135	UP	3.28678e-10	3.66557e-08	leucine-rich alpha-2-glycoprotein 1 [Source:MGI Symbol;Acc:MGI:1924155]
ENSMUSG00000022034	Esco2	1.7026	UP	0.000868524	0.00892066	establishment of sister chromatid cohesion N-acetyltransferase 2 [Source:MGI Symbol;Acc:MGI:1919238]
ENSMUSG00000051439	Cd14	1.70309	UP	2.40545e-10	2.8019e-08	CD14 antigen [Source:MGI Symbol;Acc:MGI:88318]
ENSMUSG00000030111	A2m	1.71322	UP	0.00120275	0.0114556	alpha-2-macroglobulin [Source:MGI Symbol;Acc:MGI:2449119]
ENSMUSG00000071036	Gm10309	1.71363	UP	0.00022566	0.00315437	predicted gene 10309 [Source:MGI Symbol;Acc:MGI:3641941]
ENSMUSG00000030108	Slc6a13	1.71522	UP	0.00637328	0.0377476	solute carrier family 6 (neurotransmitter transporter, GABA), member 13 [Source:MGI Symbol;Acc:MGI:95629]
ENSMUSG00000045362	Tnfrsf26	1.72805	UP	0.00022567	0.00315437	tumor necrosis factor receptor superfamily, member 26 [Source:MGI Symbol;Acc:MGI:2651928]
ENSMUSG00000079445	B3gnt7	1.72814	UP	1.58515e-07	7.71715e-06	UDP-GlcNAc:betaGal beta-1,3-N-acetylglucosaminyltransferase 7 [Source:MGI Symbol;Acc:MGI:2384394]
ENSMUSG00000028655	Mfsd2a	1.7314	UP	3.49e-08	2.10269e-06	major facilitator superfamily domain containing 2A [Source:MGI Symbol;Acc:MGI:1923824]
ENSMUSG00000030867	Plk1	1.73301	UP	1.34633e-09	1.26018e-07	polo like kinase 1 [Source:MGI Symbol;Acc:MGI:97621]
ENSMUSG00000024014	Pim1	1.73468	UP	1.14783e-10	1.40935e-08	proviral integration site 1 [Source:MGI Symbol;Acc:MGI:97584]
ENSMUSG00000021125	Arg2	1.73644	UP	1.34711e-07	6.64051e-06	arginase type II [Source:MGI Symbol;Acc:MGI:1330806]
ENSMUSG00000056529	Ptafr	1.73748	UP	3.01285e-08	1.86524e-06	platelet-activating factor receptor [Source:MGI Symbol;Acc:MGI:106066]
ENSMUSG00000053318	Slamf8	1.73813	UP	5.96021e-05	0.00108477	SLAM family member 8 [Source:MGI Symbol;Acc:MGI:1921998]
ENSMUSG00000018554	Ybx2	1.74008	UP	2.89983e-06	9.36341e-05	Y box protein 2 [Source:MGI Symbol;Acc:MGI:1096372]
ENSMUSG00000069917	Hba-a2	1.74138	UP	2.35147e-14	5.86935e-12	hemoglobin alpha, adult chain 2 [Source:MGI Symbol;Acc:MGI:96016]
ENSMUSG00000030148	Clec4a2	1.74229	UP	0.00022054	0.00310748	C-type lectin domain family 4, member a2 [Source:MGI Symbol;Acc:MGI:1349412]
ENSMUSG00000044244	Il20rb	1.7437	UP	1.03307e-08	7.41783e-07	interleukin 20 receptor beta [Source:MGI Symbol;Acc:MGI:2143266]
ENSMUSG00000019942	Cdk1	1.74381	UP	1.58756e-06	5.70059e-05	cyclin-dependent kinase 1 [Source:MGI Symbol;Acc:MGI:88351]
ENSMUSG00000068744	Psrc1	1.74428	UP	1.40735e-06	5.11099e-05	proline/serine-rich coiled-coil 1 [Source:MGI Symbol;Acc:MGI:1913099]
ENSMUSG00000026938	Fcna	1.74655	UP	0.00014106	0.00218755	ficolin A [Source:MGI Symbol;Acc:MGI:1340905]
ENSMUSG00000028602	Tnfrsf8	1.74687	UP	0.000139658	0.00217007	tumor necrosis factor receptor superfamily, member 8 [Source:MGI Symbol;Acc:MGI:99908]
ENSMUSG00000036896	C1qc	1.74937	UP	6.23413e-10	6.57931e-08	complement component 1, q subcomponent, C chain [Source:MGI Symbol;Acc:MGI:88225]
ENSMUSG00000039521	Foxp3	1.75049	UP	0.000486668	0.00572382	forkhead box P3 [Source:MGI Symbol;Acc:MGI:1891436]
ENSMUSG00000050761	Gp1bb	1.75151	UP	0.000132328	0.00207464	glycoprotein Ib, beta polypeptide [Source:MGI Symbol;Acc:MGI:107852]
ENSMUSG00000046593	Tmem215	1.75581	UP	0.00249824	0.0197411	transmembrane protein 215 [Source:MGI Symbol;Acc:MGI:2444167]
ENSMUSG00000029675	Eln	1.75879	UP	1.5931e-14	4.17524e-12	elastin [Source:MGI Symbol;Acc:MGI:95317]
ENSMUSG00000026417	Pigr	1.75886	UP	2.8623e-10	3.2381e-08	polymeric immunoglobulin receptor [Source:MGI Symbol;Acc:MGI:103080]
ENSMUSG00000034773	BC030867	1.76204	UP	9.18308e-05	0.00154077	cDNA sequence BC030867 [Source:MGI Symbol;Acc:MGI:2387601]
ENSMUSG00000072572	Slc39a2	1.76923	UP	1.09934e-09	1.06711e-07	solute carrier family 39 (zinc transporter), member 2 [Source:MGI Symbol;Acc:MGI:2684326]
ENSMUSG00000023505	Cdca3	1.77228	UP	3.02787e-06	9.71626e-05	cell division cycle associated 3 [Source:MGI Symbol;Acc:MGI:1315198]
ENSMUSG00000036411	9530077C05Rik	1.77735	UP	2.81818e-06	9.15616e-05	RIKEN cDNA 9530077C05 gene [Source:MGI Symbol;Acc:MGI:1915533]
ENSMUSG00000031596	Slc7a2	1.77882	UP	3.33254e-07	1.45567e-05	solute carrier family 7 (cationic amino acid transporter, y+ system), member 2 [Source:MGI Symbol;Acc:MGI:99828]
ENSMUSG00000047443	Erfe	1.77985	UP	0.000876582	0.00899755	erythroferrone [Source:MGI Symbol;Acc:MGI:3606476]
ENSMUSG00000027317	Ppp1r14d	1.78425	UP	2.83003e-06	9.17572e-05	protein phosphatase 1, regulatory (inhibitor) subunit 14D [Source:MGI Symbol;Acc:MGI:1919362]
ENSMUSG00000046997	Spsb4	1.78477	UP	0.000968037	0.00967114	splA/ryanodine receptor domain and SOCS box containing 4 [Source:MGI Symbol;Acc:MGI:2183445]
ENSMUSG00000052305	Hbb-bs	1.78704	UP	3.24491e-24	3.64473e-21	hemoglobin, beta adult s chain [Source:MGI Symbol;Acc:MGI:5474852]
ENSMUSG00000025348	Itga7	1.78809	UP	6.48081e-10	6.74905e-08	integrin alpha 7 [Source:MGI Symbol;Acc:MGI:102700]
ENSMUSG00000030206	Gsg1	1.79071	UP	0.000802699	0.00839259	germ cell associated 1 [Source:MGI Symbol;Acc:MGI:1194499]
ENSMUSG00000046006	Gapt	1.7919	UP	0.000843375	0.00870786	Grb2-binding adaptor, transmembrane [Source:MGI Symbol;Acc:MGI:3608341]
ENSMUSG00000039519	Cyp7b1	1.80392	UP	3.07461e-05	0.000637839	cytochrome P450, family 7, subfamily b, polypeptide 1 [Source:MGI Symbol;Acc:MGI:104978]
ENSMUSG00000089929	Bcl2a1b	1.80497	UP	2.54658e-05	0.000553107	B cell leukemia/lymphoma 2 related protein A1b [Source:MGI Symbol;Acc:MGI:1278326]
ENSMUSG00000022667	Cd200r1	1.81103	UP	2.87684e-08	1.79275e-06	CD200 receptor 1 [Source:MGI Symbol;Acc:MGI:1889024]
ENSMUSG00000025401	Myo1a	1.81452	UP	0.00265212	0.0205663	myosin IA [Source:MGI Symbol;Acc:MGI:107732]
ENSMUSG00000028072	Ntrk1	1.81496	UP	0.00023397	0.0032217	neurotrophic tyrosine kinase, receptor, type 1 [Source:MGI Symbol;Acc:MGI:97383]
ENSMUSG00000062593	Gm49339	1.81582	UP	4.13442e-07	1.74768e-05	predicted gene, 49339 [Source:MGI Symbol;Acc:MGI:6121530]
ENSMUSG00000073940	Hbb-bt	1.81617	UP	3.98351e-19	2.8473e-16	hemoglobin, beta adult t chain [Source:MGI Symbol;Acc:MGI:5474850]
ENSMUSG00000028364	Tnc	1.82444	UP	4.45601e-07	1.85864e-05	tenascin C [Source:MGI Symbol;Acc:MGI:101922]
ENSMUSG00000050957	Insl6	1.82869	UP	0.00276663	0.0211396	insulin-like 6 [Source:MGI Symbol;Acc:MGI:1351595]
ENSMUSG00000024696	Lpxn	1.83128	UP	4.51362e-06	0.000136494	leupaxin [Source:MGI Symbol;Acc:MGI:2147677]
ENSMUSG00000028544	Slc5a9	1.83155	UP	0.000112503	0.00182382	solute carrier family 5 (sodium/glucose cotransporter), member 9 [Source:MGI Symbol;Acc:MGI:2140201]
ENSMUSG00000073598	1700066B19Rik	1.83347	UP	0.000449355	0.00538593	RIKEN cDNA 1700066B19 gene [Source:MGI Symbol;Acc:MGI:1920699]
ENSMUSG00000001020	S100a4	1.84029	UP	0.00462945	0.0302452	S100 calcium binding protein A4 [Source:MGI Symbol;Acc:MGI:1330282]
ENSMUSG00000047230	Cldn2	1.84393	UP	3.92601e-09	3.13684e-07	claudin 2 [Source:MGI Symbol;Acc:MGI:1276110]
ENSMUSG00000018930	Ccl4	1.85568	UP	4.96747e-05	0.00093549	chemokine (C-C motif) ligand 4 [Source:MGI Symbol;Acc:MGI:98261]
ENSMUSG00000032783	Troap	1.86248	UP	1.40667e-09	1.29356e-07	trophinin associated protein [Source:MGI Symbol;Acc:MGI:1925983]
ENSMUSG00000021453	Gadd45g	1.86313	UP	2.57172e-10	2.95185e-08	growth arrest and DNA-damage-inducible 45 gamma [Source:MGI Symbol;Acc:MGI:1346325]
ENSMUSG00000020798	Spns3	1.86324	UP	0.000109186	0.00177554	spinster homolog 3 [Source:MGI Symbol;Acc:MGI:1924827]
ENSMUSG00000079227	Ccr5	1.86936	UP	3.30046e-08	2.01162e-06	chemokine (C-C motif) receptor 5 [Source:MGI Symbol;Acc:MGI:107182]
ENSMUSG00000031142	Cacna1f	1.87173	UP	0.00090445	0.00921145	calcium channel, voltage-dependent, alpha 1F subunit [Source:MGI Symbol;Acc:MGI:1859639]
ENSMUSG00000036905	C1qb	1.87287	UP	2.02673e-10	2.37838e-08	complement component 1, q subcomponent, beta polypeptide [Source:MGI Symbol;Acc:MGI:88224]
ENSMUSG00000024215	Spdef	1.87939	UP	6.58442e-08	3.65866e-06	SAM pointed domain containing ets transcription factor [Source:MGI Symbol;Acc:MGI:1353422]
ENSMUSG00000029275	Gfi1	1.88499	UP	3.78169e-07	1.62923e-05	growth factor independent 1 [Source:MGI Symbol;Acc:MGI:103170]
ENSMUSG00000060044	Tmem26	1.88586	UP	6.66774e-05	0.00119013	transmembrane protein 26 [Source:MGI Symbol;Acc:MGI:2143537]
ENSMUSG00000039395	Mreg	1.8921	UP	2.42758e-06	8.05352e-05	melanoregulin [Source:MGI Symbol;Acc:MGI:2151839]
ENSMUSG00000072573	Gm10369	1.90384	UP	0.00127401	0.0120251	predicted gene 10369 [Source:MGI Symbol;Acc:MGI:3642774]
ENSMUSG00000041064	Pif1	1.90748	UP	2.07784e-08	1.37865e-06	PIF1 5'-to-3' DNA helicase [Source:MGI Symbol;Acc:MGI:2143057]
ENSMUSG00000045312	Lhfpl2	1.91167	UP	2.54267e-09	2.17301e-07	lipoma HMGIC fusion partner-like 2 [Source:MGI Symbol;Acc:MGI:2145236]
ENSMUSG00000075410	Prcd	1.91223	UP	2.17436e-08	1.42704e-06	photoreceptor disc component [Source:MGI Symbol;Acc:MGI:3649529]
ENSMUSG00000026394	Atp6v1g3	1.92772	UP	0.0023153	0.018738	ATPase, H+ transporting, lysosomal V1 subunit G3 [Source:MGI Symbol;Acc:MGI:2450548]
ENSMUSG00000051314	Ffar2	1.92839	UP	1.10416e-05	0.000285211	free fatty acid receptor 2 [Source:MGI Symbol;Acc:MGI:2441731]
ENSMUSG00000032204	Aqp9	1.93669	UP	4.94869e-05	0.000934694	aquaporin 9 [Source:MGI Symbol;Acc:MGI:1891066]
ENSMUSG00000072754	Lrcol1	1.9426	UP	0.00414441	0.0280305	leucine rich colipase-like 1 [Source:MGI Symbol;Acc:MGI:2686525]
ENSMUSG00000008845	Cd163	1.94632	UP	1.52254e-15	5.56789e-13	CD163 antigen [Source:MGI Symbol;Acc:MGI:2135946]
ENSMUSG00000028825	Rhd	1.95041	UP	0.00127647	0.0120411	Rh blood group, D antigen [Source:MGI Symbol;Acc:MGI:1202882]
ENSMUSG00000004328	Hif3a	1.95099	UP	2.16e-06	7.32025e-05	hypoxia inducible factor 3, alpha subunit [Source:MGI Symbol;Acc:MGI:1859778]
ENSMUSG00000002289	Angptl4	1.95283	UP	1.67085e-11	2.5759e-09	angiopoietin-like 4 [Source:MGI Symbol;Acc:MGI:1888999]
ENSMUSG00000027408	Cpxm1	1.95306	UP	0.00519278	0.0327938	carboxypeptidase X 1 (M14 family) [Source:MGI Symbol;Acc:MGI:1934569]
ENSMUSG00000047798	Cd300lf	1.95395	UP	1.20414e-10	1.45655e-08	CD300 molecule like family member F [Source:MGI Symbol;Acc:MGI:2442359]
ENSMUSG00000037628	Cdkn3	1.96081	UP	0.000347126	0.00442032	cyclin-dependent kinase inhibitor 3 [Source:MGI Symbol;Acc:MGI:1919641]
ENSMUSG00000090891	D6Ertd527e	1.96214	UP	0.0047936	0.0309929	DNA segment, Chr 6, ERATO Doi 527, expressed [Source:MGI Symbol;Acc:MGI:1261919]
ENSMUSG00000025804	Ccr1	1.9625	UP	4.34968e-06	0.000132556	chemokine (C-C motif) receptor 1 [Source:MGI Symbol;Acc:MGI:104618]
ENSMUSG00000040963	Asgr2	1.96404	UP	2.1466e-06	7.30502e-05	asialoglycoprotein receptor 2 [Source:MGI Symbol;Acc:MGI:88082]
ENSMUSG00000019890	Nts	1.96838	UP	0.00321237	0.0234406	neurotensin [Source:MGI Symbol;Acc:MGI:1328351]
ENSMUSG00000001403	Ube2c	1.96886	UP	1.87653e-11	2.73227e-09	ubiquitin-conjugating enzyme E2C [Source:MGI Symbol;Acc:MGI:1915862]
ENSMUSG00000025044	Msr1	1.96936	UP	6.13506e-06	0.000176369	macrophage scavenger receptor 1 [Source:MGI Symbol;Acc:MGI:98257]
ENSMUSG00000004791	Pgf	1.96971	UP	6.08213e-15	1.80456e-12	placental growth factor [Source:MGI Symbol;Acc:MGI:105095]
ENSMUSG00000049303	Syt12	1.97468	UP	1.82022e-05	0.000423417	synaptotagmin XII [Source:MGI Symbol;Acc:MGI:2159601]
ENSMUSG00000074213	Gm10642	1.97979	UP	0.00827679	0.0457478	predicted gene 10642 [Source:MGI Symbol;Acc:MGI:3704338]
ENSMUSG00000035506	Slc12a8	1.98397	UP	0.000145309	0.00223142	solute carrier family 12 (potassium/chloride transporters), member 8 [Source:MGI Symbol;Acc:MGI:2443672]
ENSMUSG00000028238	Atp6v0d2	1.98439	UP	1.1829e-08	8.4168e-07	ATPase, H+ transporting, lysosomal V0 subunit D2 [Source:MGI Symbol;Acc:MGI:1924415]
ENSMUSG00000045349	Sh2d5	1.98803	UP	2.61622e-05	0.000565889	SH2 domain containing 5 [Source:MGI Symbol;Acc:MGI:2446215]
ENSMUSG00000025610	Map3k7cl	1.99429	UP	6.31045e-06	0.000180422	Map3k7 C-terminal like [Source:MGI Symbol;Acc:MGI:2446584]
ENSMUSG00000044313	Mab21l3	1.99622	UP	5.34634e-05	0.000992575	mab-21-like 3 (C. elegans) [Source:MGI Symbol;Acc:MGI:2446273]
ENSMUSG00000096883	Shisa8	2.00413	UP	5.5169e-05	0.00101585	shisa family member 8 [Source:MGI Symbol;Acc:MGI:2146080]
ENSMUSG00000048485	Zbtb8b	2.00418	UP	0.00154826	0.0139762	zinc finger and BTB domain containing 8b [Source:MGI Symbol;Acc:MGI:2387181]
ENSMUSG00000059498	Fcgr3	2.00719	UP	1.04409e-07	5.38307e-06	Fc receptor, IgG, low affinity III [Source:MGI Symbol;Acc:MGI:95500]
ENSMUSG00000087247	Alkal1	2.01052	UP	7.61595e-05	0.00132626	ALK and LTK ligand 1 [Source:MGI Symbol;Acc:MGI:3645495]
ENSMUSG00000000567	Sox9	2.01077	UP	4.5984e-05	0.000885065	SRY (sex determining region Y)-box 9 [Source:MGI Symbol;Acc:MGI:98371]
ENSMUSG00000025473	Adam8	2.01194	UP	6.13034e-09	4.67959e-07	a disintegrin and metallopeptidase domain 8 [Source:MGI Symbol;Acc:MGI:107825]
ENSMUSG00000022102	Dok2	2.014	UP	4.00144e-07	1.71845e-05	docking protein 2 [Source:MGI Symbol;Acc:MGI:1332623]
ENSMUSG00000048899	Rimkla	2.01562	UP	0.000125513	0.0019876	ribosomal modification protein rimK-like family member A [Source:MGI Symbol;Acc:MGI:3040686]
ENSMUSG00000047517	Dmbt1	2.02493	UP	0.00430019	0.0287625	deleted in malignant brain tumors 1 [Source:MGI Symbol;Acc:MGI:106210]
ENSMUSG00000066361	Serpina3c	2.03296	UP	2.24951e-07	1.03431e-05	serine (or cysteine) peptidase inhibitor, clade A, member 3C [Source:MGI Symbol;Acc:MGI:102848]
ENSMUSG00000031891	Hsd11b2	2.0412	UP	2.50449e-09	2.1639e-07	hydroxysteroid 11-beta dehydrogenase 2 [Source:MGI Symbol;Acc:MGI:104720]
ENSMUSG00000000318	Clec10a	2.04627	UP	4.23614e-07	1.78588e-05	C-type lectin domain family 10, member A [Source:MGI Symbol;Acc:MGI:96975]
ENSMUSG00000038642	Ctss	2.05257	UP	8.14439e-08	4.43151e-06	cathepsin S [Source:MGI Symbol;Acc:MGI:107341]
ENSMUSG00000051748	Wfdc21	2.05391	UP	3.47968e-06	0.000109217	WAP four-disulfide core domain 21 [Source:MGI Symbol;Acc:MGI:1913357]
ENSMUSG00000043017	Ptgir	2.05571	UP	1.22071e-09	1.17047e-07	prostaglandin I receptor (IP) [Source:MGI Symbol;Acc:MGI:99535]
ENSMUSG00000040891	Foxa3	2.06352	UP	4.78467e-06	0.000143637	forkhead box A3 [Source:MGI Symbol;Acc:MGI:1347477]
ENSMUSG00000038037	Socs1	2.06687	UP	3.08652e-07	1.36153e-05	suppressor of cytokine signaling 1 [Source:MGI Symbol;Acc:MGI:1354910]
ENSMUSG00000030144	Clec4d	2.06787	UP	3.72359e-09	3.00274e-07	C-type lectin domain family 4, member d [Source:MGI Symbol;Acc:MGI:1298389]
ENSMUSG00000027068	Dhrs9	2.07291	UP	6.94658e-06	0.000195062	dehydrogenase/reductase (SDR family) member 9 [Source:MGI Symbol;Acc:MGI:2442798]
ENSMUSG00000001348	Acp5	2.07552	UP	1.17605e-07	5.92738e-06	acid phosphatase 5, tartrate resistant [Source:MGI Symbol;Acc:MGI:87883]
ENSMUSG00000028197	Col24a1	2.07989	UP	0.000752506	0.00796845	collagen, type XXIV, alpha 1 [Source:MGI Symbol;Acc:MGI:1918605]
ENSMUSG00000074622	Mafb	2.08174	UP	1.60978e-11	2.50631e-09	v-maf musculoaponeurotic fibrosarcoma oncogene family, protein B (avian) [Source:MGI Symbol;Acc:MGI:104555]
ENSMUSG00000028865	Cd164l2	2.08776	UP	1.75626e-06	6.16456e-05	CD164 sialomucin-like 2 [Source:MGI Symbol;Acc:MGI:1916905]
ENSMUSG00000020411	Nipal4	2.09113	UP	0.00153873	0.0139301	NIPA-like domain containing 4 [Source:MGI Symbol;Acc:MGI:2444671]
ENSMUSG00000024679	Ms4a6d	2.09407	UP	6.07027e-08	3.42133e-06	membrane-spanning 4-domains, subfamily A, member 6D [Source:MGI Symbol;Acc:MGI:1916024]
ENSMUSG00000035105	Egln3	2.09547	UP	4.96333e-06	0.000148099	egl-9 family hypoxia-inducible factor 3 [Source:MGI Symbol;Acc:MGI:1932288]
ENSMUSG00000024529	Lox	2.09619	UP	3.05452e-26	4.80323e-23	lysyl oxidase [Source:MGI Symbol;Acc:MGI:96817]
ENSMUSG00000031594	Fgl1	2.09795	UP	0.000418383	0.00511592	fibrinogen-like protein 1 [Source:MGI Symbol;Acc:MGI:102795]
ENSMUSG00000031443	F7	2.0999	UP	7.68759e-10	7.79919e-08	coagulation factor VII [Source:MGI Symbol;Acc:MGI:109325]
ENSMUSG00000023903	Mmp25	2.10218	UP	4.06358e-07	1.7317e-05	matrix metallopeptidase 25 [Source:MGI Symbol;Acc:MGI:2443938]
ENSMUSG00000029553	Tfec	2.10558	UP	2.41053e-07	1.09871e-05	transcription factor EC [Source:MGI Symbol;Acc:MGI:1333760]
ENSMUSG00000027220	Syt13	2.10653	UP	9.53543e-06	0.000252008	synaptotagmin XIII [Source:MGI Symbol;Acc:MGI:1933945]
ENSMUSG00000026475	Rgs16	2.12092	UP	2.22561e-07	1.02934e-05	regulator of G-protein signaling 16 [Source:MGI Symbol;Acc:MGI:108407]
ENSMUSG00000029075	Tnfrsf4	2.13863	UP	1.43773e-06	5.2093e-05	tumor necrosis factor receptor superfamily, member 4 [Source:MGI Symbol;Acc:MGI:104512]
ENSMUSG00000007682	Dio2	2.14723	UP	3.86168e-05	0.000765762	deiodinase, iodothyronine, type II [Source:MGI Symbol;Acc:MGI:1338833]
ENSMUSG00000047586	Nccrp1	2.14887	UP	1.94453e-05	0.000445739	non-specific cytotoxic cell receptor protein 1 homolog (zebrafish) [Source:MGI Symbol;Acc:MGI:2685009]
ENSMUSG00000022180	Slc7a8	2.1519	UP	9.33766e-09	6.73553e-07	solute carrier family 7 (cationic amino acid transporter, y+ system), member 8 [Source:MGI Symbol;Acc:MGI:1355323]
ENSMUSG00000056749	Nfil3	2.16572	UP	3.4866e-08	2.10269e-06	nuclear factor, interleukin 3, regulated [Source:MGI Symbol;Acc:MGI:109495]
ENSMUSG00000025270	Alas2	2.16716	UP	9.41127e-37	2.95984e-33	aminolevulinic acid synthase 2, erythroid [Source:MGI Symbol;Acc:MGI:87990]
ENSMUSG00000044522	A730020M07Rik	2.18453	UP	0.000683438	0.0074201	RIKEN cDNA A730020M07 gene [Source:MGI Symbol;Acc:MGI:2442643]
ENSMUSG00000058046	4933430I17Rik	2.18482	UP	0.00207677	0.0173616	RIKEN cDNA 4933430I17 gene [Source:MGI Symbol;Acc:MGI:3045314]
ENSMUSG00000026656	Fcgr2b	2.19873	UP	7.30562e-09	5.41891e-07	Fc receptor, IgG, low affinity IIb [Source:MGI Symbol;Acc:MGI:95499]
ENSMUSG00000016283	H2-M2	2.20146	UP	8.40963e-06	0.00022761	histocompatibility 2, M region locus 2 [Source:MGI Symbol;Acc:MGI:95914]
ENSMUSG00000089672	Gp49a	2.20389	UP	3.92978e-09	3.13684e-07	glycoprotein 49 A [Source:MGISymbol;Acc:MGI:102702]
ENSMUSG00000047898	Ccr4	2.20534	UP	5.28996e-05	0.000985599	chemokine (C-C motif) receptor 4 [Source:MGI Symbol;Acc:MGI:107824]
ENSMUSG00000029664	Tfpi2	2.22507	UP	2.89573e-06	9.36341e-05	tissue factor pathway inhibitor 2 [Source:MGI Symbol;Acc:MGI:108543]
ENSMUSG00000019992	Mtfr2	2.22629	UP	2.23406e-07	1.03022e-05	mitochondrial fission regulator 2 [Source:MGI Symbol;Acc:MGI:1919054]
ENSMUSG00000024810	Il33	2.23323	UP	6.93746e-09	5.17022e-07	interleukin 33 [Source:MGI Symbol;Acc:MGI:1924375]
ENSMUSG00000042002	Foxn4	2.24752	UP	7.05284e-08	3.89143e-06	forkhead box N4 [Source:MGI Symbol;Acc:MGI:2151057]
ENSMUSG00000041324	Inhba	2.25938	UP	4.23753e-10	4.6598e-08	inhibin beta-A [Source:MGI Symbol;Acc:MGI:96570]
ENSMUSG00000024798	Htr7	2.26219	UP	0.00249018	0.0196972	5-hydroxytryptamine (serotonin) receptor 7 [Source:MGI Symbol;Acc:MGI:99841]
ENSMUSG00000026358	Rgs1	2.27534	UP	5.69181e-06	0.000165077	regulator of G-protein signaling 1 [Source:MGI Symbol;Acc:MGI:1354694]
ENSMUSG00000034416	Pkd1l2	2.28907	UP	0.00264946	0.0205641	polycystic kidney disease 1 like 2 [Source:MGI Symbol;Acc:MGI:2664668]
ENSMUSG00000078926	Cdc20b	2.29136	UP	3.70951e-09	3.00274e-07	cell division cycle 20B [Source:MGI Symbol;Acc:MGI:3644472]
ENSMUSG00000022938	Fam3b	2.2933	UP	4.71506e-05	0.000901999	family with sequence similarity 3, member B [Source:MGI Symbol;Acc:MGI:1270150]
ENSMUSG00000024663	Rab3il1	2.3008	UP	6.18679e-10	6.57347e-08	RAB3A interacting protein (rabin3)-like 1 [Source:MGI Symbol;Acc:MGI:1922010]
ENSMUSG00000029161	Cgref1	2.30221	UP	8.10398e-08	4.42483e-06	cell growth regulator with EF hand domain 1 [Source:MGI Symbol;Acc:MGI:1915817]
ENSMUSG00000011008	Mcoln2	2.30257	UP	9.38553e-08	4.99084e-06	mucolipin 2 [Source:MGI Symbol;Acc:MGI:1915529]
ENSMUSG00000033860	Fgg	2.30272	UP	2.54863e-07	1.15496e-05	fibrinogen gamma chain [Source:MGI Symbol;Acc:MGI:95526]
ENSMUSG00000031898	Dpep3	2.30956	UP	0.000774666	0.00817141	dipeptidase 3 [Source:MGI Symbol;Acc:MGI:1919104]
ENSMUSG00000026981	Il1rn	2.31422	UP	9.5286e-08	5.02809e-06	interleukin 1 receptor antagonist [Source:MGI Symbol;Acc:MGI:96547]
ENSMUSG00000023045	Soat2	2.31546	UP	7.73111e-09	5.70759e-07	sterol O-acyltransferase 2 [Source:MGI Symbol;Acc:MGI:1332226]
ENSMUSG00000050335	Lgals3	2.31822	UP	2.62922e-09	2.22283e-07	lectin, galactose binding, soluble 3 [Source:MGI Symbol;Acc:MGI:96778]
ENSMUSG00000050463	Krt78	2.33443	UP	0.00092698	0.0093681	keratin 78 [Source:MGI Symbol;Acc:MGI:1917529]
ENSMUSG00000037868	Egr2	2.33486	UP	1.21658e-08	8.57881e-07	early growth response 2 [Source:MGI Symbol;Acc:MGI:95296]
ENSMUSG00000043430	Psapl1	2.34346	UP	1.43979e-05	0.000352111	prosaposin-like 1 [Source:MGI Symbol;Acc:MGI:1924193]
ENSMUSG00000050896	Rtn4rl2	2.36035	UP	3.26877e-17	1.60629e-14	reticulon 4 receptor-like 2 [Source:MGI Symbol;Acc:MGI:2669796]
ENSMUSG00000074141	Il4i1	2.37954	UP	0.000297952	0.00393061	interleukin 4 induced 1 [Source:MGI Symbol;Acc:MGI:109552]
ENSMUSG00000026822	Lcn2	2.3834	UP	1.4279e-14	3.80572e-12	lipocalin 2 [Source:MGI Symbol;Acc:MGI:96757]
ENSMUSG00000033508	Asprv1	2.38658	UP	6.2775e-18	3.65606e-15	aspartic peptidase, retroviral-like 1 [Source:MGI Symbol;Acc:MGI:1915105]
ENSMUSG00000044162	Tnip3	2.42119	UP	2.39032e-09	2.08821e-07	TNFAIP3 interacting protein 3 [Source:MGI Symbol;Acc:MGI:3041165]
ENSMUSG00000050359	Sprr1a	2.42269	UP	5.31953e-06	0.000156354	small proline-rich protein 1A [Source:MGI Symbol;Acc:MGI:106660]
ENSMUSG00000022868	Ahsg	2.42593	UP	5.90135e-08	3.36227e-06	alpha-2-HS-glycoprotein [Source:MGI Symbol;Acc:MGI:107189]
ENSMUSG00000022871	Fetub	2.42766	UP	1.87799e-07	8.78912e-06	fetuin beta [Source:MGI Symbol;Acc:MGI:1890221]
ENSMUSG00000038508	Gdf15	2.4311	UP	1.83585e-11	2.69801e-09	growth differentiation factor 15 [Source:MGI Symbol;Acc:MGI:1346047]
ENSMUSG00000072553	Gm525	2.43737	UP	0.00486758	0.0313058	predicted gene 525 [Source:MGI Symbol;Acc:MGI:2685371]
ENSMUSG00000020053	Igf1	2.44596	UP	0.000314278	0.00409877	insulin-like growth factor 1 [Source:MGI Symbol;Acc:MGI:96432]
ENSMUSG00000018927	Ccl6	2.45422	UP	6.14335e-10	6.57172e-08	chemokine (C-C motif) ligand 6 [Source:MGI Symbol;Acc:MGI:98263]
ENSMUSG00000061742	Slc22a12	2.45554	UP	1.84724e-09	1.65044e-07	solute carrier family 22 (organic anion/cation transporter), member 12 [Source:MGI Symbol;Acc:MGI:1195269]
ENSMUSG00000021803	Cdhr1	2.4729	UP	3.4587e-06	0.000108776	cadherin-related family member 1 [Source:MGI Symbol;Acc:MGI:2157782]
ENSMUSG00000024222	Fkbp5	2.48138	UP	2.75819e-17	1.44575e-14	FK506 binding protein 5 [Source:MGI Symbol;Acc:MGI:104670]
ENSMUSG00000005220	Corin	2.48479	UP	1.61018e-08	1.09611e-06	corin [Source:MGI Symbol;Acc:MGI:1349451]
ENSMUSG00000025889	Snca	2.49822	UP	3.82895e-64	3.01051e-60	synuclein, alpha [Source:MGI Symbol;Acc:MGI:1277151]
ENSMUSG00000037124	Trim58	2.49973	UP	0.00477063	0.0309318	tripartite motif-containing 58 [Source:MGI Symbol;Acc:MGI:2684862]
ENSMUSG00000017400	Stac2	2.50066	UP	1.63005e-07	7.88692e-06	SH3 and cysteine rich domain 2 [Source:MGI Symbol;Acc:MGI:2144518]
ENSMUSG00000028417	Tal2	2.50097	UP	0.00556902	0.0343437	T cell acute lymphocytic leukemia 2 [Source:MGI Symbol;Acc:MGI:99540]
ENSMUSG00000026285	Pdcd1	2.5044	UP	2.4467e-07	1.11198e-05	programmed cell death 1 [Source:MGI Symbol;Acc:MGI:104879]
ENSMUSG00000022218	Tgm1	2.5097	UP	1.23155e-09	1.17371e-07	transglutaminase 1, K polypeptide [Source:MGI Symbol;Acc:MGI:98730]
ENSMUSG00000045502	Hcar2	2.51247	UP	1.29485e-08	9.04954e-07	hydroxycarboxylic acid receptor 2 [Source:MGI Symbol;Acc:MGI:1933383]
ENSMUSG00000070803	Cited4	2.51575	UP	1.13232e-10	1.40935e-08	Cbp/p300-interacting transactivator, with Glu/Asp-rich carboxy-terminal domain, 4 [Source:MGI Symbol;Acc:MGI:1861694]
ENSMUSG00000095304	Plac9a	2.53084	UP	0.000566475	0.00638363	placenta specific 9a [Source:MGI Symbol;Acc:MGI:2663998]
ENSMUSG00000034107	Ano7	2.53794	UP	0.007976	0.0443843	anoctamin 7 [Source:MGI Symbol;Acc:MGI:3052714]
ENSMUSG00000031779	Ccl22	2.5505	UP	0.000135739	0.0021189	chemokine (C-C motif) ligand 22 [Source:MGI Symbol;Acc:MGI:1306779]
ENSMUSG00000031162	Gata1	2.5581	UP	1.75746e-14	4.53049e-12	GATA binding protein 1 [Source:MGI Symbol;Acc:MGI:95661]
ENSMUSG00000048636	A730049H05Rik	2.57349	UP	0.00102207	0.0100892	RIKEN cDNA A730049H05 gene [Source:MGI Symbol;Acc:MGI:1921766]
ENSMUSG00000002847	Pla1a	2.58031	UP	3.6899e-38	1.45059e-34	phospholipase A1 member A [Source:MGI Symbol;Acc:MGI:1934677]
ENSMUSG00000000562	Adora3	2.58057	UP	1.78224e-08	1.19768e-06	adenosine A3 receptor [Source:MGI Symbol;Acc:MGI:104847]
ENSMUSG00000024827	Gldc	2.58962	UP	4.29226e-06	0.000131315	glycine decarboxylase [Source:MGI Symbol;Acc:MGI:1341155]
ENSMUSG00000047592	Nxpe5	2.59702	UP	8.75397e-07	3.40733e-05	neurexophilin and PC-esterase domain family, member 5 [Source:MGI Symbol;Acc:MGI:3584036]
ENSMUSG00000058952	Cfi	2.60085	UP	3.49682e-07	1.51899e-05	complement component factor i [Source:MGI Symbol;Acc:MGI:105937]
ENSMUSG00000045027	Prss22	2.61326	UP	0.00401828	0.027449	protease, serine 22 [Source:MGI Symbol;Acc:MGI:1918085]
ENSMUSG00000042262	Ccr8	2.6251	UP	8.80063e-06	0.000235758	chemokine (C-C motif) receptor 8 [Source:MGI Symbol;Acc:MGI:1201402]
ENSMUSG00000042357	Gjb5	2.62932	UP	8.24301e-11	1.08925e-08	gap junction protein, beta 5 [Source:MGI Symbol;Acc:MGI:95723]
ENSMUSG00000038600	Atp6v0a4	2.6324	UP	4.82554e-14	1.14972e-11	ATPase, H+ transporting, lysosomal V0 subunit A4 [Source:MGI Symbol;Acc:MGI:2153480]
ENSMUSG00000076434	Wfdc3	2.63595	UP	7.52845e-12	1.24616e-09	WAP four-disulfide core domain 3 [Source:MGI Symbol;Acc:MGI:1923897]
ENSMUSG00000052212	Cd177	2.64368	UP	2.57197e-11	3.57914e-09	CD177 antigen [Source:MGI Symbol;Acc:MGI:1916141]
ENSMUSG00000049916	2610318N02Rik	2.64714	UP	2.34378e-05	0.000515027	RIKEN cDNA 2610318N02 gene [Source:MGI Symbol;Acc:MGI:1917708]
ENSMUSG00000074923	Pak6	2.64736	UP	1.90716e-11	2.75138e-09	p21 (RAC1) activated kinase 6 [Source:MGI Symbol;Acc:MGI:2679420]
ENSMUSG00000050578	Mmp13	2.65645	UP	0.0002319	0.00319879	matrix metallopeptidase 13 [Source:MGI Symbol;Acc:MGI:1340026]
ENSMUSG00000022015	Tnfsf11	2.68741	UP	0.00127281	0.012021	tumor necrosis factor (ligand) superfamily, member 11 [Source:MGI Symbol;Acc:MGI:1100089]
ENSMUSG00000063234	Gpr84	2.7004	UP	1.86666e-06	6.49408e-05	G protein-coupled receptor 84 [Source:MGI Symbol;Acc:MGI:1934129]
ENSMUSG00000073063	Hbq1b	2.71704	UP	5.7959e-07	2.37345e-05	hemoglobin, theta 1B [Source:MGI Symbol;Acc:MGI:3613460]
ENSMUSG00000027199	Gatm	2.71788	UP	2.33688e-09	2.05293e-07	glycine amidinotransferase (L-arginine:glycine amidinotransferase) [Source:MGI Symbol;Acc:MGI:1914342]
ENSMUSG00000033644	Piwil2	2.71921	UP	1.34417e-09	1.26018e-07	piwi-like RNA-mediated gene silencing 2 [Source:MGI Symbol;Acc:MGI:1930036]
ENSMUSG00000020684	Rasl10b	2.73907	UP	5.05797e-16	2.0394e-13	RAS-like, family 10, member B [Source:MGI Symbol;Acc:MGI:2685575]
ENSMUSG00000051159	Cited1	2.74664	UP	0.00465558	0.0303898	Cbp/p300-interacting transactivator with Glu/Asp-rich carboxy-terminal domain 1 [Source:MGI Symbol;Acc:MGI:108023]
ENSMUSG00000049112	Oxtr	2.7472	UP	0.0058871	0.0357707	oxytocin receptor [Source:MGI Symbol;Acc:MGI:109147]
ENSMUSG00000020848	Doc2b	2.74728	UP	3.48565e-09	2.85478e-07	double C2, beta [Source:MGI Symbol;Acc:MGI:1100497]
ENSMUSG00000038357	Camp	2.75014	UP	3.79634e-05	0.000757581	cathelicidin antimicrobial peptide [Source:MGI Symbol;Acc:MGI:108443]
ENSMUSG00000018907	Alox12e	2.75016	UP	1.06076e-06	4.08835e-05	arachidonate lipoxygenase, epidermal [Source:MGI Symbol;Acc:MGI:1274790]
ENSMUSG00000006403	Adamts4	2.75828	UP	1.15616e-10	1.40935e-08	a disintegrin-like and metallopeptidase (reprolysin type) with thrombospondin type 1 motif, 4 [Source:MGI Symbol;Acc:MGI:1339949]
ENSMUSG00000048217	Nags	2.76051	UP	2.88436e-08	1.79275e-06	N-acetylglutamate synthase [Source:MGI Symbol;Acc:MGI:2387600]
ENSMUSG00000029866	Kel	2.76445	UP	0.000974781	0.00972	Kell blood group [Source:MGI Symbol;Acc:MGI:1346053]
ENSMUSG00000022303	Dcstamp	2.76964	UP	6.84922e-09	5.12876e-07	dendrocyte expressed seven transmembrane protein [Source:MGI Symbol;Acc:MGI:1923016]
ENSMUSG00000066363	Serpina3f	2.77673	UP	0.00027044	0.00363787	serine (or cysteine) peptidase inhibitor, clade A, member 3F [Source:MGI Symbol;Acc:MGI:2182838]
ENSMUSG00000074006	Omp	2.78756	UP	0.00268657	0.0207395	olfactory marker protein [Source:MGI Symbol;Acc:MGI:97436]
ENSMUSG00000028327	Stra6l	2.78854	UP	3.05458e-22	2.82549e-19	STRA6-like [Source:MGI Symbol;Acc:MGI:1921402]
ENSMUSG00000020722	Cacng1	2.81681	UP	0.00105937	0.0103727	calcium channel, voltage-dependent, gamma subunit 1 [Source:MGI Symbol;Acc:MGI:1206582]
ENSMUSG00000026630	Batf3	2.81767	UP	2.75044e-11	3.79392e-09	basic leucine zipper transcription factor, ATF-like 3 [Source:MGI Symbol;Acc:MGI:1925491]
ENSMUSG00000004933	Matk	2.82066	UP	9.52102e-10	9.53619e-08	megakaryocyte-associated tyrosine kinase [Source:MGI Symbol;Acc:MGI:99259]
ENSMUSG00000073208	Speer4c	2.82103	UP	2.66546e-08	1.70384e-06	spermatogenesis associated glutamate (E)-rich protein 4C [Source:MGI Symbol;Acc:MGI:1914023]
ENSMUSG00000037872	Ackr1	2.82823	UP	1.11581e-06	4.25877e-05	atypical chemokine receptor 1 (Duffy blood group) [Source:MGI Symbol;Acc:MGI:1097689]
ENSMUSG00000060459	Kng2	2.84641	UP	1.38207e-05	0.000341903	kininogen 2 [Source:MGI Symbol;Acc:MGI:3027157]
ENSMUSG00000021702	Thbs4	2.8569	UP	1.32278e-08	9.15414e-07	thrombospondin 4 [Source:MGI Symbol;Acc:MGI:1101779]
ENSMUSG00000025355	Mmp19	2.86071	UP	8.7009e-06	0.000233484	matrix metallopeptidase 19 [Source:MGI Symbol;Acc:MGI:1927899]
ENSMUSG00000037106	Fer1l6	2.86267	UP	3.78997e-26	5.41793e-23	fer-1-like 6 (C. elegans) [Source:MGI Symbol;Acc:MGI:3645398]
ENSMUSG00000027832	Ptx3	2.87124	UP	1.32728e-08	9.15414e-07	pentraxin related gene [Source:MGI Symbol;Acc:MGI:104641]
ENSMUSG00000058755	Osm	2.87607	UP	5.04739e-10	5.43632e-08	oncostatin M [Source:MGI Symbol;Acc:MGI:104749]
ENSMUSG00000026770	Il2ra	2.89058	UP	9.68098e-10	9.63503e-08	interleukin 2 receptor, alpha chain [Source:MGI Symbol;Acc:MGI:96549]
ENSMUSG00000061540	Orm2	2.90748	UP	1.75679e-11	2.6563e-09	orosomucoid 2 [Source:MGI Symbol;Acc:MGI:97444]
ENSMUSG00000061991	Hist1h2af	2.92931	UP	0.00446124	0.0294761	histone cluster 1, H2af [Source:MGI Symbol;Acc:MGI:2448309]
ENSMUSG00000079014	Serpina3i	2.94521	UP	1.76067e-07	8.31426e-06	serine (or cysteine) peptidase inhibitor, clade A, member 3I [Source:MGI Symbol;Acc:MGI:2182841]
ENSMUSG00000031098	Syt8	2.9498	UP	1.14474e-11	1.81828e-09	synaptotagmin VIII [Source:MGI Symbol;Acc:MGI:1859867]
ENSMUSG00000021768	Dusp13	2.95502	UP	1.20247e-07	6.00283e-06	dual specificity phosphatase 13 [Source:MGI Symbol;Acc:MGI:1351599]
ENSMUSG00000056643	Chst13	2.96671	UP	6.24617e-05	0.00112768	carbohydrate (chondroitin 4) sulfotransferase 13 [Source:MGI Symbol;Acc:MGI:1919047]
ENSMUSG00000026073	Il1r2	2.9759	UP	1.00726e-10	1.28774e-08	interleukin 1 receptor, type II [Source:MGI Symbol;Acc:MGI:96546]
ENSMUSG00000033717	Adra2a	2.98458	UP	1.1244e-21	9.82289e-19	adrenergic receptor, alpha 2a [Source:MGI Symbol;Acc:MGI:87934]
ENSMUSG00000031762	Mt2	2.98805	UP	2.484e-17	1.34693e-14	metallothionein 2 [Source:MGI Symbol;Acc:MGI:97172]
ENSMUSG00000025877	Hk3	2.99772	UP	2.1465e-12	3.92485e-10	hexokinase 3 [Source:MGI Symbol;Acc:MGI:2670962]
ENSMUSG00000020702	Ccl1	3.00254	UP	0.00702899	0.0403839	chemokine (C-C motif) ligand 1 [Source:MGI Symbol;Acc:MGI:98258]
ENSMUSG00000032484	Ngp	3.0044	UP	0.00110249	0.0106752	neutrophilic granule protein [Source:MGI Symbol;Acc:MGI:105983]
ENSMUSG00000000982	Ccl3	3.00572	UP	2.90697e-09	2.41863e-07	chemokine (C-C motif) ligand 3 [Source:MGI Symbol;Acc:MGI:98260]
ENSMUSG00000050377	Il31ra	3.02044	UP	2.96158e-10	3.32649e-08	interleukin 31 receptor A [Source:MGI Symbol;Acc:MGI:2180511]
ENSMUSG00000027737	Slc7a11	3.02577	UP	2.3224e-15	7.93907e-13	solute carrier family 7 (cationic amino acid transporter, y+ system), member 11 [Source:MGI Symbol;Acc:MGI:1347355]
ENSMUSG00000035186	Ubd	3.03364	UP	0.00546533	0.0340212	ubiquitin D [Source:MGI Symbol;Acc:MGI:1344410]
ENSMUSG00000092618	Btnl6	3.05376	UP	1.06989e-07	5.49803e-06	butyrophilin-like 6 [Source:MGI Symbol;Acc:MGI:1932038]
ENSMUSG00000031495	Cd209d	3.06174	UP	3.00101e-09	2.48373e-07	CD209d antigen [Source:MGI Symbol;Acc:MGI:2157947]
ENSMUSG00000025165	Sectm1a	3.07991	UP	1.15649e-06	4.40334e-05	secreted and transmembrane 1A [Source:MGI Symbol;Acc:MGI:2384805]
ENSMUSG00000023992	Trem2	3.09394	UP	7.8908e-14	1.7983e-11	triggering receptor expressed on myeloid cells 2 [Source:MGI Symbol;Acc:MGI:1913150]
ENSMUSG00000026815	Gfi1b	3.09498	UP	1.07742e-09	1.05232e-07	growth factor independent 1B [Source:MGI Symbol;Acc:MGI:1276578]
ENSMUSG00000011034	Slc5a1	3.10669	UP	1.04916e-13	2.2914e-11	solute carrier family 5 (sodium/glucose cotransporter), member 1 [Source:MGI Symbol;Acc:MGI:107678]
ENSMUSG00000021765	Fst	3.12607	UP	1.8652e-29	3.66629e-26	follistatin [Source:MGI Symbol;Acc:MGI:95586]
ENSMUSG00000031430	Vsig1	3.13757	UP	0.000361594	0.00456713	V-set and immunoglobulin domain containing 1 [Source:MGI Symbol;Acc:MGI:1926039]
ENSMUSG00000031444	F10	3.14252	UP	9.10751e-15	2.55742e-12	coagulation factor X [Source:MGI Symbol;Acc:MGI:103107]
ENSMUSG00000036117	Il5	3.19737	UP	6.50176e-06	0.000184963	interleukin 5 [Source:MGI Symbol;Acc:MGI:96557]
ENSMUSG00000023216	Epb42	3.19824	UP	6.56757e-09	4.96515e-07	erythrocyte membrane protein band 4.2 [Source:MGI Symbol;Acc:MGI:95402]
ENSMUSG00000029816	Gpnmb	3.19865	UP	1.88682e-18	1.18681e-15	glycoprotein (transmembrane) nmb [Source:MGI Symbol;Acc:MGI:1934765]
ENSMUSG00000075184	F930017D23Rik	3.19969	UP	0.0026595	0.0205959	RIKEN cDNA F930017D23 gene [Source:MGI Symbol;Acc:MGI:3822538]
ENSMUSG00000039196	Orm1	3.2006	UP	7.74595e-16	3.04513e-13	orosomucoid 1 [Source:MGI Symbol;Acc:MGI:97443]
ENSMUSG00000029304	Spp1	3.20793	UP	3.31156e-06	0.000104357	secreted phosphoprotein 1 [Source:MGI Symbol;Acc:MGI:98389]
ENSMUSG00000028965	Tnfrsf9	3.20897	UP	1.71773e-11	2.62246e-09	tumor necrosis factor receptor superfamily, member 9 [Source:MGI Symbol;Acc:MGI:1101059]
ENSMUSG00000067613	Krt83	3.2175	UP	2.29157e-06	7.68292e-05	keratin 83 [Source:MGI Symbol;Acc:MGI:3690448]
ENSMUSG00000021091	Serpina3n	3.26214	UP	1.97854e-22	1.94454e-19	serine (or cysteine) peptidase inhibitor, clade A, member 3N [Source:MGI Symbol;Acc:MGI:105045]
ENSMUSG00000029380	Cxcl1	3.27664	UP	1.27303e-09	1.20593e-07	chemokine (C-X-C motif) ligand 1 [Source:MGI Symbol;Acc:MGI:108068]
ENSMUSG00000028011	Tdo2	3.32118	UP	3.76614e-08	2.2604e-06	tryptophan 2,3-dioxygenase [Source:MGI Symbol;Acc:MGI:1928486]
ENSMUSG00000027072	Prg3	3.33808	UP	0.00149491	0.0136671	proteoglycan 3 [Source:MGI Symbol;Acc:MGI:1858200]
ENSMUSG00000041481	Serpina3g	3.34998	UP	6.27731e-05	0.00112941	serine (or cysteine) peptidase inhibitor, clade A, member 3G [Source:MGI Symbol;Acc:MGI:105046]
ENSMUSG00000035373	Ccl7	3.36028	UP	2.82804e-05	0.000597468	chemokine (C-C motif) ligand 7 [Source:MGI Symbol;Acc:MGI:99512]
ENSMUSG00000054136	Adm2	3.40646	UP	0.000148681	0.00226285	adrenomedullin 2 [Source:MGI Symbol;Acc:MGI:2675256]
ENSMUSG00000045065	9930022D16Rik	3.41885	UP	0.000385615	0.00480511	RIKEN cDNA 9930022D16 gene [Source:MGI Symbol;Acc:MGI:2444178]
ENSMUSG00000050370	Ch25h	3.42054	UP	4.71956e-15	1.4843e-12	cholesterol 25-hydroxylase [Source:MGI Symbol;Acc:MGI:1333869]
ENSMUSG00000009350	Mpo	3.42673	UP	0.00741762	0.0421242	myeloperoxidase [Source:MGI Symbol;Acc:MGI:97137]
ENSMUSG00000040809	Chil3	3.44041	UP	1.74715e-16	7.42538e-14	chitinase-like 3 [Source:MGI Symbol;Acc:MGI:1330860]
ENSMUSG00000050439	Enthd1	3.45019	UP	0.00122968	0.0116839	ENTH domain containing 1 [Source:MGI Symbol;Acc:MGI:2686088]
ENSMUSG00000019122	Ccl9	3.45248	UP	1.98406e-06	6.81208e-05	chemokine (C-C motif) ligand 9 [Source:MGI Symbol;Acc:MGI:104533]
ENSMUSG00000030268	Bcat1	3.4558	UP	4.11909e-07	1.74589e-05	branched chain aminotransferase 1, cytosolic [Source:MGI Symbol;Acc:MGI:104861]
ENSMUSG00000091694	Apol11b	3.4993	UP	9.99946e-15	2.75862e-12	apolipoprotein L 11b [Source:MGI Symbol;Acc:MGI:3036248]
ENSMUSG00000006574	Slc4a1	3.53223	UP	5.34213e-15	1.62339e-12	solute carrier family 4 (anion exchanger), member 1 [Source:MGI Symbol;Acc:MGI:109393]
ENSMUSG00000014542	Clec4f	3.55434	UP	0.00146967	0.0134834	C-type lectin domain family 4, member f [Source:MGI Symbol;Acc:MGI:1859834]
ENSMUSG00000018924	Alox15	3.57016	UP	2.08259e-05	0.000467171	arachidonate 15-lipoxygenase [Source:MGI Symbol;Acc:MGI:87997]
ENSMUSG00000062778	Chia1	3.57686	UP	3.65238e-14	8.83594e-12	chitinase, acidic 1 [Source:MGI Symbol;Acc:MGI:1932052]
ENSMUSG00000048480	Cxcr1	3.57692	UP	1.32174e-16	5.77344e-14	chemokine (C-X-C motif) receptor 1 [Source:MGI Symbol;Acc:MGI:2448715]
ENSMUSG00000000202	Btbd17	3.58044	UP	7.27503e-12	1.21702e-09	BTB (POZ) domain containing 17 [Source:MGI Symbol;Acc:MGI:1919264]
ENSMUSG00000094777	Hist1h2ap	3.58909	UP	0.00105795	0.0103687	histone cluster 1, H2ap [Source:MGI Symbol;Acc:MGI:3710573]
ENSMUSG00000047730	Fcgbp	3.59362	UP	9.23383e-32	2.07431e-28	Fc fragment of IgG binding protein [Source:MGI Symbol;Acc:MGI:2444336]
ENSMUSG00000027793	Ccna1	3.5959	UP	1.83546e-11	2.69801e-09	cyclin A1 [Source:MGI Symbol;Acc:MGI:108042]
ENSMUSG00000035041	Creb3l3	3.63483	UP	0.00282953	0.0214638	cAMP responsive element binding protein 3-like 3 [Source:MGI Symbol;Acc:MGI:2384786]
ENSMUSG00000073876	Gm13305	3.63815	UP	8.01804e-06	0.000219658	predicted gene 13305 [Source:MGI Symbol;Acc:MGI:3801997]
ENSMUSG00000030077	Chl1	3.64592	UP	0.000216835	0.00306354	cell adhesion molecule L1-like [Source:MGI Symbol;Acc:MGI:1098266]
ENSMUSG00000073400	Trim10	3.65349	UP	1.27884e-14	3.4672e-12	tripartite motif-containing 10 [Source:MGI Symbol;Acc:MGI:1338757]
ENSMUSG00000039364	Sectm1b	3.66706	UP	8.77125e-15	2.50778e-12	secreted and transmembrane 1B [Source:MGI Symbol;Acc:MGI:1929083]
ENSMUSG00000035896	Rnase1	3.66965	UP	3.91662e-06	0.000120959	ribonuclease, RNase A family, 1 (pancreatic) [Source:MGI Symbol;Acc:MGI:97919]
ENSMUSG00000028972	Car6	3.67615	UP	0.00460997	0.0301672	carbonic anhydrase 6 [Source:MGI Symbol;Acc:MGI:1333786]
ENSMUSG00000033847	Pla2g4c	3.68363	UP	3.03994e-13	6.12861e-11	phospholipase A2, group IVC (cytosolic, calcium-independent) [Source:MGI Symbol;Acc:MGI:1196403]
ENSMUSG00000079330	Lemd1	3.70124	UP	5.16257e-08	2.97368e-06	LEM domain containing 1 [Source:MGI Symbol;Acc:MGI:1922403]
ENSMUSG00000075330	A930003A15Rik	3.70559	UP	1.69119e-07	8.08325e-06	RIKEN cDNA A930003A15 gene [Source:MGI Symbol;Acc:MGI:1915412]
ENSMUSG00000038209	Itln1	3.77316	UP	3.6745e-13	7.13352e-11	intelectin 1 (galactofuranose binding) [Source:MGI Symbol;Acc:MGI:1333831]
ENSMUSG00000029819	Npy	3.78506	UP	2.25009e-05	0.000499756	neuropeptide Y [Source:MGI Symbol;Acc:MGI:97374]
ENSMUSG00000021758	Ddx4	3.80409	UP	0.000278312	0.00372464	DEAD (Asp-Glu-Ala-Asp) box polypeptide 4 [Source:MGI Symbol;Acc:MGI:102670]
ENSMUSG00000030109	Slc6a12	3.83267	UP	3.32386e-11	4.54502e-09	solute carrier family 6 (neurotransmitter transporter, betaine/GABA), member 12 [Source:MGI Symbol;Acc:MGI:95628]
ENSMUSG00000020581	Agr2	3.83597	UP	4.4189e-27	7.72079e-24	anterior gradient 2 [Source:MGI Symbol;Acc:MGI:1344405]
ENSMUSG00000091345	Col6a5	3.84204	UP	1.33242e-06	4.86134e-05	collagen, type VI, alpha 5 [Source:MGI Symbol;Acc:MGI:3648134]
ENSMUSG00000095061	E030018B13Rik	3.85269	UP	1.5964e-06	5.71831e-05	RIKEN cDNA E030018B13 gene [Source:MGI Symbol;Acc:MGI:2686543]
ENSMUSG00000028001	Fga	3.86009	UP	3.68782e-15	1.18349e-12	fibrinogen alpha chain [Source:MGI Symbol;Acc:MGI:1316726]
ENSMUSG00000030851	Ldhc	3.86882	UP	0.00237641	0.0190626	lactate dehydrogenase C [Source:MGI Symbol;Acc:MGI:96764]
ENSMUSG00000049848	Ceacam19	3.89421	UP	1.76104e-06	6.16755e-05	carcinoembryonic antigen-related cell adhesion molecule 19 [Source:MGI Symbol;Acc:MGI:2443001]
ENSMUSG00000054169	Ceacam10	3.90641	UP	3.91795e-05	0.000774965	carcinoembryonic antigen-related cell adhesion molecule 10 [Source:MGI Symbol;Acc:MGI:1347248]
ENSMUSG00000046623	Gjb4	3.92516	UP	5.20522e-09	4.05208e-07	gap junction protein, beta 4 [Source:MGI Symbol;Acc:MGI:95722]
ENSMUSG00000062345	Serpinb2	3.9293	UP	6.46248e-08	3.61646e-06	serine (or cysteine) peptidase inhibitor, clade B, member 2 [Source:MGI Symbol;Acc:MGI:97609]
ENSMUSG00000023995	Tspo2	3.95929	UP	1.86397e-16	7.71342e-14	translocator protein 2 [Source:MGI Symbol;Acc:MGI:1917276]
ENSMUSG00000025347	Mettl7b	3.97394	UP	0.00668662	0.0389863	methyltransferase like 7B [Source:MGI Symbol;Acc:MGI:1918914]
ENSMUSG00000027400	Pdyn	4.05063	UP	0.0013019	0.0122589	prodynorphin [Source:MGI Symbol;Acc:MGI:97535]
ENSMUSG00000035385	Ccl2	4.06118	UP	1.75287e-08	1.183e-06	chemokine (C-C motif) ligand 2 [Source:MGI Symbol;Acc:MGI:98259]
ENSMUSG00000027224	Duoxa1	4.13326	UP	4.91247e-05	0.000930706	dual oxidase maturation factor 1 [Source:MGI Symbol;Acc:MGI:2384861]
ENSMUSG00000009185	Ccl8	4.13478	UP	3.22792e-08	1.98301e-06	chemokine (C-C motif) ligand 8 [Source:MGI Symbol;Acc:MGI:101878]
ENSMUSG00000031780	Ccl17	4.13928	UP	5.41596e-09	4.1748e-07	chemokine (C-C motif) ligand 17 [Source:MGI Symbol;Acc:MGI:1329039]
ENSMUSG00000008843	Cldn13	4.16759	UP	0.00154485	0.0139534	claudin 13 [Source:MGI Symbol;Acc:MGI:1913102]
ENSMUSG00000028111	Ctsk	4.17989	UP	3.48223e-10	3.85621e-08	cathepsin K [Source:MGI Symbol;Acc:MGI:107823]
ENSMUSG00000033268	Duox1	4.22741	UP	4.75092e-05	0.000907755	dual oxidase 1 [Source:MGI Symbol;Acc:MGI:2139422]
ENSMUSG00000022126	Acod1	4.23531	UP	4.87046e-19	3.32991e-16	aconitate decarboxylase 1 [Source:MGI Symbol;Acc:MGI:103206]
ENSMUSG00000009214	Mymk	4.25457	UP	5.75872e-08	3.30496e-06	myomaker, myoblast fusion factor [Source:MGI Symbol;Acc:MGI:1913389]
ENSMUSG00000051839	Gypa	4.30233	UP	0.000108993	0.00177424	glycophorin A [Source:MGI Symbol;Acc:MGI:95880]
ENSMUSG00000017950	Hnf4a	4.3332	UP	0.00287672	0.0217065	hepatic nuclear factor 4, alpha [Source:MGI Symbol;Acc:MGI:109128]
ENSMUSG00000029829	Tmem213	4.35794	UP	2.4242e-11	3.43429e-09	transmembrane protein 213 [Source:MGI Symbol;Acc:MGI:1924772]
ENSMUSG00000071489	Ptgdr	4.38824	UP	3.28024e-05	0.000675286	prostaglandin D receptor [Source:MGI Symbol;Acc:MGI:102966]
ENSMUSG00000052435	Cebpe	4.40226	UP	5.28134e-07	2.18268e-05	CCAAT/enhancer binding protein (C/EBP), epsilon [Source:MGI Symbol;Acc:MGI:103572]
ENSMUSG00000007946	Phox2a	4.47219	UP	0.000428787	0.00521325	paired-like homeobox 2a [Source:MGI Symbol;Acc:MGI:106633]
ENSMUSG00000079012	Serpina3m	4.528	UP	1.51e-19	1.13071e-16	serine (or cysteine) peptidase inhibitor, clade A, member 3M [Source:MGI Symbol;Acc:MGI:98378]
ENSMUSG00000002565	Scin	4.53859	UP	7.28057e-32	1.90812e-28	scinderin [Source:MGI Symbol;Acc:MGI:1306794]
ENSMUSG00000044165	Bcl2l15	4.54948	UP	1.20568e-05	0.00030629	BCLl2-like 15 [Source:MGI Symbol;Acc:MGI:2685412]
ENSMUSG00000015134	Aldh1a3	4.62052	UP	8.46989e-09	6.19484e-07	aldehyde dehydrogenase family 1, subfamily A3 [Source:MGI Symbol;Acc:MGI:1861722]
ENSMUSG00000024987	Cyp26a1	4.72677	UP	0.00149858	0.0136865	cytochrome P450, family 26, subfamily a, polypeptide 1 [Source:MGI Symbol;Acc:MGI:1096359]
ENSMUSG00000016498	Pdcd1lg2	4.72945	UP	1.60521e-08	1.09611e-06	programmed cell death 1 ligand 2 [Source:MGI Symbol;Acc:MGI:1930125]
ENSMUSG00000059606	Rnase2b	4.76237	UP	1.53937e-10	1.84783e-08	ribonuclease, RNase A family, 2B (liver, eosinophil-derived neurotoxin) [Source:MGI Symbol;Acc:MGI:1858598]
ENSMUSG00000020676	Ccl11	4.77483	UP	6.25564e-09	4.75217e-07	chemokine (C-C motif) ligand 11 [Source:MGI Symbol;Acc:MGI:103576]
ENSMUSG00000000617	Grm6	4.82689	UP	5.88059e-08	3.36227e-06	glutamate receptor, metabotropic 6 [Source:MGI Symbol;Acc:MGI:1351343]
ENSMUSG00000029371	Cxcl5	4.91003	UP	6.7924e-05	0.00120963	chemokine (C-X-C motif) ligand 5 [Source:MGI Symbol;Acc:MGI:1096868]
ENSMUSG00000025929	Il17a	4.93063	UP	0.00337041	0.0242229	interleukin 17A [Source:MGI Symbol;Acc:MGI:107364]
ENSMUSG00000074115	Saa1	4.95811	UP	2.39998e-13	5.09995e-11	serum amyloid A 1 [Source:MGI Symbol;Acc:MGI:98221]
ENSMUSG00000001131	Timp1	4.97735	UP	4.21288e-09	3.31003e-07	tissue inhibitor of metalloproteinase 1 [Source:MGI Symbol;Acc:MGI:98752]
ENSMUSG00000057465	Saa2	5.06363	UP	5.8282e-05	0.00106444	serum amyloid A 2 [Source:MGI Symbol;Acc:MGI:98222]
ENSMUSG00000058427	Cxcl2	5.08803	UP	5.01914e-26	6.57717e-23	chemokine (C-X-C motif) ligand 2 [Source:MGI Symbol;Acc:MGI:1340094]
ENSMUSG00000070524	Fcrlb	5.10356	UP	2.57462e-15	8.614e-13	Fc receptor-like B [Source:MGI Symbol;Acc:MGI:3576487]
ENSMUSG00000022026	Olfm4	5.29088	UP	6.71178e-10	6.89551e-08	olfactomedin 4 [Source:MGI Symbol;Acc:MGI:2685142]
ENSMUSG00000031289	Il13ra2	5.30614	UP	0.000946781	0.00950104	interleukin 13 receptor, alpha 2 [Source:MGI Symbol;Acc:MGI:1277954]
ENSMUSG00000037974	Muc5ac	5.30889	UP	2.07005e-84	3.25515e-80	mucin 5, subtypes A and C, tracheobronchial/gastric [Source:MGI Symbol;Acc:MGI:104697]
ENSMUSG00000032226	Gcnt3	5.34367	UP	1.05357e-05	0.000275207	glucosaminyl (N-acetyl) transferase 3, mucin type [Source:MGI Symbol;Acc:MGI:1919327]
ENSMUSG00000020651	Slc26a4	5.45976	UP	4.68257e-10	5.11344e-08	solute carrier family 26, member 4 [Source:MGI Symbol;Acc:MGI:1346029]
ENSMUSG00000098470	C1rb	5.48621	UP	0.000101996	0.00167947	complement component 1, r subcomponent B [Source:MGI Symbol;Acc:MGI:3779804]
ENSMUSG00000033213	AA467197	5.49082	UP	3.64782e-12	6.5184e-10	expressed sequence AA467197 [Source:MGI Symbol;Acc:MGI:3034182]
ENSMUSG00000062148	Ear6	5.55209	UP	5.38713e-11	7.24039e-09	eosinophil-associated, ribonuclease A family, member 6 [Source:MGI Symbol;Acc:MGI:1890463]
ENSMUSG00000049985	Ankrd55	5.56484	UP	6.53946e-08	3.64656e-06	ankyrin repeat domain 55 [Source:MGI Symbol;Acc:MGI:1924568]
ENSMUSG00000052234	Epx	5.60111	UP	1.0428e-09	1.02554e-07	eosinophil peroxidase [Source:MGI Symbol;Acc:MGI:107569]
ENSMUSG00000028255	Clca1	5.63549	UP	2.97774e-14	7.31639e-12	chloride channel accessory 1 [Source:MGI Symbol;Acc:MGI:1346342]
ENSMUSG00000004988	Fxyd4	5.68137	UP	1.79855e-07	8.46771e-06	FXYD domain-containing ion transport regulator 4 [Source:MGI Symbol;Acc:MGI:1889005]
ENSMUSG00000053338	Tarm1	5.80147	UP	1.1929e-08	8.4497e-07	T cell-interacting, activating receptor on myeloid cells 1 [Source:MGI Symbol;Acc:MGI:2442280]
ENSMUSG00000061100	Retnla	5.82192	UP	2.56644e-41	1.34524e-37	resistin like alpha [Source:MGI Symbol;Acc:MGI:1888504]
ENSMUSG00000049723	Mmp12	5.91797	UP	5.92527e-14	1.39067e-11	matrix metallopeptidase 12 [Source:MGI Symbol;Acc:MGI:97005]
ENSMUSG00000040197	Cd209e	6.02334	UP	1.11201e-10	1.39891e-08	CD209e antigen [Source:MGI Symbol;Acc:MGI:2157948]
ENSMUSG00000029307	Dmp1	6.05389	UP	2.60494e-05	0.000565003	dentin matrix protein 1 [Source:MGI Symbol;Acc:MGI:94910]
ENSMUSG00000029379	Cxcl3	6.19742	UP	1.61702e-15	5.71722e-13	chemokine (C-X-C motif) ligand 3 [Source:MGI Symbol;Acc:MGI:3037818]
ENSMUSG00000027073	Prg2	6.33974	UP	7.5673e-14	1.74994e-11	proteoglycan 2, bone marrow [Source:MGI Symbol;Acc:MGI:103294]
ENSMUSG00000049719	Prss46	6.6992	UP	1.87569e-05	0.000433753	protease, serine 46 [Source:MGI Symbol;Acc:MGI:1921556]
ENSMUSG00000069805	Fbp1	6.72205	UP	3.4313e-21	2.83986e-18	fructose bisphosphatase 1 [Source:MGI Symbol;Acc:MGI:95492]
ENSMUSG00000040026	Saa3	6.75697	UP	3.903e-17	1.85984e-14	serum amyloid A 3 [Source:MGI Symbol;Acc:MGI:98223]
ENSMUSG00000031981	Capn9	6.7575	UP	7.35399e-26	8.8955e-23	calpain 9 [Source:MGI Symbol;Acc:MGI:1920897]
ENSMUSG00000079625	Tm4sf19	6.85292	UP	3.88511e-11	5.26667e-09	transmembrane 4 L six family member 19 [Source:MGI Symbol;Acc:MGI:3645933]
ENSMUSG00000015665	Awat1	7.09464	UP	3.25162e-13	6.39146e-11	acyl-CoA wax alcohol acyltransferase 1 [Source:MGI Symbol;Acc:MGI:3588200]
ENSMUSG00000024770	Lipn	7.23877	UP	1.22489e-06	4.56431e-05	lipase, family member N [Source:MGI Symbol;Acc:MGI:1917416]
ENSMUSG00000027670	Ocstamp	7.38218	UP	1.3791e-15	5.16342e-13	osteoclast stimulatory transmembrane protein [Source:MGI Symbol;Acc:MGI:1921864]
ENSMUSG00000020383	Il13	7.64908	UP	6.0056e-08	3.39705e-06	interleukin 13 [Source:MGI Symbol;Acc:MGI:96541]
ENSMUSG00000019987	Arg1	7.68382	UP	4.21656e-17	1.95016e-14	arginase, liver [Source:MGI Symbol;Acc:MGI:88070]
ENSMUSG00000040017	Saa4	7.72038	UP	3.44412e-08	2.09107e-06	serum amyloid A 4 [Source:MGI Symbol;Acc:MGI:98224]
ENSMUSG00000000182	Fgf23	7.80575	UP	2.80219e-05	0.000595494	fibroblast growth factor 23 [Source:MGI Symbol;Acc:MGI:1891427]
ENSMUSG00000050276	Mrgprg	7.81801	UP	1.15447e-10	1.40935e-08	MAS-related GPR, member G [Source:MGI Symbol;Acc:MGI:3033145]
ENSMUSG00000063779	Chil4	7.85471	UP	1.86145e-14	4.72119e-12	chitinase-like 4 [Source:MGI Symbol;Acc:MGI:1341098]
ENSMUSG00000025469	Msx3	8.28309	UP	4.38251e-06	0.000133298	msh homeobox 3 [Source:MGI Symbol;Acc:MGI:106587]
ENSMUSG00000004814	Ccl24	8.41216	UP	3.10816e-13	6.18682e-11	chemokine (C-C motif) ligand 24 [Source:MGI Symbol;Acc:MGI:1928953]
ENSMUSG00000022650	Retnlb	9.59113	UP	6.20886e-08	3.48694e-06	resistin like beta [Source:MGI Symbol;Acc:MGI:1888505]
ENSMUSG00000078664	Sprr2a1	9.61865	UP	4.99747e-08	2.88916e-06	small proline-rich protein 2A1 [Source:MGI Symbol;Acc:MGI:1330350]
ENSMUSG00000074445	Sprr2a3	9.64765	UP	1.62097e-07	7.86723e-06	small proline-rich protein 2A3 [Source:MGI Symbol;Acc:MGI:3845028]
ENSMUSG00000047222	Rnase2a	11.3091	UP	6.29884e-19	4.12705e-16	ribonuclease, RNase A family, 2A (liver, eosinophil-derived neurotoxin) [Source:MGI Symbol;Acc:MGI:1890465]

## Sheet: mouse brains transcriptome
Table S1. Tissue RNA-seq analyses of mouse and monkey in response to C. neoformans infection
Gene ID	Gene name	log2FoldChange (infected/uninfected)	Regulation	pvalue	padj	Description
ENSMUSG00000078897	Gm4724	-1.37055	Down	5.91645e-05	0.00977529	predicted gene 4724 [Source:MGISymbol;Acc:MGI:3782904]
ENSMUSG00000050063	Klk6	-1.36492	Down	1.499e-09	6.68705e-06	kallikrein related-peptidase 6 [Source:MGISymbol;Acc:MGI:1343166]
ENSMUSG00000030048	Gkn3	-1.26361	Down	0.000191639	0.0187002	gastrokine 3 [Source:MGI Symbol;Acc:MGI:1916138]"
ENSMUSG00000032301	Psma4	-1.25749	Down	1.27284e-06	0.00060837	proteasome (prosome, macropain) subunit, alpha type4 [Source:MGI Symbol;Acc:MGI:1347060]
ENSMUSG00000032268	Tmprss5	-1.08615	Down	1.82368e-07	0.00015254	transmembrane protease, serine 5 (spinesin)[Source:MGI Symbol;Acc:MGI:1933407]
ENSMUSG00000037578	Pkd2l1	-1.03682	Down	3.65633e-06	0.00130736	polycystic kidney disease 2-like 1 [Source:MGISymbol;Acc:MGI:1352448]
ENSMUSG00000019874	Fabp7	-1.00025	Down	1.49039e-08	3.75542e-05	fatty acid binding protein 7, brain [Source:MGISymbol;Acc:MGI:101916]
ENSMUSG00000024066	Xdh	1.00304	UP	4.38839e-05	0.00815692	xanthine dehydrogenase [Source:MGISymbol;Acc:MGI:98973]
ENSMUSG00000035202	Lars2	1.0688	UP	1.55945e-06	0.000719661	leucyl-tRNA synthetase, mitochondrial [Source:MGISymbol;Acc:MGI:2142973]
ENSMUSG00000029419	Gm996	1.10846	UP	0.000413275	0.030727	predicted gene 996 [Source:MGISymbol;Acc:MGI:2685842]
ENSMUSG00000079484	Phyhd1	1.13391	UP	8.94269e-05	0.011968	phytanoyl-CoA dioxygenase domain containing 1[Source:MGI Symbol;Acc:MGI:3612860]
ENSMUSG00000032807	Alox12b	1.19766	UP	2.72154e-08	4.84617e-05	arachidonate 12-lipoxygenase, 12R type [Source:MGISymbol;Acc:MGI:1274782]
ENSMUSG00000066687	Zbtb16	1.30345	UP	3.25902e-08	4.84617e-05	zinc finger and BTB domain containing 16[Source:MGI Symbol;Acc:MGI:103222]
ENSMUSG00000004328	Hif3a	1.50096	UP	1.75876e-05	0.00383027	hypoxia inducible factor 3, alpha subunit[Source:MGI Symbol;Acc:MGI:1859778]
ENSMUSG00000073877	Gm13306	1.638	UP	2.11102e-07	0.000156954	predicted gene 13306 [Source:MGISymbol;Acc:MGI:3713752]
ENSMUSG00000037095	Lrg1	1.89118	UP	9.46465e-10	6.33327e-06	leucine-rich alpha-2-glycoprotein 1 [Source:MGISymbol;Acc:MGI:1924155]
ENSMUSG00000022097	Sftpc	2.06954	UP	0.000464751	0.0325642	surfactant associated protein C [Source:MGISymbol;Acc:MGI:109517]
ENSMUSG00000021789	Sftpa1	2.64287	UP	8.18565e-05	0.0113005	surfactant associated protein A1 [Source:MGISymbol;Acc:MGI:109518]
ENSMUSG00000026822	Lcn2	3.0279	UP	2.33569e-11	3.12585e-07	lipocalin 2 [Source:MGI Symbol;Acc:MGI:96757]"
ENSMUSG00000024653	Scgb1a1	4.95889	UP	7.76712e-06	0.00221272	secretoglobin, family 1A, member 1 (uteroglobin)[Source:MGI Symbol;Acc:MGI:98919]

## Sheet: monkey lungs transcriptome
Table S1. Tissue RNA-seq analyses of mouse and monkey in response to C. neoformans infection
monkey NCBI ID	monkey ensembl ID	Human ensemble ID	Mouse ensemble ID	log2FoldChange infected/uninfected	Regulation	pvalue	padj	Description
102142353	NA	NA	NA	-8.35235	down	8.26157e-06	0.000343264	uncharacterized LOC102142353
102126762	ENSMFAG00000001610	ENSG00000151952	ENSMUSG00000034310	-7.53323	down	1.46012e-05	0.000547089	TMEM132D; transmembrane protein 132D; K17599 transmembrane protein 132
101864775	ENSMFAG00000039111	ENSG00000118271	ENSMUSG00000061808	-6.62068	down	0.000256852	0.00592796	TTR, Prealbumin, QccE-14396; transthyretin
102142583	ENSMFAG00000002748	ENSG00000183036	ENSMUSG00000090223	-4.81493	down	4.21839e-06	0.000191897	PCP4; Purkinje cell protein 4
102131953	ENSMFAG00000003637	ENSG00000120903	ENSMUSG00000022041	-4.49827	down	3.78087e-05	0.00123234	CHRNA2; cholinergic receptor, nicotinic, alpha 2 (neuronal); K04804 nicotinic acetylcholine receptor alpha-2
102138904	ENSMFAG00000031481	ENSG00000172425	ENSMUSG00000039438	-4.48442	down	2.49642e-06	0.000121563	TTC36; tetratricopeptide repeat domain 36
102139985	NA	NA	NA	-4.20579	down	0.00335049	0.0447426	vascular non-inflammatory molecule 3-like; K08069 pantetheine hydrolase [EC:3.5.1.92]
102129170	ENSMFAG00000042239	ENSG00000178928	NA	-4.19222	down	0.00250821	0.0356501	TPRX1; tetra-peptide repeat homeobox 1
102141014	NA	NA	NA	-4.12887	down	3.67371e-13	8.68547e-11	PRSS29P; protease, serine, 29, pseudogene
102144043	NA	NA	NA	-3.75833	down	9.13625e-15	3.56654e-12	phosphoglycerate mutase 1-like; K01834 2,3-bisphosphoglycerate-dependent phosphoglycerate mutase [EC:5.4.2.11]
102120343	ENSMFAG00000042843	ENSG00000105048	ENSMUSG00000064179	-3.74382	down	4.2834e-14	1.49794e-11	TNNT1; troponin T type 1 (skeletal, slow); K10372 troponin T, slow skeletal muscle
102144023	ENSMFAG00000045099	ENSG00000105894	ENSMUSG00000029838	-3.61217	down	1.20493e-07	8.98929e-06	PTN; pleiotrophin; K16642 pleiotrophin
102116073	ENSMFAG00000038597	ENSG00000170323	NA	-3.5845	down	0.000328036	0.00721679	FABP4; fatty acid binding protein 4, adipocyte; K08753 fatty acid-binding protein 4, adipocyte
102117446	NA	ENSG00000254709	ENSMUSG00000075370	-3.52975	down	0.0011103	0.0193737	immunoglobulin lambda-like polypeptide 5-like
102138476	ENSMFAG00000031798	NA	NA	-3.47388	down	8.17593e-06	0.000340549	ovostatin homolog 2-like
102121333	ENSMFAG00000043655	ENSG00000100012	ENSMUSG00000054986	-3.41114	down	7.15294e-06	0.000304744	SEC14L3; SEC14-like 3 (S. cerevisiae)
102140464	ENSMFAG00000038134	ENSG00000100373	ENSMUSG00000022435	-3.36068	down	2.32366e-06	0.000115742	UPK3A; uroplakin 3A; K19520 uroplakin-3a
102135264	ENSMFAG00000038562	ENSG00000196415	NA	-3.30819	down	0.00141213	0.0232165	PRTN3; proteinase 3; K01350 myeloblastin [EC:3.4.21.76]
102125547	ENSMFAG00000002083	ENSG00000184650	ENSMUSG00000032921	-3.29535	down	5.73412e-05	0.00175005	ODF4; outer dense fiber of sperm tails 4
102129994	ENSMFAG00000035791	NA	NA	-3.29535	down	0.00125494	0.0211076	cytochrome P450 1A1-like; K07408 cytochrome P450, family 1, subfamily A, polypeptide 1 [EC:1.14.14.1]
102141812	ENSMFAG00000003199	ENSG00000185615	ENSMUSG00000024184	-3.14663	down	0.000783788	0.0145699	PDIA2; protein disulfide isomerase family A, member 2; K09581 protein disulfide isomerase family A, member 2 [EC:5.3.4.1]
102125008	ENSMFAG00000002602	ENSG00000185860	ENSMUSG00000070532	-3.13543	down	0.00016143	0.00403839	C1H1orf110; chromosome 1 open reading frame, human C1orf110
102123442	NA	NA	NA	-2.94812	down	0.000632808	0.0122096	GOLGA6C; golgin A6 family, member C
102141262	NA	NA	NA	-2.91226	down	0.000115178	0.00307039	thymosin beta-10-like; K13785 thymosin beta 10
102116333	ENSMFAG00000046315	ENSG00000177791	ENSMUSG00000068697	-2.89565	down	3.44416e-06	0.000159706	MYOZ1; myozenin 1
102143066	ENSMFAG00000037138	ENSG00000162572	NA	-2.892	down	2.72901e-05	0.000929191	SCNN1D; sodium channel, non-voltage-gated 1, delta subunit; K04826 amiloride-sensitive sodium channel subunit delta
102126251	ENSMFAG00000002345	ENSG00000166558	ENSMUSG00000034224	-2.88729	down	0.000382283	0.00813309	SLC38A8; solute carrier family 38, member 8; K14994 solute carrier family 38 (sodium-coupled neutral amino acid transporter), member 7/8
102132545	ENSMFAG00000030294	ENSG00000145526	ENSMUSG00000040420	-2.81415	down	0.0035616	0.0465494	CDH18; cadherin 18, type 2; K06805 cadherin 18, type 2
102123076	ENSMFAG00000037558	NA	NA	-2.80547	down	0.000146195	0.00374091	AMY2A; amylase, alpha 2A (pancreatic); K01176 alpha-amylase [EC:3.2.1.1]
102144686	ENSMFAG00000044251	ENSG00000183908	ENSMUSG00000075224	-2.74223	down	0.00150256	0.0242752	LRRC55; leucine rich repeat containing 55
102141414	ENSMFAG00000043936	NA	NA	-2.7342	down	0.000829062	0.0152595	mastin-like
102144381	ENSMFAG00000043667	ENSG00000100362	ENSMUSG00000005716	-2.73092	down	0.000979217	0.0174307	PVALB; parvalbumin
102130394	ENSMFAG00000042482	ENSG00000118729	ENSMUSG00000027861	-2.72079	down	0.000308375	0.00686523	CASQ2; calsequestrin 2 (cardiac muscle)
102146664	ENSMFAG00000006929	ENSG00000139364	ENSMUSG00000070498	-2.68877	down	0.00351219	0.0461673	TMEM132B; transmembrane protein 132B; K17599 transmembrane protein 132
102127232	ENSMFAG00000038137	ENSG00000106631	ENSMUSG00000020469	-2.65617	down	5.45691e-08	4.38276e-06	MYL7; myosin, light chain 7, regulatory; K12754 myosin regulatory light chain 7
102144485	NA	NA	NA	-2.5737	down	1.6498e-06	8.68138e-05	CDRT15L2; CMT1A duplicated region transcript 15-like 2
102121341	ENSMFAG00000043489	NA	NA	-2.55129	down	0.0037604	0.0483323	CYP2A26; cytochrome P450 2A13-like; K07411 cytochrome P450, family 2, subfamily A [EC:1.14.14.1]
102141545	ENSMFAG00000001547	ENSG00000160862	ENSMUSG00000037053	-2.51353	down	0.00294682	0.0405787	AZGP1; alpha-2-glycoprotein 1, zinc-binding
102126335	ENSMFAG00000006931	ENSG00000173805	ENSMUSG00000006930	-2.50247	down	1.91098e-06	9.87004e-05	HAP1; huntingtin-associated protein 1; K04647 huntingtin-associated protein 1
102128176	NA	NA	NA	-2.47517	down	3.19241e-09	3.32844e-07	patr class I histocompatibility antigen, A-2 alpha chain-like; K06751 major histocompatibility complex, class I
102121870	ENSMFAG00000044305	ENSG00000183807	ENSMUSG00000019909	-2.43494	down	0.00329232	0.0440357	FAM162B; family with sequence similarity 162, member B
102144847	ENSMFAG00000036083	NA	NA	-2.40469	down	2.88812e-17	1.67172e-14	AKR7A3; aldo-keto reductase family 7, member A3 (aflatoxin aldehyde reductase); K15303 aflatoxin B1 aldehyde reductase
102116724	ENSMFAG00000003147	ENSG00000128298	ENSMUSG00000018126	-2.38952	down	0.00207597	0.0307566	BAIAP2L2; BAI1-associated protein 2-like 2
102128705	ENSMFAG00000036209	ENSG00000145244	ENSMUSG00000005220	-2.38689	down	9.72299e-05	0.0026712	CORIN; corin, serine peptidase; K09614 corin [EC:3.4.21.-]
102127648	ENSMFAG00000033305	ENSG00000152154	ENSMUSG00000024245	-2.37609	down	0.000518115	0.010491	TMEM178A; transmembrane protein 178A
102130573	ENSMFAG00000045649	ENSG00000178055	ENSMUSG00000044664	-2.36097	down	0.00157749	0.0251469	PRSS42; protease, serine, 42
102123985	ENSMFAG00000031207	ENSG00000142973	NA	-2.35917	down	0.000174431	0.00429326	cytochrome P450 4B1-like; K07426 cytochrome P450, family 4, subfamily B, polypeptide 1 [EC:1.14.14.1]
102138737	NA	NA	NA	-2.31769	down	0.000872771	0.0159243	metallothionein-1L-like; K14739 metallothionein 1/2
102120832	ENSMFAG00000036484	ENSG00000053524	NA	-2.30684	down	1.73699e-05	0.000631105	MCF2L2; MCF.2 cell line derived transforming sequence-like 2
102117313	ENSMFAG00000033860	ENSG00000160808	ENSMUSG00000059741	-2.28983	down	0.000100674	0.00275064	MYL3; myosin, light chain 3, alkali; ventricular, skeletal, slow; K12749 myosin light chain 3
102138870	ENSMFAG00000001664	ENSG00000112212	ENSMUSG00000023995	-2.23156	down	0.00184542	0.0282381	TSPO2; translocator protein 2
102139450	NA	NA	NA	-2.22933	down	0.00384311	0.0490573	CP; ceruloplasmin (ferroxidase); K13624 ceruloplasmin [EC:1.16.3.1]
102127599	ENSMFAG00000043774	ENSG00000106633	ENSMUSG00000041798	-2.22779	down	1.07254e-10	1.51291e-08	GCK; glucokinase (hexokinase 4); K12407 glucokinase [EC:2.7.1.2]
102138943	ENSMFAG00000000477	ENSG00000148671	NA	-2.18418	down	2.27555e-05	0.000797439	ADIRF; adipogenesis regulatory factor
102135637	ENSMFAG00000041592	ENSG00000197561	ENSMUSG00000020125	-2.17997	down	4.02117e-05	0.00130057	ELANE; elastase, neutrophil expressed; K01327 leukocyte elastase [EC:3.4.21.37]
102129386	ENSMFAG00000035620	ENSG00000142661	ENSMUSG00000037139	-2.17484	down	0.000452317	0.00940842	MYOM3; myomesin 3
102116589	ENSMFAG00000035970	ENSG00000101638	ENSMUSG00000025425	-2.16017	down	0.00202732	0.0303573	ST8SIA5; ST8 alpha-N-acetyl-neuraminide alpha-2,8-sialyltransferase 5; K03369 alpha-N-acetyl-neuraminate alpha-2,8-sialyltransferase (sialyltransferase 8E) [EC:2.4.99.-]
102116064	ENSMFAG00000034465	NA	NA	-2.15558	down	0.00019353	0.00467626	rhesus theta defensin-1/2 subunit B-like
102140229	ENSMFAG00000043887	NA	NA	-2.14093	down	0.00114743	0.0197344	TPSAB1; tryptase alpha/beta 1; K01340 tryptase [EC:3.4.21.59]
102134275	ENSMFAG00000003955	ENSG00000163751	ENSMUSG00000001865	-2.1238	down	0.00112298	0.0195306	CPA3; carboxypeptidase A3 (mast cell); K08780 carboxypeptidase A3 [EC:3.4.17.1]
102140235	ENSMFAG00000002905	ENSG00000159708	ENSMUSG00000054320	-2.09853	down	9.90376e-05	0.00271641	LRRC36; leucine rich repeat containing 36; K16594 leucine-rich repeat-containing protein 36
101866979	ENSMFAG00000041678	ENSG00000034971	ENSMUSG00000026697	-2.08908	down	2.28919e-06	0.000114688	uncharacterized LOC101866979
102117659	ENSMFAG00000043176	NA	NA	-2.07423	down	0.000176726	0.00433703	DEFA1B; defensin, alpha 1B; K05230 defensin, alpha
102117756	ENSMFAG00000043841	ENSG00000157064	ENSMUSG00000042751	-2.07346	down	8.79098e-05	0.00245533	NMNAT2; nicotinamide nucleotide adenylyltransferase 2; K06210 nicotinamide mononucleotide adenylyltransferase [EC:2.7.7.1 2.7.7.18]
102127416	ENSMFAG00000003024	ENSG00000149534	ENSMUSG00000024680	-2.03317	down	0.00189861	0.0288417	MS4A2; membrane-spanning 4-domains, subfamily A, member 2; K08090 membrane-spanning 4-domains, subfamily A, member 2
102122701	ENSMFAG00000038282	ENSG00000184005	ENSMUSG00000052544	-2.00501	down	0.00180948	0.0279429	ST6GALNAC3; ST6 (alpha-N-acetyl-neuraminyl-2,3-beta-galactosyl-1,3)-N-acetylgalactosaminide alpha-2,6-sialyltransferase 3; K03373 N-acetylgalactosaminide alpha-2,6-sialyltransferase (sialyltransferase 7C) [EC:2.4.99.-]
102146918	ENSMFAG00000045598	ENSG00000147206	ENSMUSG00000057000	-1.99997	down	0.00157728	0.0251469	NXF3; nuclear RNA export factor 3; K14284 nuclear RNA export factor
102128549	ENSMFAG00000042039	ENSG00000099769	ENSMUSG00000046070	-1.99707	down	8.3231e-06	0.000344967	IGFALS; insulin-like growth factor binding protein, acid labile subunit; K17256 insulin-like growth factor-binding protein complex acid labile subunit
102136777	ENSMFAG00000000639	ENSG00000198835	ENSMUSG00000043448	-1.97238	down	2.81915e-05	0.000956206	GJC2; gap junction protein, gamma 2, 47kDa; K07619 gap junction protein, alpha 12
102133310	ENSMFAG00000042856	ENSG00000149090	ENSMUSG00000027188	-1.9688	down	1.44443e-05	0.000542422	PAMR1; peptidase domain containing associated with muscle regeneration 1
102132258	NA	ENSG00000125533	ENSMUSG00000045493	-1.96872	down	0.00119214	0.020316	BHLHE23; basic helix-loop-helix family, member e23; K09086 class B basic helix-loop-helix protein 4/5
102126486	ENSMFAG00000003673	ENSG00000160183	ENSMUSG00000024034	-1.96816	down	0.00250411	0.0356221	TMPRSS3; transmembrane protease, serine 3; K09634 transmembrane protease, serine 3 [EC:3.4.21.-]
102123970	ENSMFAG00000042306	NA	NA	-1.96461	down	0.0018722	0.0285958	glycodelin-like
102117387	ENSMFAG00000045957	ENSG00000132840	ENSMUSG00000042118	-1.94957	down	0.00263636	0.0371257	BHMT2; betaine--homocysteine S-methyltransferase 2
102144089	ENSMFAG00000014180	ENSG00000167178	ENSMUSG00000051243	-1.94521	down	0.00280434	0.0389683	ISLR2; immunoglobulin superfamily containing leucine-rich repeat 2
102115298	ENSMFAG00000039921	ENSG00000006047	ENSMUSG00000018554	-1.92219	down	0.0027892	0.0388544	YBX2; Y box binding protein 2; K09277 Y-box-binding protein 2
102123420	ENSMFAG00000000328	ENSG00000115194	ENSMUSG00000029151	-1.91312	down	9.72312e-06	0.000390218	SLC30A3; solute carrier family 30 (zinc transporter), member 3; K14690 solute carrier family 30 (zinc transporter), member 3
102119087	ENSMFAG00000038906	ENSG00000112164	ENSMUSG00000024027	-1.90346	down	1.21081e-05	0.00046939	GLP1R; glucagon-like peptide 1 receptor; K04581 glucagon-like peptide 1 receptor
102138125	ENSMFAG00000019930	ENSG00000168676	ENSMUSG00000051648	-1.86995	down	2.06922e-05	0.000734332	KCTD19; potassium channel tetramerization domain containing 19
102128949	ENSMFAG00000043716	ENSG00000126895	ENSMUSG00000031390	-1.85967	down	1.67e-07	1.19288e-05	AVPR2; arginine vasopressin receptor 2; K04228 arginine vasopressin receptor 2
102132303	NA	NA	NA	-1.85783	down	6.47952e-05	0.00192937	solute carrier family 22 member 20-like
102121124	ENSMFAG00000038314	ENSG00000204305	ENSMUSG00000015452	-1.84147	down	7.2657e-07	4.3714e-05	AGER; advanced glycosylation end product-specific receptor
102138133	ENSMFAG00000040826	ENSG00000091482	ENSMUSG00000041476	-1.82691	down	0.00184188	0.0282096	SMPX; small muscle protein, X-linked
102122275	ENSMFAG00000039319	ENSG00000159784	ENSMUSG00000029861	-1.82389	down	9.52265e-06	0.000386104	FAM131B; family with sequence similarity 131, member B
102128983	ENSMFAG00000033638	ENSG00000100448	ENSMUSG00000040314	-1.8103	down	0.00130258	0.0217965	CTSG; cathepsin G; K01319 cathepsin G [EC:3.4.21.20]
102120414	ENSMFAG00000037359	ENSG00000136883	ENSMUSG00000028357	-1.79181	down	1.85965e-05	0.000669596	KIF12; kinesin family member 12; K10399 kinesin family member 12
102145365	ENSMFAG00000001776	NA	NA	-1.78063	down	1.37792e-10	1.85038e-08	ANXA8; annexin A8; K17096 annexin A8
102143376	NA	NA	NA	-1.76917	down	2.34154e-06	0.000116287	sulfotransferase 1A1-like; K01014 aryl sulfotransferase [EC:2.8.2.1]
102139613	ENSMFAG00000043035	NA	NA	-1.74806	down	0.00306857	0.0417415	TPSB2; tryptase beta 2; K01340 tryptase [EC:3.4.21.59]
102122980	ENSMFAG00000041420	ENSG00000101605	ENSMUSG00000024049	-1.74637	down	1.65683e-07	1.18853e-05	MYOM1; myomesin 1
102134921	ENSMFAG00000031247	ENSG00000139219	ENSMUSG00000022483	-1.73118	down	0.00272388	0.0381343	COL2A1; collagen, type II, alpha 1; K06236 collagen, type I/II/III/V/XI/XXIV/XXVII, alpha
102134954	ENSMFAG00000034252	ENSG00000205795	ENSMUSG00000062563	-1.72789	down	0.0014766	0.0239944	uncharacterized LOC102134954
102122304	ENSMFAG00000000935	ENSG00000198753	ENSMUSG00000031385	-1.72715	down	0.000137489	0.00356155	PLXNB3; plexin B3; K06821 plexin B
102131636	ENSMFAG00000015570	ENSG00000089127	NA	-1.71031	down	7.27864e-05	0.00212315	OAS1; 2'-5'-oligoadenylate synthetase 1, 40/46kDa; K14216 2'-5'-oligoadenylate synthetase [EC:2.7.7.84]
102124360	ENSMFAG00000045307	ENSG00000263961	NA	-1.70358	down	0.00173812	0.0270649	C1H1orf186; chromosome 1 open reading frame, human C1orf186
102132818	ENSMFAG00000045866	ENSG00000196358	ENSMUSG00000035513	-1.7033	down	2.47392e-05	0.000854469	NTNG2; netrin G2; K16359 netrin-G2
102141868	ENSMFAG00000043066	ENSG00000213316	ENSMUSG00000020377	-1.70038	down	0.000311911	0.0069073	LTC4S; leukotriene C4 synthase; K00807 leukotriene-C4 synthase [EC:4.4.1.20]
102116602	ENSMFAG00000031009	NA	ENSMUSG00000013338	-1.69475	down	0.000221801	0.00520852	FER1L4; fer-1-like 4 (C. elegans), pseudogene
102130852	NA	NA	NA	-1.67471	down	0.00221784	0.0324009	uncharacterized LOC102130852
102124307	NA	NA	NA	-1.66734	down	0.00235293	0.0339024	10 kDa heat shock protein, mitochondrial-like; K04078 chaperonin GroES
102132674	ENSMFAG00000000337	ENSG00000177453	ENSMUSG00000095930	-1.66629	down	1.27972e-06	7.06627e-05	serine/threonine-protein kinase NIM1-like; K16310 serine/threonine-protein kinase NIM1 [EC:2.7.11.1]
102135454	ENSMFAG00000031377	ENSG00000219626	NA	-1.66114	down	0.00387971	0.0494493	FAM228B; family with sequence similarity 228, member B
102128612	ENSMFAG00000002723	ENSG00000092009	ENSMUSG00000022225	-1.65466	down	0.000216409	0.00513085	CMA1, Chymase; chymase 1, mast cell (EC:3.4.21.39); K01329 chymase [EC:3.4.21.39]
101865752	ENSMFAG00000008705	ENSG00000118156	ENSMUSG00000078796	-1.654	down	0.000564238	0.0111558	ZNF541; Zinc finger protein 541
102127928	ENSMFAG00000003898	ENSG00000170276	ENSMUSG00000038086	-1.65244	down	0.000665176	0.0127607	HSPB2; heat shock 27kDa protein 2; K09543 heat shock protein beta-2
102120702	NA	ENSG00000184113	ENSMUSG00000041378	-1.63422	down	0.00294648	0.0405787	CLDN5; claudin 5; K06087 claudin
102136990	ENSMFAG00000042800	ENSG00000163501	ENSMUSG00000006538	-1.62189	down	0.000156619	0.00396344	IHH; indian hedgehog; K11989 indian hedgehog
102130362	ENSMFAG00000042061	ENSG00000178826	ENSMUSG00000071506	-1.61156	down	6.60847e-05	0.00196172	TMEM139; transmembrane protein 139
102144503	ENSMFAG00000043783	ENSG00000008226	ENSMUSG00000038060	-1.60844	down	0.000222167	0.00520852	DLEC1; deleted in lung and esophageal cancer 1
102121075	ENSMFAG00000044690	ENSG00000114812	ENSMUSG00000032528	-1.60623	down	6.38857e-06	0.000277102	VIPR1; vasoactive intestinal peptide receptor 1; K04589 vasoactive intestinal peptide receptor 1
102128514	ENSMFAG00000036856	ENSG00000163815	ENSMUSG00000025784	-1.60276	down	2.02251e-06	0.000104141	CLEC3B; C-type lectin domain family 3, member B; K17520 C-type lectin domain family 3 member B
102141799	ENSMFAG00000038975	ENSG00000132793	ENSMUSG00000027412	-1.60178	down	0.00234477	0.033843	LPIN3; lipin 3; K15728 phosphatidate phosphatase LPIN [EC:3.1.3.4]
102142998	NA	NA	ENSMUSG00000001663	-1.60147	down	1.56855e-05	0.000578675	GSTT1; glutathione S-transferase theta 1; K00799 glutathione S-transferase [EC:2.5.1.18]
102139051	ENSMFAG00000045121	ENSG00000174326	ENSMUSG00000040938	-1.59964	down	0.000888103	0.0161164	SLC16A11; solute carrier family 16, member 11; K08188 MFS transporter, MCP family, solute carrier family 16 (monocarboxylic acid transporters), member 11
102139263	ENSMFAG00000030683	ENSG00000169271	ENSMUSG00000051456	-1.59883	down	0.00277954	0.0387841	HSPB3; heat shock 27kDa protein 3; K09544 heat shock protein beta-3
102124815	ENSMFAG00000032833	ENSG00000167371	ENSMUSG00000045114	-1.59498	down	3.3461e-05	0.00111223	PRRT2; proline-rich transmembrane protein 2
102143621	ENSMFAG00000045950	ENSG00000128266	ENSMUSG00000040009	-1.59223	down	0.00192656	0.0290298	GNAZ; guanine nucleotide binding protein (G protein), alpha z polypeptide; K04535 guanine nucleotide-binding protein G(z) subunit alpha
102120840	ENSMFAG00000034519	ENSG00000114854	ENSMUSG00000091898	-1.59164	down	2.36646e-07	1.63471e-05	TNNC1; troponin C type 1 (slow); K05865 troponin C, slow skeletal and cardiac muscles
102137058	ENSMFAG00000036079	ENSG00000100100	ENSMUSG00000034614	-1.58748	down	4.40719e-05	0.00141452	PIK3IP1; phosphoinositide-3-kinase interacting protein 1
102130956	ENSMFAG00000020327	ENSG00000099812	ENSMUSG00000035852	-1.5725	down	0.000754767	0.0141876	MISP; mitotic spindle positioning
102145509	ENSMFAG00000001912	ENSG00000007516	ENSMUSG00000047507	-1.56785	down	0.000136223	0.00353969	BAIAP3; BAI1-associated protein 3; K15621 BAI1-associated protein 3
102129553	ENSMFAG00000036432	ENSG00000196218	ENSMUSG00000030592	-1.56649	down	0.00296641	0.0406632	RYR1; ryanodine receptor 1 (skeletal); K04961 ryanodine receptor 1
102132976	ENSMFAG00000045174	ENSG00000175262	ENSMUSG00000070577	-1.55145	down	0.000494923	0.0101191	C1H1orf127; chromosome 1 open reading frame, human C1orf127
102132348	ENSMFAG00000034751	ENSG00000158764	NA	-1.54359	down	0.00100809	0.01785	ITLN2; intelectin 2; K17527 intelectin
102114846	ENSMFAG00000031834	NA	NA	-1.54257	down	4.26051e-05	0.00137268	GSTA3; glutathione S-transferase alpha 3 (EC:2.5.1.18); K00799 glutathione S-transferase [EC:2.5.1.18]
102127720	ENSMFAG00000033476	ENSG00000167074	ENSMUSG00000022389	-1.54025	down	3.82724e-05	0.00124263	TEF; thyrotrophic embryonic factor; K09058 thyrotrophic embryonic factor
102114833	ENSMFAG00000041224	ENSG00000104892	ENSMUSG00000040714	-1.52444	down	0.000114215	0.00305288	KLC3; kinesin light chain 3; K10407 kinesin light chain
102139554	ENSMFAG00000039127	ENSG00000241322	ENSMUSG00000090173	-1.52402	down	0.00191976	0.0289769	FBXW10; F-box and WD repeat domain containing 10; K10266 F-box and WD-40 domain protein 10
102141270	ENSMFAG00000030203	ENSG00000100234	ENSMUSG00000020044	-1.52104	down	1.12984e-06	6.32182e-05	TIMP3, TIMP-3; TIMP metallopeptidase inhibitor 3; K16866 metalloproteinase inhibitor 3
102142910	ENSMFAG00000044170	ENSG00000140092	ENSMUSG00000021186	-1.51416	down	8.84328e-07	5.14758e-05	FBLN5; fibulin 5; K17340 fibulin 5
102145845	ENSMFAG00000033251	ENSG00000160097	ENSMUSG00000001334	-1.50813	down	0.00255649	0.0362137	FNDC5; fibronectin type III domain containing 5
102120728	ENSMFAG00000031890	ENSG00000112280	ENSMUSG00000026147	-1.50659	down	0.000896914	0.0162062	COL9A1; collagen, type IX, alpha 1; K08131 collagen, type IX, alpha
102118507	NA	ENSG00000166173	ENSMUSG00000034839	-1.50441	down	0.000282946	0.00642697	LARP6; La ribonucleoprotein domain family, member 6; K18733 la-related protein 6
101866867	ENSMFAG00000039537	NA	NA	-1.50328	down	0.000656072	0.0126149	uncharacterized LOC101866867
101926014	ENSMFAG00000034474	ENSG00000159164	ENSMUSG00000038486	-1.5015	down	0.00113163	0.0196032	SV2A; Synaptic vesicle glycoprotein 2A; K06258 MFS transporter, VNT family, synaptic vesicle glycoprotein 2
102134659	ENSMFAG00000043386	ENSG00000012171	ENSMUSG00000057969	-1.48978	down	2.3577e-07	1.63471e-05	SEMA3B; sema domain, immunoglobulin domain (Ig), short basic domain, secreted, (semaphorin) 3B; K06840 semaphorin 3
102140616	ENSMFAG00000043134	ENSG00000149451	ENSMUSG00000027318	-1.4885	down	2.41841e-06	0.000119398	ADAM33; ADAM metallopeptidase domain 33; K08616 disintegrin and metalloproteinase domain-containing protein 33 [EC:3.4.24.-]
102127824	ENSMFAG00000039009	ENSG00000131477	ENSMUSG00000001240	-1.47823	down	0.000850842	0.0155749	RAMP2; receptor (G protein-coupled) activity modifying protein 2; K08448 receptor activity modifying protein 2
102141881	ENSMFAG00000003039	NA	NA	-1.47052	down	0.00130369	0.0217965	putative golgin subfamily A member 6C-like
102119059	ENSMFAG00000044383	ENSG00000206140	ENSMUSG00000055692	-1.46924	down	0.000183694	0.00448181	PERQ amino acid-rich with GYF domain-containing protein 2-like
102146488	ENSMFAG00000044178	ENSG00000166317	ENSMUSG00000039376	-1.46634	down	0.00179003	0.0276934	SYNPO2L; synaptopodin 2-like
102120090	ENSMFAG00000039288	ENSG00000171703	ENSMUSG00000059540	-1.46095	down	0.000333876	0.00733565	TCEA2; transcription elongation factor A (SII), 2; K03145 transcription elongation factor S-II
102143998	ENSMFAG00000001088	ENSG00000134115	ENSMUSG00000030092	-1.45752	down	0.000325085	0.00716403	CNTN6; contactin 6; K06764 contactin 6
102130317	ENSMFAG00000035810	ENSG00000183248	ENSMUSG00000064125	-1.45658	down	0.00390689	0.0497203	putative uncharacterized protein FLJ22184-like
102139851	ENSMFAG00000039935	ENSG00000187867	ENSMUSG00000047986	-1.45603	down	0.000591062	0.011645	PALM3; paralemmin 3
102127880	ENSMFAG00000002802	ENSG00000156298	ENSMUSG00000058254	-1.45491	down	0.000415887	0.00875919	TSPAN7; tetraspanin 7; K06571 tetraspanin-7
102137321	ENSMFAG00000044809	ENSG00000154764	ENSMUSG00000030093	-1.45445	down	0.000131203	0.00343048	WNT7A; wingless-type MMTV integration site family, member 7A; K00572 wingless-type MMTV integration site family, member 7
102123435	ENSMFAG00000043053	ENSG00000158555	ENSMUSG00000035314	-1.45289	down	4.63151e-05	0.00146965	GDPD5; glycerophosphodiester phosphodiesterase domain containing 5
102124475	ENSMFAG00000003667	ENSG00000172818	ENSMUSG00000024922	-1.45197	down	0.000879246	0.016025	OVOL1; ovo-like 1(Drosophila); K09216 ovo
102124997	ENSMFAG00000036580	NA	NA	-1.45084	down	0.00156736	0.0250808	double C2-like domain-containing protein gamma-like
101864959	ENSMFAG00000035919	ENSG00000136098	ENSMUSG00000031478	-1.44363	down	2.61616e-05	0.00089622	uncharacterized LOC101864959; K08857 NIMA (never in mitosis gene a)-related kinase [EC:2.7.11.1]
102118917	ENSMFAG00000042000	ENSG00000136114	ENSMUSG00000031480	-1.43986	down	3.44297e-05	0.00113767	THSD1; thrombospondin, type I, domain containing 1
102124195	ENSMFAG00000039572	NA	NA	-1.43593	down	0.000790357	0.0146596	ADH1C; alcohol dehydrogenase 1C (class I), gamma polypeptide; K13951 alcohol dehydrogenase 1/7 [EC:1.1.1.1]
102139828	ENSMFAG00000028127	ENSG00000147576	ENSMUSG00000025911	-1.43376	down	0.000207114	0.00494114	ADHFE1; alcohol dehydrogenase, iron containing, 1; K11173 hydroxyacid-oxoacid transhydrogenase [EC:1.1.99.24]
102135219	ENSMFAG00000045811	ENSG00000165716	ENSMUSG00000036186	-1.43101	down	0.000293985	0.00664176	FAM69B; family with sequence similarity 69, member B
102132320	ENSMFAG00000037324	ENSG00000182253	ENSMUSG00000030554	-1.42364	down	0.000532713	0.0106854	SYNM; synemin, intermediate filament protein; K10376 desmuslin
102120230	ENSMFAG00000045786	ENSG00000157514	ENSMUSG00000031431	-1.41832	down	0.00293382	0.040466	TSC22D3; TSC22 domain family, member 3
102125290	ENSMFAG00000003523	ENSG00000271447	ENSMUSG00000020682	-1.41545	down	8.45239e-05	0.00238057	MMP28; matrix metallopeptidase 28; K08006 matrix metalloproteinase-28 (epilysin) [EC:3.4.24.-]
102137966	ENSMFAG00000042113	ENSG00000132622	ENSMUSG00000074793	-1.41507	down	7.18015e-05	0.0021071	HSPA12B; heat shock 70kD protein 12B
101864863	ENSMFAG00000034428	ENSG00000100003	ENSMUSG00000003585	-1.4029	down	8.63116e-05	0.00241874	uncharacterized LOC101864863
102146864	ENSMFAG00000039301	ENSG00000167880	ENSMUSG00000034282	-1.39907	down	0.000202972	0.0048534	EVPL; envoplakin; K10383 envoplakin
102131232	NA	ENSG00000005513	ENSMUSG00000024176	-1.388	down	0.0014946	0.0242165	SOX8; SRY (sex determining region Y)-box 8; K09270 transcription factor SOX7/8/10/18 (SOX group E/F)
102130739	NA	NA	NA	-1.38663	down	0.0035576	0.0465494	basic proline-rich protein-like
102117496	NA	ENSG00000006210	ENSMUSG00000031778	-1.38291	down	5.75171e-10	7.14963e-08	CX3CL1; chemokine (C-X3-C motif) ligand 1; K05508 C-X3-C motif chemokine 1
102117911	ENSMFAG00000000068	ENSG00000142677	ENSMUSG00000037157	-1.38287	down	0.00298212	0.0408302	IL22RA1; interleukin 22 receptor, alpha 1; K05138 interleukin 22 receptor alpha 1
102125267	ENSMFAG00000030894	ENSG00000103647	ENSMUSG00000041729	-1.38177	down	3.19613e-06	0.000149894	CORO2B; coronin, actin binding protein, 2B; K13887 coronin-2
102143986	ENSMFAG00000033597	ENSG00000185269	ENSMUSG00000042988	-1.38089	down	0.00113525	0.0196162	NOTUM; notum pectinacetylesterase homolog (Drosophila)
102123387	ENSMFAG00000032545	ENSG00000102934	ENSMUSG00000031775	-1.37756	down	9.48939e-05	0.00261129	PLLP; plasmolipin
101865366	ENSMFAG00000036726	ENSG00000104490	ENSMUSG00000051359	-1.3764	down	8.55142e-05	0.00240442	NCALD; Neurocalcin-delta
102128465	ENSMFAG00000003482	ENSG00000134569	ENSMUSG00000027253	-1.36865	down	0.000510697	0.0103533	LRP4; low density lipoprotein receptor-related protein 4
102131049	ENSMFAG00000002816	ENSG00000165949	NA	-1.36259	down	5.74723e-06	0.000251888	IFI27; interferon, alpha-inducible protein 27
102129195	ENSMFAG00000031423	ENSG00000102010	ENSMUSG00000031377	-1.36131	down	0.000157978	0.00396344	BMX; BMX non-receptor tyrosine kinase; K08896 cytoplasmic tyrosine-protein kinase BMX [EC:2.7.10.2]
102136636	ENSMFAG00000033230	ENSG00000198794	ENSMUSG00000040722	-1.36117	down	0.000752386	0.0141587	SCAMP5; secretory carrier membrane protein 5
102129821	ENSMFAG00000003851	ENSG00000102287	ENSMUSG00000031340	-1.35945	down	8.89312e-07	5.14758e-05	GABRE; gamma-aminobutyric acid (GABA) A receptor, epsilon; K05185 gamma-aminobutyric acid receptor subunit epsilon
102125916	ENSMFAG00000031631	ENSG00000158008	ENSMUSG00000028838	-1.35944	down	7.96765e-05	0.00226303	EXTL1; exostosin-like glycosyltransferase 1; K02368 alpha-1,4-N-acetylglucosaminyltransferase EXTL1 [EC:2.4.1.224]
102124009	ENSMFAG00000038825	ENSG00000173702	ENSMUSG00000022824	-1.35741	down	0.00345662	0.0458132	MUC13; mucin 13, cell surface associated; K17298 mucin-13
102144317	ENSMFAG00000030255	ENSG00000134817	ENSMUSG00000044338	-1.35426	down	0.00203735	0.0304169	APLNR; apelin receptor; K04174 apelin receptor
102136520	ENSMFAG00000041848	ENSG00000149582	ENSMUSG00000002032	-1.35024	down	1.04112e-07	7.94376e-06	TMEM25; transmembrane protein 25
102119414	ENSMFAG00000003384	ENSG00000186868	ENSMUSG00000018411	-1.34849	down	0.000842777	0.0154442	MAPT; microtubule-associated protein tau; K04380 microtubule-associated protein tau
101865536	ENSMFAG00000034543	NA	NA	-1.34755	down	0.00177884	0.0275458	AKR1C1, DD1, dd-1; Aldo-keto reductase family 1 member C1 homolog (EC:1.1.1.149 1.1.1.112)
102128669	ENSMFAG00000032117	ENSG00000088881	ENSMUSG00000053552	-1.34623	down	0.0021693	0.031886	EBF4; early B-cell factor 4; K09103 early B-cell factor
102123306	ENSMFAG00000036914	ENSG00000169583	ENSMUSG00000015093	-1.34575	down	0.00016322	0.00407709	CLIC3; chloride intracellular channel 3; K05023 chloride intracellular channel protein 3
102122856	ENSMFAG00000034609	ENSG00000100321	ENSMUSG00000022415	-1.34529	down	0.00103714	0.0183257	SYNGR1; synaptogyrin 1
101926570	ENSMFAG00000041575	ENSG00000105516	ENSMUSG00000059824	-1.34475	down	8.82203e-07	5.14758e-05	uncharacterized LOC101926570; K09056 albumin D box-binding protein
102115681	ENSMFAG00000041457	ENSG00000182575	ENSMUSG00000046719	-1.34463	down	6.53543e-08	5.21449e-06	NXPH3; neurexophilin 3; K16658 neurexophilin-3
102127227	ENSMFAG00000001010	ENSG00000243566	ENSMUSG00000042985	-1.34261	down	0.000608073	0.0118687	UPK3B; uroplakin 3B
102139958	ENSMFAG00000001953	ENSG00000151892	ENSMUSG00000025089	-1.33969	down	0.00204035	0.0304169	GFRA1; GDNF family receptor alpha 1
102134726	ENSMFAG00000031322	ENSG00000170271	ENSMUSG00000086962	-1.33661	down	1.58832e-06	8.41057e-05	FAXDC2, QflA-14437; fatty acid hydroxylase domain containing 2; K07750 methylsterol monooxygenase [EC:1.14.13.72]
102133368	ENSMFAG00000036363	ENSG00000163517	ENSMUSG00000034245	-1.33579	down	0.000957296	0.0170875	HDAC11, HD11; histone deacetylase 11 (EC:3.5.1.98); K11418 histone deacetylase 11 [EC:3.5.1.98]
102131497	ENSMFAG00000002351	ENSG00000168477	ENSMUSG00000033327	-1.33546	down	0.00184128	0.0282096	TNXB; tenascin XB; K06252 tenascin
102126957	ENSMFAG00000002519	ENSG00000177459	ENSMUSG00000044726	-1.33045	down	0.000315325	0.00697371	C8H8orf47; chromosome 8 open reading frame, human C8orf47
102130865	ENSMFAG00000038153	ENSG00000137171	ENSMUSG00000003546	-1.32616	down	6.48256e-05	0.00192937	KLC4; kinesin light chain 4; K10407 kinesin light chain
102134104	ENSMFAG00000035644	ENSG00000136943	ENSMUSG00000021477	-1.32256	down	0.000520148	0.0105069	CTSV; cathepsin V; K01375 cathepsin V [EC:3.4.22.43]
102129762	ENSMFAG00000038229	ENSG00000169122	ENSMUSG00000049119	-1.32154	down	0.00124694	0.0210363	FAM110B; family with sequence similarity 110, member B
102125146	NA	NA	NA	-1.31775	down	3.43332e-05	0.00113672	OBSCN; obscurin, cytoskeletal calmodulin and titin-interacting RhoGEF; K17531 Obscurin-RhoGEF [EC:2.7.11.1]
101865262	ENSMFAG00000031222	ENSG00000090006	ENSMUSG00000040488	-1.31775	down	1.23458e-06	6.86213e-05	uncharacterized LOC101865262; K08023 latent transforming growth factor beta binding protein 2/3/4
102136550	ENSMFAG00000034238	ENSG00000173801	ENSMUSG00000001552	-1.31551	down	5.52197e-07	3.42036e-05	JUP; junction plakoglobin; K10056 junction plakoglobin
102132590	ENSMFAG00000030079	ENSG00000161649	ENSMUSG00000017309	-1.3143	down	5.94055e-05	0.00179996	CD300LG; CD300 molecule-like family member g; K16663 CMRF35-like molecule 9
102120285	ENSMFAG00000030580	ENSG00000181754	ENSMUSG00000050947	-1.31031	down	0.00081856	0.0151159	AMIGO1; adhesion molecule with Ig-like domain 1
102139248	ENSMFAG00000036826	ENSG00000147394	ENSMUSG00000031351	-1.30693	down	8.59743e-05	0.00241332	ZNF185; zinc finger protein 185 (LIM domain)
101864986	ENSMFAG00000033976	ENSG00000071282	ENSMUSG00000057604	-1.30519	down	2.66801e-06	0.000128693	uncharacterized LOC101864986
102143124	ENSMFAG00000046117	ENSG00000114654	ENSMUSG00000068263	-1.30296	down	1.37876e-05	0.00052126	EFCC1; EF-hand and coiled-coil domain containing 1
102124088	ENSMFAG00000039358	ENSG00000221986	ENSMUSG00000068745	-1.29471	down	0.000609659	0.0118824	MYBPHL; myosin binding protein H-like
102133161	ENSMFAG00000041210	ENSG00000172478	ENSMUSG00000034159	-1.29451	down	2.55322e-05	0.00087645	C12H2orf54; chromosome 12 open reading frame, human C2orf54
102135628	ENSMFAG00000030537	ENSG00000172037	ENSMUSG00000052911	-1.29408	down	1.22194e-05	0.000470445	LAMB2; laminin, beta 2 (laminin S); K06243 laminin, beta 2
101867245	ENSMFAG00000039113	ENSG00000137726	ENSMUSG00000066705	-1.28761	down	0.000471122	0.00972725	FXYD6; FXYD domain-containing ion transport regulator 6; K13363 FXYD domain-containing ion transport regulator 6
102143082	ENSMFAG00000003688	ENSG00000145020	ENSMUSG00000032607	-1.28598	down	2.3839e-05	0.00082678	AMT; aminomethyltransferase (EC:2.1.2.10); K00605 aminomethyltransferase [EC:2.1.2.10]
101926205	ENSMFAG00000000950	ENSG00000072163	ENSMUSG00000024395	-1.28222	down	0.000867227	0.0158403	uncharacterized LOC101926205
102140725	ENSMFAG00000036769	ENSG00000102678	ENSMUSG00000021974	-1.2812	down	0.000592717	0.011664	FGF9; fibroblast growth factor 9; K04358 fibroblast growth factor
102124972	ENSMFAG00000040208	ENSG00000130032	ENSMUSG00000033361	-1.28035	down	0.00339462	0.0451881	PRRG3; proline rich Gla (G-carboxyglutamic acid) 3 (transmembrane)
102144094	ENSMFAG00000046283	ENSG00000095303	ENSMUSG00000047250	-1.27757	down	2.05201e-05	0.000729769	PTGS1; prostaglandin-endoperoxide synthase 1 (prostaglandin G/H synthase and cyclooxygenase); K00509 prostaglandin-endoperoxide synthase 1 [EC:1.14.99.1]
102117241	ENSMFAG00000039933	ENSG00000103241	ENSMUSG00000042812	-1.27739	down	6.86527e-05	0.00202531	FOXF1; forkhead box F1; K09399 forkhead box protein F
102125465	NA	ENSG00000236609	ENSMUSG00000093910	-1.27699	down	0.000155156	0.00394015	ZNF853; zinc finger protein 853; K09228 KRAB domain-containing zinc finger protein
102144951	ENSMFAG00000039790	ENSG00000163431	ENSMUSG00000048096	-1.27617	down	0.000766417	0.0143104	LMOD1; leiomodin 1 (smooth muscle)
102124879	ENSMFAG00000032399	ENSG00000165795	ENSMUSG00000004558	-1.27511	down	0.000193907	0.00467661	protein NDRG2-like
102131866	NA	NA	NA	-1.27489	down	4.76254e-05	0.00149499	LRRC29; leucine rich repeat containing 29; K10275 F-box and leucine-rich repeat protein 9
101925130	ENSMFAG00000044096	ENSG00000105270	ENSMUSG00000013921	-1.27188	down	0.000310895	0.00690303	Cytoplasmic linker protein 170-related 59 kDa protein; K10423 CAP-Gly domain-containing linker protein 3/4
102146254	ENSMFAG00000039810	ENSG00000144908	ENSMUSG00000030088	-1.26903	down	6.10678e-05	0.00183707	ALDH1L1; aldehyde dehydrogenase 1 family, member L1; K00289 formyltetrahydrofolate dehydrogenase [EC:1.5.1.6]
102144256	ENSMFAG00000044101	ENSG00000100218	ENSMUSG00000009070	-1.26521	down	0.00388831	0.0495213	RTDR1; rhabdoid tumor deletion region gene 1
102129092	ENSMFAG00000036923	ENSG00000113555	ENSMUSG00000024440	-1.26502	down	0.000957576	0.0170875	PCDH12; protocadherin 12; K16499 protocadherin delta 2
102125004	ENSMFAG00000037524	ENSG00000129757	ENSMUSG00000037664	-1.25741	down	4.17411e-06	0.000190398	CDKN1C; cyclin-dependent kinase inhibitor 1C (p57, Kip2); K09993 cyclin-dependent kinase inhibitor 1C
102139238	ENSMFAG00000030866	ENSG00000168830	NA	-1.25585	down	0.00225816	0.0329408	HTR1E; 5-hydroxytryptamine (serotonin) receptor 1E, G protein-coupled; K04153 5-hydroxytryptamine receptor 1
102132615	ENSMFAG00000038356	ENSG00000178297	ENSMUSG00000059406	-1.25482	down	0.00198889	0.0299421	TMPRSS9; transmembrane protease, serine 9; K09640 transmembrane protease, serine 9 [EC:3.4.21.-]
102146326	ENSMFAG00000043970	ENSG00000214944	ENSMUSG00000021662	-1.24685	down	0.00227935	0.0330979	ARHGEF28; Rho guanine nucleotide exchange factor (GEF) 28
102125817	ENSMFAG00000034255	ENSG00000100307	ENSMUSG00000053411	-1.2435	down	6.51175e-07	3.96037e-05	CBX7; chromobox homolog 7; K11454 chromobox protein 7
102126717	ENSMFAG00000041655	ENSG00000066405	ENSMUSG00000032473	-1.24251	down	0.000424878	0.0089086	CLDN18; claudin 18; K06087 claudin
102144807	ENSMFAG00000040027	ENSG00000173567	ENSMUSG00000067642	-1.24192	down	3.52151e-05	0.00115679	GPR113; G protein-coupled receptor 113; K08456 G protein-coupled receptor 113
102133331	ENSMFAG00000000988	ENSG00000187630	NA	-1.24174	down	0.00128821	0.0215985	dehydrogenase/reductase SDR family member 4-like; K11147 dehydrogenase/reductase SDR family member 4 [EC:1.1.-.-]
101865646	ENSMFAG00000046330	ENSG00000105974	ENSMUSG00000007655	-1.238	down	9.31938e-05	0.00257295	uncharacterized LOC101865646; K06278 caveolin 1
102146706	ENSMFAG00000046009	ENSG00000140398	ENSMUSG00000032298	-1.23393	down	0.000355498	0.00769867	NEIL1; nei endonuclease VIII-like 1 (E. coli); K10567 endonuclease VIII-like 1 [EC:3.2.2.- 4.2.99.18]
102141473	ENSMFAG00000038560	ENSG00000156427	ENSMUSG00000057967	-1.23086	down	0.000562149	0.0111276	FGF18; fibroblast growth factor 18; K04358 fibroblast growth factor
101925799	ENSMFAG00000040724	ENSG00000204681	ENSMUSG00000024462	-1.22978	down	9.23777e-05	0.00255883	uncharacterized LOC101925799; K04615 gamma-aminobutyric acid type B receptor
102137159	ENSMFAG00000002895	NA	NA	-1.2295	down	0.000245984	0.0056953	KIF26A; kinesin family member 26A; K10404 kinesin family member 26
102146336	ENSMFAG00000032457	ENSG00000137699	ENSMUSG00000032013	-1.22818	down	0.00107096	0.0187165	TRIM29; tripartite motif containing 29; K12010 tripartite motif-containing protein 29
102134421	ENSMFAG00000002644	ENSG00000185386	ENSMUSG00000053137	-1.22807	down	0.00295918	0.0406488	MAPK11; mitogen-activated protein kinase 11; K04441 p38 MAP kinase [EC:2.7.11.24]
102145689	ENSMFAG00000044334	ENSG00000173210	ENSMUSG00000032735	-1.21888	down	7.04045e-05	0.00207335	ABLIM3; actin binding LIM protein family, member 3; K07520 actin-binding LIM protein
102134417	ENSMFAG00000030475	ENSG00000119950	ENSMUSG00000025025	-1.21631	down	0.00111909	0.0194866	MXI1; MAX interactor 1, dimerization protein; K09114 MAX dimerization protein
102126172	ENSMFAG00000042133	ENSG00000205978	ENSMUSG00000075592	-1.21574	down	4.61756e-07	2.91393e-05	NYNRIN; NYN domain and retroviral integrase containing
102119528	ENSMFAG00000042412	ENSG00000167094	ENSMUSG00000039021	-1.21497	down	0.000225463	0.00527106	TTC16; tetratricopeptide repeat domain 16
102123639	ENSMFAG00000001072	ENSG00000047936	ENSMUSG00000019893	-1.21496	down	0.00384632	0.049061	ROS1; c-ros oncogene 1, receptor tyrosine kinase; K05088 proto-oncogene tyrosine-protein kinase ROS [EC:2.7.10.1]
102146544	ENSMFAG00000044152	ENSG00000169026	ENSMUSG00000029490	-1.21316	down	2.39215e-06	0.00011845	MFSD7; major facilitator superfamily domain containing 7; K12306 MFS transporter, FLVCR family, MFS-domain-containing protein 7
102126960	ENSMFAG00000002654	ENSG00000165626	ENSMUSG00000048186	-1.21276	down	5.25322e-06	0.000233282	BEND7; BEN domain containing 7
102123918	ENSMFAG00000037881	ENSG00000165591	NA	-1.21219	down	0.000218011	0.00515428	FAAH2; fatty acid amide hydrolase 2; K19176 fatty acid amide hydrolase 2 [EC:3.5.1.99]
102125389	ENSMFAG00000003585	ENSG00000162878	ENSMUSG00000024247	-1.21164	down	0.000815987	0.015085	PKDCC; protein kinase domain containing, cytoplasmic; K17548 protein kinase domain-containing protein, cytoplasmic
102126922	ENSMFAG00000043470	ENSG00000011347	ENSMUSG00000024743	-1.21141	down	1.26447e-05	0.000484599	SYT7; synaptotagmin VII
102137198	ENSMFAG00000043972	ENSG00000125966	ENSMUSG00000027612	-1.20946	down	0.000135378	0.00352319	MMP24; matrix metallopeptidase 24 (membrane-inserted); K08002 matrix metalloproteinase-24 (membrane-inserted) [EC:3.4.24.-]
102115660	ENSMFAG00000019008	ENSG00000129009	ENSMUSG00000037206	-1.20529	down	6.2917e-05	0.00188258	ISLR; immunoglobulin superfamily containing leucine-rich repeat
102117682	ENSMFAG00000039543	ENSG00000160111	NA	-1.20221	down	0.00225944	0.0329408	CPAMD8; C3 and PZP-like, alpha-2-macroglobulin domain containing 8
102124998	ENSMFAG00000033862	ENSG00000174080	ENSMUSG00000083282	-1.2014	down	0.0014441	0.0235742	CTSF; cathepsin F; K01373 cathepsin F [EC:3.4.22.41]
102144289	ENSMFAG00000043151	ENSG00000184481	ENSMUSG00000042903	-1.19838	down	9.28826e-06	0.000380275	FOXO4; forkhead box O4; K12358 forkhead box protein O4
102137071	ENSMFAG00000001855	ENSG00000187244	ENSMUSG00000002980	-1.19644	down	3.20601e-05	0.00107203	BCAM; basal cell adhesion molecule (Lutheran blood group); K06578 Lutheran blood group glycoprotein
102130919	ENSMFAG00000033074	ENSG00000182732	ENSMUSG00000021219	-1.19227	down	0.000640445	0.0123427	RGS6; regulator of G-protein signaling 6; K16449 regulator of G-protein signaling
102130547	ENSMFAG00000032160	ENSG00000108799	ENSMUSG00000006920	-1.18533	down	2.49847e-06	0.000121563	EZH1; enhancer of zeste homolog 1 (Drosophila); K17451 histone-lysine N-methyltransferase EZH1 [EC:2.1.1.43]
102130961	NA	NA	NA	-1.18472	down	0.000482544	0.0099143	DOCK6; dedicator of cytokinesis 6
102126767	ENSMFAG00000042139	ENSG00000158813	ENSMUSG00000059327	-1.18026	down	4.94898e-05	0.00154412	EDA; ectodysplasin A; K05480 ectodysplasin-A
102125764	ENSMFAG00000036797	ENSG00000128917	ENSMUSG00000027314	-1.17981	down	0.00021145	0.00502036	DLL4; delta-like 4 (Drosophila); K06051 delta
102127445	ENSMFAG00000035599	NA	ENSMUSG00000102018	-1.17971	down	0.00347839	0.0459388	putative IQ motif and ankyrin repeat domain-containing protein LOC642574-like
102138591	NA	NA	NA	-1.17902	down	0.00107152	0.0187165	uncharacterized LOC102138591
102145923	ENSMFAG00000023283	ENSG00000133169	ENSMUSG00000042750	-1.17498	down	6.16709e-05	0.00185189	BEX1; brain expressed, X-linked 1
102127309	ENSMFAG00000032354	ENSG00000162755	ENSMUSG00000045259	-1.17457	down	0.00160697	0.0255441	KLHDC9; kelch domain containing 9
102116306	ENSMFAG00000000671	ENSG00000095370	ENSMUSG00000059013	-1.17403	down	0.000241353	0.00559579	SH2D3C; SH2 domain containing 3C
102123329	ENSMFAG00000043382	ENSG00000005884	ENSMUSG00000001507	-1.17302	down	4.71065e-05	0.00148634	ITGA3; integrin, alpha 3 (antigen CD49C, alpha 3 subunit of VLA-3 receptor); K06482 integrin alpha 3
102129654	ENSMFAG00000030050	ENSG00000108379	ENSMUSG00000000125	-1.17158	down	0.00120489	0.0204743	WNT3; wingless-type MMTV integration site family, member 3; K00312 wingless-type MMTV integration site family, member 3
102124624	ENSMFAG00000002504	ENSG00000120318	ENSMUSG00000024451	-1.17155	down	1.78124e-05	0.000643613	ARAP3; ArfGAP with RhoGAP domain, ankyrin repeat and PH domain 3; K12490 Arf-GAP with Rho-GAP domain, ANK repeat and PH domain-containing protein 3
102126073	ENSMFAG00000034533	ENSG00000163701	ENSMUSG00000043088	-1.17152	down	1.52818e-05	0.000566927	IL17RE; interleukin 17 receptor E; K05168 interleukin 17 receptor E
101926332	ENSMFAG00000046328	ENSG00000184381	ENSMUSG00000042632	-1.17146	down	1.41583e-05	0.000532873	uncharacterized LOC101926332; K16343 calcium-independent phospholipase A2 [EC:3.1.1.4]
101867311	ENSMFAG00000032179	ENSG00000167861	ENSMUSG00000034586	-1.16808	down	0.000841029	0.015429	uncharacterized LOC101867311
102114922	ENSMFAG00000040332	ENSG00000141738	ENSMUSG00000019312	-1.16772	down	0.000631914	0.0122096	GRB7; growth factor receptor-bound protein 7
102127035	ENSMFAG00000018627	ENSG00000265107	ENSMUSG00000057123	-1.16628	down	2.44366e-05	0.000845758	GJA5; gap junction protein, alpha 5, 40kDa; K07614 gap junction protein, alpha 5
102123203	ENSMFAG00000038521	ENSG00000163975	ENSMUSG00000022780	-1.16426	down	0.00217597	0.0319561	MFI2; antigen p97 (melanoma associated) identified by monoclonal antibodies 133.2 and 96.5; K06569 melanoma-associated antigen p97
102129184	ENSMFAG00000043869	NA	NA	-1.16217	down	0.000839989	0.0154268	CES1; carboxylesterase 1 (EC:3.1.1.1); K01044 carboxylesterase 1 [EC:3.1.1.1]
102115739	ENSMFAG00000035427	ENSG00000135253	ENSMUSG00000059022	-1.15809	down	0.000115236	0.00307039	KCP; kielin/chordin-like protein
102139620	ENSMFAG00000031711	ENSG00000139631	ENSMUSG00000023044	-1.15677	down	0.000377335	0.00807451	CSAD; cysteine sulfinic acid decarboxylase; K01594 sulfinoalanine decarboxylase [EC:4.1.1.29]
102143597	ENSMFAG00000007057	ENSG00000169750	ENSMUSG00000018012	-1.15513	down	0.000526567	0.010611	RAC3; ras-related C3 botulinum toxin substrate 3 (rho family, small GTP binding protein Rac3); K07861 Ras-related C3 botulinum toxin substrate 3
102143371	ENSMFAG00000044591	ENSG00000099326	ENSMUSG00000030380	-1.15509	down	7.61559e-05	0.00219648	MZF1; myeloid zinc finger 1; K09221 myeloid zinc finger protein 1
102144163	ENSMFAG00000042494	ENSG00000137338	ENSMUSG00000055313	-1.15302	down	0.000884745	0.0160729	PGBD1; piggyBac transposable element derived 1
102122005	ENSMFAG00000032626	ENSG00000105971	ENSMUSG00000000058	-1.15058	down	0.000106269	0.00287359	CAV2; caveolin 2; K12958 caveolin 2
102135291	ENSMFAG00000032411	ENSG00000099365	ENSMUSG00000030806	-1.15034	down	0.000163622	0.00408106	STX1B; syntaxin 1B; K08486 syntaxin 1B/2/3
102120488	ENSMFAG00000045664	ENSG00000154783	ENSMUSG00000034037	-1.14737	down	8.21237e-05	0.00231685	FGD5; FYVE, RhoGEF and PH domain containing 5; K05724 FYVE, RhoGEF and PH domain containing 5/6
102146662	NA	ENSG00000131831	ENSMUSG00000043518	-1.14332	down	9.47184e-06	0.000385741	RAI2; retinoic acid induced 2
102146144	NA	NA	NA	-1.13513	down	0.00248436	0.0354011	cerebral cavernous malformations 2 protein-like
102138718	ENSMFAG00000038076	ENSG00000187266	ENSMUSG00000006235	-1.13317	down	0.000101327	0.00276117	EPOR; erythropoietin receptor; K05079 erythropoietin receptor
102130472	ENSMFAG00000032923	ENSG00000171408	ENSMUSG00000019990	-1.13086	down	0.00231255	0.033522	PDE7B; phosphodiesterase 7B; K18436 high affinity cAMP-specific 3',5'-cyclic phosphodiesterase 7 [EC:3.1.4.53]
102122549	ENSMFAG00000039452	ENSG00000124920	ENSMUSG00000036098	-1.1307	down	2.51316e-05	0.000866241	MYRF; myelin regulatory factor
102118998	ENSMFAG00000035568	ENSG00000263155	ENSMUSG00000041361	-1.12781	down	5.66272e-05	0.00173141	MYZAP; myocardial zonula adherens protein
102122464	ENSMFAG00000000683	ENSG00000142748	NA	-1.12743	down	0.00265446	0.0373493	FCN3; ficolin (collagen/fibrinogen domain containing) 3; K10104 ficolin
102135850	ENSMFAG00000037316	ENSG00000162817	ENSMUSG00000039349	-1.12401	down	5.37553e-06	0.000237457	C1H1orf115; chromosome 1 open reading frame, human C1orf115
102120812	ENSMFAG00000031920	ENSG00000158022	ENSMUSG00000028834	-1.12104	down	0.000738436	0.0139118	TRIM63; tripartite motif containing 63, E3 ubiquitin protein ligase; K10655 tripartite motif-containing protein 63 [EC:6.3.2.19]
102137420	ENSMFAG00000037763	ENSG00000158747	NA	-1.11954	down	0.00143604	0.0234716	NBL1; neuroblastoma 1, DAN family BMP antagonist; K19558 neuroblastoma suppressor of tumorigenicity 1
101925328	ENSMFAG00000039841	ENSG00000184313	ENSMUSG00000047502	-1.11776	down	0.00120509	0.0204743	uncharacterized LOC101925328
102122050	ENSMFAG00000034099	ENSG00000174502	ENSMUSG00000042268	-1.11753	down	0.00151093	0.0243402	SLC26A9; solute carrier family 26 (anion exchanger), member 9; K14706 solute carrier family 26 (sulfate anion transporter), member 9
102146623	ENSMFAG00000000759	ENSG00000068001	ENSMUSG00000010047	-1.11473	down	0.000190771	0.00462757	HYAL2; hyaluronoglucosaminidase 2; K01197 hyaluronoglucosaminidase [EC:3.2.1.35]
101925178	ENSMFAG00000001849	ENSG00000172379	ENSMUSG00000015709	-1.11406	down	0.00200738	0.0301593	uncharacterized LOC101925178; K15589 aryl hydrocarbon receptor nuclear translocator 2
102117408	ENSMFAG00000037009	ENSG00000163239	NA	-1.11387	down	0.00207589	0.0307566	TDRD10; tudor domain containing 10
101866674	ENSMFAG00000035877	ENSG00000088543	ENSMUSG00000037977	-1.11211	down	0.000597873	0.0117379	uncharacterized LOC101866674
102141522	ENSMFAG00000001477	ENSG00000144677	ENSMUSG00000047409	-1.11066	down	9.2605e-05	0.0025609	CTDSPL; CTD (carboxy-terminal domain, RNA polymerase II, polypeptide A) small phosphatase-like; K15731 carboxy-terminal domain RNA polymerase II polypeptide A small phosphatase [EC:3.1.3.16]
102139139	ENSMFAG00000031311	ENSG00000171303	ENSMUSG00000049265	-1.11027	down	0.00125262	0.0210898	KCNK3; potassium channel, subfamily K, member 3; K04914 potassium channel subfamily K member 3
102133033	ENSMFAG00000026339	ENSG00000163075	ENSMUSG00000036962	-1.10615	down	0.00333471	0.0445672	primary ciliary dyskinesia protein 1-like
102117999	ENSMFAG00000045219	ENSG00000121671	ENSMUSG00000068742	-1.1055	down	0.000110659	0.00297203	CRY2; cryptochrome 2 (photolyase-like); K02295 cryptochrome
101926768	ENSMFAG00000029193	ENSG00000166292	ENSMUSG00000069763	-1.10417	down	0.00259204	0.0366554	hypothetical protein
101865021	ENSMFAG00000043997	ENSG00000179094	ENSMUSG00000020893	-1.10416	down	0.00191825	0.0289769	uncharacterized LOC101865021; K02633 period circadian protein
102124977	ENSMFAG00000036950	ENSG00000124839	ENSMUSG00000026304	-1.10377	down	2.11366e-05	0.000748523	RAB17; RAB17, member RAS oncogene family; K07909 Ras-related protein Rab-17
102123475	ENSMFAG00000031142	ENSG00000102547	ENSMUSG00000021981	-1.09984	down	0.000414023	0.00873089	CAB39L; calcium binding protein 39-like; K08272 calcium binding protein 39
102137523	ENSMFAG00000001681	ENSG00000104059	ENSMUSG00000030518	-1.09748	down	0.00127402	0.0213856	FAM189A1; family with sequence similarity 189, member A1
102128796	ENSMFAG00000041365	ENSG00000130702	ENSMUSG00000015647	-1.0963	down	0.000722056	0.0136645	LAMA5; laminin, alpha 5; K06240 laminin, alpha 3/5
101867293	ENSMFAG00000042437	ENSG00000005882	ENSMUSG00000038967	-1.09535	down	0.00015783	0.00396344	hypothetical protein; K00898 pyruvate dehydrogenase kinase 2/3/4 [EC:2.7.11.2]
102115794	ENSMFAG00000008163	ENSG00000092529	ENSMUSG00000079110	-1.09327	down	0.000946899	0.016985	CAPN3, Calpain-3, Cn94; calpain 3, (p94) (EC:3.4.22.54); K08573 calpain-3 [EC:3.4.22.54]
102134079	ENSMFAG00000030829	ENSG00000166313	ENSMUSG00000037032	-1.08755	down	0.000202299	0.00485113	APBB1; amyloid beta (A4) precursor protein-binding, family B, member 1 (Fe65); K04529 amyloid beta (A4) precursor protein-binding, family B, member 1 (Fe65)
102146705	ENSMFAG00000039412	ENSG00000174514	ENSMUSG00000059149	-1.08568	down	0.00314324	0.0425847	MFSD4; major facilitator superfamily domain containing 4
102137974	ENSMFAG00000043672	ENSG00000104967	ENSMUSG00000030411	-1.08207	down	0.00112468	0.0195306	RNA-binding protein Nova-1-like; K14944 RNA-binding protein Nova
102135985	ENSMFAG00000045807	ENSG00000165804	ENSMUSG00000049295	-1.08163	down	0.00135698	0.0224476	ZNF219; zinc finger protein 219
102118888	ENSMFAG00000032765	ENSG00000143842	ENSMUSG00000070643	-1.07936	down	0.000158198	0.00396344	SOX13; SRY (sex determining region Y)-box 13; K09269 transcription factor SOX5/6/13 (SOX group D)
102126189	ENSMFAG00000000576	ENSG00000174282	ENSMUSG00000018750	-1.07833	down	0.00023102	0.00538598	ZBTB4; zinc finger and BTB domain containing 4; K10491 zinc finger and BTB domain-containing protein 4
102145607	ENSMFAG00000002550	ENSG00000163884	ENSMUSG00000030087	-1.0782	down	0.00156005	0.0250114	KLF15; Kruppel-like factor 15; K09210 krueppel-like factor 15
102116284	ENSMFAG00000044045	ENSG00000120129	ENSMUSG00000024190	-1.07687	down	0.00313192	0.0424955	DUSP1; dual specificity phosphatase 1; K04459 dual specificity MAP kinase phosphatase [EC:3.1.3.16 3.1.3.48]
102143641	ENSMFAG00000039766	ENSG00000139567	ENSMUSG00000000530	-1.0741	down	0.000228749	0.00534044	ACVRL1; activin A receptor type II-like 1; K13594 activin receptor-like kinase 1 [EC:2.7.11.30]
102126233	ENSMFAG00000002104	ENSG00000091136	ENSMUSG00000002900	-1.07313	down	0.00227371	0.0330446	LAMB1; laminin, beta 1; K05636 laminin, beta 1
102134730	ENSMFAG00000031850	ENSG00000166402	ENSMUSG00000031028	-1.07206	down	0.0012108	0.0205506	TUB; tubby bipartite transcription factor
102128526	ENSMFAG00000035347	ENSG00000160179	ENSMUSG00000024030	-1.06842	down	0.000152796	0.0038861	ABCG1; ATP-binding cassette, sub-family G (WHITE), member 1; K05679 ATP-binding cassette, subfamily G (WHITE), member 1
102121159	NA	ENSG00000175264	ENSMUSG00000027221	-1.06801	down	0.00249527	0.0355264	CHST1; carbohydrate (keratan sulfate Gal-6) sulfotransferase 1; K01022 keratan sulfate 6-sulfotransferase 1 [EC:2.8.2.21]
102115182	ENSMFAG00000030603	ENSG00000275410	ENSMUSG00000020679	-1.06641	down	0.000294987	0.00665545	HNF1B; HNF1 homeobox B; K08034 transcription factor 2, hepatocyte nuclear factor 1-beta
102145800	ENSMFAG00000033749	ENSG00000168067	ENSMUSG00000024948	-1.06496	down	0.000838077	0.0154085	MAP4K2; mitogen-activated protein kinase kinase kinase kinase 2; K04414 mitogen-activated protein kinase kinase kinase kinase 2 [EC:2.7.11.1]
102142132	ENSMFAG00000033719	ENSG00000122176	ENSMUSG00000041559	-1.06447	down	0.00169946	0.0266859	FMOD; fibromodulin; K08121 fibromodulin
101866419	ENSMFAG00000000352	ENSG00000143819	ENSMUSG00000038776	-1.06232	down	0.00170734	0.0267846	uncharacterized LOC101866419; K01253 microsomal epoxide hydrolase [EC:3.3.2.9]
102122797	ENSMFAG00000033590	ENSG00000185522	ENSMUSG00000025500	-1.06177	down	0.000377606	0.00807451	C14H11orf35; chromosome 14 open reading frame, human C11orf35
101867109	ENSMFAG00000044336	ENSG00000184271	ENSMUSG00000009739	-1.05657	down	0.00139135	0.0228973	uncharacterized LOC101867109; K09368 POU domain transcription factor, class 6
102141425	ENSMFAG00000030980	ENSG00000159713	ENSMUSG00000014846	-1.05646	down	0.00106091	0.0185892	TPPP3; tubulin polymerization-promoting protein family member 3
102128366	ENSMFAG00000041772	ENSG00000162545	ENSMUSG00000046447	-1.05277	down	9.13631e-05	0.00253911	CAMK2N1; calcium/calmodulin-dependent protein kinase II inhibitor 1
102139690	ENSMFAG00000036684	ENSG00000158856	ENSMUSG00000022099	-1.05185	down	2.96702e-05	0.000998083	DMTN; dematin actin binding protein
102143316	ENSMFAG00000042116	ENSG00000196781	NA	-1.04825	down	0.00248135	0.0353883	TLE1; transducin-like enhancer of split 1 (E(sp1) homolog, Drosophila)
102131158	ENSMFAG00000037535	ENSG00000168952	ENSMUSG00000046314	-1.04446	down	0.000434925	0.00906913	STXBP6; syntaxin binding protein 6 (amisyn); K08519 syntaxin-binding protein 6
102145899	ENSMFAG00000043124	ENSG00000011105	ENSMUSG00000030352	-1.04378	down	1.14414e-05	0.000444571	TSPAN9; tetraspanin 9; K17350 tetraspanin-9
102120424	ENSMFAG00000034077	ENSG00000143013	ENSMUSG00000028266	-1.04302	down	0.000908136	0.0163914	LMO4; LIM domain only 4
101865882	ENSMFAG00000001331	ENSG00000099260	ENSMUSG00000033377	-1.04204	down	0.000259382	0.00597254	uncharacterized LOC101865882; K16519 A-kinase anchor protein 2
102130541	ENSMFAG00000038738	ENSG00000253304	ENSMUSG00000070720	-1.0417	down	0.00282733	0.0392239	TMEM200B; transmembrane protein 200B
102132595	ENSMFAG00000001695	ENSG00000132470	ENSMUSG00000020758	-1.03783	down	0.00035636	0.00769867	ITGB4; integrin, beta 4; K06525 integrin beta 4
102132362	ENSMFAG00000000421	ENSG00000198873	ENSMUSG00000003228	-1.03541	down	7.03856e-06	0.000301401	GRK5; G protein-coupled receptor kinase 5; K08291 G protein-coupled receptor kinase [EC:2.7.11.16]
102127899	ENSMFAG00000031900	ENSG00000168778	NA	-1.03425	down	0.0021684	0.031886	TCTN2; tectonic family member 2; K19361 tectonic-2
102133637	ENSMFAG00000044824	ENSG00000078814	ENSMUSG00000074652	-1.03417	down	0.00105937	0.0185816	MYH7B; myosin, heavy chain 7B, cardiac muscle, beta; K10352 myosin heavy chain
102121825	ENSMFAG00000045596	ENSG00000232859	ENSMUSG00000072640	-1.03293	down	0.0016728	0.0263165	LYRM9; LYR motif containing 9
102141200	ENSMFAG00000042635	ENSG00000070985	ENSMUSG00000009246	-1.02962	down	0.00102296	0.0180943	TRPM5; transient receptor potential cation channel, subfamily M, member 5; K04980 transient receptor potential cation channel subfamily M member 5
102136908	ENSMFAG00000038876	ENSG00000159899	ENSMUSG00000028469	-1.02786	down	0.000417323	0.00877843	NPR2; natriuretic peptide receptor B/guanylate cyclase B (atrionatriuretic peptide receptor B); K12324 atrial natriuretic peptide receptor B [EC:4.6.1.2]
102144504	ENSMFAG00000038445	ENSG00000107742	ENSMUSG00000058297	-1.02041	down	0.000201949	0.00484966	SPOCK2; sparc/osteonectin, cwcv and kazal-like domains proteoglycan (testican) 2; K08136 sparc/osteonectin, cwcv and kazal-like domains proteoglycan (testican)
102117424	ENSMFAG00000038496	ENSG00000188157	ENSMUSG00000041936	-1.01985	down	0.00183722	0.0282096	AGRN; agrin; K06254 agrin
101867193	ENSMFAG00000040074	ENSG00000103710	ENSMUSG00000041696	-1.01066	down	0.000909358	0.0163958	Ras-like protein Ris; K07854 Ras-like protein family member 12
102131300	ENSMFAG00000023588	ENSG00000165801	ENSMUSG00000004562	-1.00761	down	0.000525122	0.0105946	ARHGEF40; Rho guanine nucleotide exchange factor (GEF) 40
102143168	ENSMFAG00000044589	NA	NA	-1.00757	down	0.000650519	0.0125225	CATSPER2; cation channel, sperm associated 2
102143586	ENSMFAG00000034264	ENSG00000117013	ENSMUSG00000028631	-1.00744	down	0.001717	0.0268136	KCNQ4; potassium voltage-gated channel, KQT-like subfamily, member 4; K04929 potassium voltage-gated channel KQT-like subfamily member 4
102131847	ENSMFAG00000046145	ENSG00000142182	ENSMUSG00000000730	-1.00611	down	0.00207347	0.0307566	DNMT3L; DNA (cytosine-5-)-methyltransferase 3-like; K17400 DNA (cytosine-5)-methyltransferase 3-like
101864992	ENSMFAG00000001861	ENSG00000101463	ENSMUSG00000074736	-1.00266	down	0.00135734	0.0224476	DSPC2, SYNDIG1, TMEM90B; Transmembrane protein 90B
102118990	ENSMFAG00000032678	ENSG00000160867	ENSMUSG00000005320	-1.00079	down	0.00306627	0.0417415	FGFR4; fibroblast growth factor receptor 4; K05095 fibroblast growth factor receptor 4 [EC:2.7.10.1]
101866845	ENSMFAG00000033054	ENSG00000204301	ENSMUSG00000015468	-1.00052	down	0.000493733	0.0101191	uncharacterized LOC101866845; K02599 Notch
102147012	ENSMFAG00000045030	ENSG00000111218	ENSMUSG00000030350	-1.00014	down	0.00376528	0.0483485	PRMT8; protein arginine methyltransferase 8; K11439 protein arginine N-methyltransferase 8 [EC:2.1.1.-]
102124214	ENSMFAG00000034429	ENSG00000182578	ENSMUSG00000024621	1.00182	up	0.00363623	0.0471202	CSF1R; colony stimulating factor 1 receptor; K05090 macrophage colony-stimulating factor 1 receptor [EC:2.7.10.1]
102120882	ENSMFAG00000003327	ENSG00000049768	ENSMUSG00000039521	1.00334	up	0.000825198	0.015205	FOXP3; forkhead box P3; K10163 forkhead box P3
102125157	ENSMFAG00000035527	ENSG00000168172	ENSMUSG00000037234	1.00507	up	0.00203885	0.0304169	HOOK3; hook microtubule-tethering protein 3; K16536 protein HOOK3
102124237	ENSMFAG00000040117	ENSG00000165271	ENSMUSG00000028430	1.00565	up	0.000295633	0.00666106	NOL6; nucleolar protein 6 (RNA-associated); K14544 U3 small nucleolar RNA-associated protein 22
102130069	NA	ENSG00000180185	ENSMUSG00000045316	1.00952	up	0.00128927	0.0215985	FAHD1; fumarylacetoacetate hydrolase domain containing 1; K01557 acylpyruvate hydrolase [EC:3.7.1.5]
102140697	ENSMFAG00000035653	ENSG00000148339	ENSMUSG00000026819	1.02221	up	0.00278836	0.0388544	SLC25A25; solute carrier family 25 (mitochondrial carrier; phosphate carrier), member 25; K14684 solute carrier family 25 (mitochondrial phosphate transporter), member 23/24/25/41
102144039	ENSMFAG00000032157	ENSG00000204287	NA	1.02463	up	0.000129028	0.00339477	Mafa-DRA; mamu class II histocompatibility antigen, DR alpha chain-like; K06752 major histocompatibility complex, class II
101867082	ENSMFAG00000035834	ENSG00000175110	ENSMUSG00000032459	1.02549	up	0.00189394	0.0287969	uncharacterized LOC101867082; K17401 small subunit ribosomal protein S22
102143204	ENSMFAG00000036559	NA	NA	1.02966	up	0.000555806	0.0110151	TIMM23; translocase of inner mitochondrial membrane 23 homolog (yeast); K17794 mitochondrial import inner membrane translocase subunit TIM23
102120335	ENSMFAG00000041652	ENSG00000101310	ENSMUSG00000027429	1.02991	up	1.6998e-05	0.000621809	SEC23B; Sec23 homolog B (S. cerevisiae); K14006 protein transport protein SEC23
102120418	ENSMFAG00000038301	ENSG00000134247	ENSMUSG00000027864	1.03144	up	0.00181537	0.0280081	PTGFRN; prostaglandin F2 receptor inhibitor; K06729 prostaglandin F2 receptor negative regulator
102120991	ENSMFAG00000032574	ENSG00000232119	ENSMUSG00000000355	1.03207	up	0.00317626	0.042859	MCTS1; malignant T cell amplified sequence 1; K07575 PUA domain protein
102118154	ENSMFAG00000043272	ENSG00000254087	ENSMUSG00000042228	1.03843	up	0.000177612	0.00435241	LYN; v-yes-1 Yamaguchi sarcoma viral related oncogene homolog; K05854 tyrosine-protein kinase Lyn [EC:2.7.10.2]
102146995	ENSMFAG00000044219	ENSG00000176619	ENSMUSG00000062075	1.03878	up	0.000676923	0.012927	LMNB2; lamin B2; K07611 lamin B
102116114	ENSMFAG00000036114	ENSG00000063176	ENSMUSG00000057342	1.04138	up	0.000628349	0.0121795	SPHK2; sphingosine kinase 2; K04718 sphingosine kinase [EC:2.7.1.91]
101867471	ENSMFAG00000044255	ENSG00000100600	ENSMUSG00000021190	1.04277	up	9.07746e-05	0.00252694	LGMN, PRSC1; Legumain; K01369 legumain [EC:3.4.22.34]
101865940	ENSMFAG00000031081	ENSG00000170348	ENSMUSG00000021248	1.05233	up	0.000407236	0.00860941	uncharacterized LOC101865940
102127422	ENSMFAG00000001531	ENSG00000149428	ENSMUSG00000032115	1.05375	up	4.59231e-05	0.00146274	HYOU1; hypoxia up-regulated 1; K09486 hypoxia up-regulated 1
102140636	ENSMFAG00000036121	ENSG00000090382	NA	1.05508	up	0.000179972	0.00440381	LYZ; lysozyme; K13915 lysozyme C [EC:3.2.1.17]
102116778	ENSMFAG00000042667	ENSG00000169116	ENSMUSG00000034981	1.05525	up	0.000425103	0.0089086	PARM1; prostate androgen-regulated mucin-like protein 1
102119775	ENSMFAG00000044343	ENSG00000135002	ENSMUSG00000024712	1.0604	up	0.00298832	0.0408817	RFK; riboflavin kinase; K00861 riboflavin kinase [EC:2.7.1.26]
102142506	ENSMFAG00000034553	ENSG00000198856	ENSMUSG00000041084	1.06318	up	0.00155881	0.0250114	OSTC; oligosaccharyltransferase complex subunit (non-catalytic)
102146003	ENSMFAG00000007292	ENSG00000101680	ENSMUSG00000032796	1.07229	up	0.00215984	0.0318027	LAMA1; laminin, alpha 1; K05637 laminin, alpha 1/2
102116352	ENSMFAG00000009200	ENSG00000130517	ENSMUSG00000056204	1.07264	up	0.00114569	0.0197331	PGPEP1; pyroglutamyl-peptidase I; K01304 pyroglutamyl-peptidase [EC:3.4.19.3]
102140826	ENSMFAG00000039748	ENSG00000044574	ENSMUSG00000026864	1.07312	up	0.000217094	0.00513984	HSPA5; heat shock 70kDa protein 5 (glucose-regulated protein, 78kDa); K09490 heat shock 70kDa protein 5
102136503	ENSMFAG00000028852	ENSG00000170606	ENSMUSG00000020361	1.07607	up	0.000619848	0.0120565	HSPA4; heat shock 70kDa protein 4; K09489 heat shock 70kDa protein 4
102116304	ENSMFAG00000000751	ENSG00000107020	ENSMUSG00000016495	1.0761	up	0.000140091	0.0036178	PLGRKT; plasminogen receptor, C-terminal lysine transmembrane protein
102141175	ENSMFAG00000003084	ENSG00000125354	ENSMUSG00000050379	1.07857	up	0.000605745	0.0118371	SEPT6; septin 6; K16939 septin 6/8/11
102139420	ENSMFAG00000007545	ENSG00000066697	ENSMUSG00000039693	1.08294	up	0.00174499	0.0271468	MSANTD3; Myb/SANT-like DNA-binding domain containing 3
101865062	ENSMFAG00000046098	ENSG00000115762	ENSMUSG00000026123	1.08343	up	0.0013131	0.0218837	uncharacterized LOC101865062
102129034	ENSMFAG00000031923	ENSG00000144840	ENSMUSG00000022827	1.08512	up	0.00243519	0.0348484	RABL3; RAB, member of RAS oncogene family-like 3; K07933 Rab-like protein 3
102137463	ENSMFAG00000031036	ENSG00000106344	ENSMUSG00000029701	1.08789	up	0.00153241	0.0246389	RBM28; RNA binding motif protein 28; K14573 nucleolar protein 4
102129961	ENSMFAG00000037782	ENSG00000135905	ENSMUSG00000038608	1.0891	up	0.000283507	0.00643101	DOCK10; dedicator of cytokinesis 10
102138988	ENSMFAG00000040031	ENSG00000151176	ENSMUSG00000029598	1.09026	up	0.000149221	0.00381252	PLBD2; phospholipase B domain containing 2
102129621	ENSMFAG00000036342	ENSG00000125485	ENSMUSG00000026806	1.09091	up	0.000324863	0.00716403	DDX31; DEAD (Asp-Glu-Ala-Asp) box polypeptide 31; K14806 ATP-dependent RNA helicase DDX31/DBP7 [EC:3.6.4.13]
102131730	ENSMFAG00000035574	NA	NA	1.09395	up	0.00231749	0.0335357	serpin B6-like; K13963 serpin B
102122896	ENSMFAG00000036107	ENSG00000237649	NA	1.09411	up	0.000222096	0.00520852	KIFC1; kinesin family member C1; K10405 kinesin family member C1
102143518	ENSMFAG00000035491	ENSG00000122986	ENSMUSG00000064267	1.09414	up	9.49072e-06	0.000385741	HVCN1; hydrogen voltage-gated channel 1
102144284	ENSMFAG00000036346	ENSG00000123131	ENSMUSG00000025289	1.09456	up	0.00143279	0.0234643	PRDX4; peroxiredoxin 4; K03386 peroxiredoxin (alkyl hydroperoxide reductase subunit C) [EC:1.11.1.15]
102129652	ENSMFAG00000036723	ENSG00000162591	ENSMUSG00000057751	1.10492	up	0.00303773	0.0414227	MEGF6; multiple EGF-like-domains 6
101865678	ENSMFAG00000044507	ENSG00000067225	ENSMUSG00000032294	1.1107	up	0.000529202	0.0106513	uncharacterized LOC101865678; K00873 pyruvate kinase [EC:2.7.1.40]
102144593	ENSMFAG00000002170	ENSG00000167703	ENSMUSG00000038178	1.11083	up	1.6174e-05	0.000595388	SLC43A2; solute carrier family 43 (amino acid system L transporter), member 2; K08229 MFS transporter, LAT3 family, solute carrier family 43, member 2
102120556	ENSMFAG00000020904	NA	NA	1.12022	up	0.00305826	0.0416688	STAT5A; signal transducer and activator of transcription 5A; K11223 signal transducer and activator of transcription 5A
102118302	ENSMFAG00000029647	ENSG00000106266	ENSMUSG00000029560	1.12471	up	0.000115806	0.00307723	SNX8; sorting nexin 8; K17922 sorting nexin-8
102137829	ENSMFAG00000030545	ENSG00000267534	ENSMUSG00000043895	1.12729	up	0.00365536	0.0472355	S1PR2; sphingosine-1-phosphate receptor 2; K04292 sphingosine 1-phosphate receptor 2
102120205	ENSMFAG00000029941	ENSG00000172115	ENSMUSG00000063694	1.12805	up	5.0319e-05	0.00155613	cytochrome c-like; K08738 cytochrome c
101864829	ENSMFAG00000000393	ENSG00000134575	ENSMUSG00000002103	1.12988	up	0.00191417	0.0289769	ACP2, LAP; Lysosomal acid phosphatase; K14410 lysosomal acid phosphatase [EC:3.1.3.2]
102136063	ENSMFAG00000001604	ENSG00000124762	ENSMUSG00000023067	1.13379	up	0.00241085	0.034559	CDKN1A; cyclin-dependent kinase inhibitor 1A (p21, Cip1); K06625 cyclin-dependent kinase inhibitor 1A
102130095	ENSMFAG00000002257	ENSG00000115233	ENSMUSG00000026914	1.13495	up	0.000881296	0.0160276	PSMD14; proteasome (prosome, macropain) 26S subunit, non-ATPase, 14; K03030 26S proteasome regulatory subunit N11
102140649	ENSMFAG00000004018	ENSG00000242574	ENSMUSG00000037548	1.13722	up	6.90962e-06	0.000296636	HLA class II histocompatibility antigen, DM beta chain-like; K06752 major histocompatibility complex, class II
102138837	ENSMFAG00000026825	ENSG00000090339	ENSMUSG00000037405	1.13781	up	0.00117461	0.0200579	ICAM1; intercellular adhesion molecule 1; K06490 intercellular adhesion molecule 1
102135837	ENSMFAG00000002422	ENSG00000145936	ENSMUSG00000020155	1.13781	up	0.000220468	0.00519656	KCNMB1; potassium large conductance calcium-activated channel, subfamily M, beta member 1; K04937 potassium large conductance calcium-activated channel subfamily M beta member 1
102144750	ENSMFAG00000034114	ENSG00000011590	ENSMUSG00000006310	1.14037	up	0.00199946	0.0300743	ZBTB32; zinc finger and BTB domain containing 32; K10506 zinc finger and BTB domain-containing protein 32
102146859	ENSMFAG00000036668	ENSG00000171621	ENSMUSG00000039911	1.14273	up	2.81974e-05	0.000956206	SPSB1; splA/ryanodine receptor domain and SOCS box containing 1; K10343 SPRY domain-containing SOCS box protein 1/4
101865340	ENSMFAG00000046112	ENSG00000166851	ENSMUSG00000030867	1.14341	up	0.00292027	0.0403122	uncharacterized LOC101865340; K06631 polo-like kinase 1 [EC:2.7.11.21]
102146299	ENSMFAG00000036560	ENSG00000136026	ENSMUSG00000046841	1.14724	up	0.00359902	0.0467205	CKAP4; cytoskeleton-associated protein 4; K13999 cytoskeleton-associated protein 4
102122188	ENSMFAG00000023144	ENSG00000162849	ENSMUSG00000026494	1.14921	up	0.00164056	0.0259064	KIF26B; kinesin family member 26B; K10404 kinesin family member 26
101866609	ENSMFAG00000003367	ENSG00000171314	ENSMUSG00000011752	1.14974	up	8.17547e-05	0.00231033	uncharacterized LOC101866609; K01834 2,3-bisphosphoglycerate-dependent phosphoglycerate mutase [EC:5.4.2.11]
102118896	ENSMFAG00000042516	ENSG00000116830	ENSMUSG00000033222	1.16909	up	0.0029675	0.0406632	TTF2; transcription termination factor, RNA polymerase II; K15173 transcription termination factor 2 [EC:3.6.4.-]
102142320	ENSMFAG00000044975	ENSG00000189377	ENSMUSG00000060188	1.17202	up	0.000896494	0.0162062	CXCL17; chemokine (C-X-C motif) ligand 17
102139981	ENSMFAG00000000207	ENSG00000140749	ENSMUSG00000035004	1.17227	up	0.00175763	0.0273181	IGSF6; immunoglobulin superfamily, member 6
101926460	ENSMFAG00000045825	ENSG00000103356	ENSMUSG00000030871	1.17299	up	3.05294e-05	0.00102493	EARS2, GluRS; Probable glutamate--tRNA ligase, mitochondrial (EC:6.1.1.17); K01885 glutamyl-tRNA synthetase [EC:6.1.1.17]
102115991	ENSMFAG00000031774	ENSG00000172243	ENSMUSG00000079293	1.17396	up	0.00375212	0.0482629	CLEC7A; C-type lectin domain family 7, member A; K10074 C-type lectin domain family 7 member A
102123124	ENSMFAG00000002262	ENSG00000029153	ENSMUSG00000040187	1.17459	up	0.00271263	0.0380085	ARNTL2; aryl hydrocarbon receptor nuclear translocator-like 2; K09099 aryl hydrocarbon receptor nuclear translocator-like protein 2
102121145	ENSMFAG00000000051	ENSG00000198885	ENSMUSG00000074825	1.17462	up	0.00182331	0.028079	ITPRIPL1; inositol 1,4,5-trisphosphate receptor interacting protein-like 1
102133065	ENSMFAG00000040556	ENSG00000198851	ENSMUSG00000032093	1.17542	up	0.00262223	0.0370142	CD3E; CD3e molecule, epsilon (CD3-TCR complex); K06451 T-cell surface glycoprotein CD3 epsilon chain
102130888	ENSMFAG00000037966	ENSG00000164105	ENSMUSG00000031609	1.17663	up	0.00037837	0.00807467	SAP30; Sin3A-associated protein, 30kDa; K19202 histone deacetylase complex subunit SAP30
102124920	ENSMFAG00000037029	ENSG00000166562	ENSMUSG00000024516	1.178	up	0.00218615	0.0320775	SEC11C; SEC11 homolog C (S. cerevisiae); K13280 signal peptidase, endoplasmic reticulum-type [EC:3.4.-.-]
101926042	ENSMFAG00000030804	ENSG00000123545	ENSMUSG00000028261	1.18125	up	0.00358843	0.0466957	uncharacterized LOC101926042; K18161 NADH dehydrogenase [ubiquinone] 1 alpha subcomplex assembly factor 4
101866201	ENSMFAG00000045132	ENSG00000113013	ENSMUSG00000024359	1.18962	up	0.000137456	0.00356155	uncharacterized LOC101866201; K04043 molecular chaperone DnaK
102118413	ENSMFAG00000000250	ENSG00000198246	ENSMUSG00000020100	1.18974	up	5.63078e-06	0.00024743	SLC29A3; solute carrier family 29 (equilibrative nucleoside transporter), member 3; K15014 solute carrier family 29 (equilibrative nucleoside transporter), member 1/2/3
102142327	ENSMFAG00000000725	ENSG00000139083	ENSMUSG00000030199	1.19444	up	3.72406e-05	0.00121619	ETV6; ets variant 6; K03211 ETS translocation variant 6/7
102127428	ENSMFAG00000045997	ENSG00000140450	ENSMUSG00000042659	1.19493	up	0.00169349	0.026617	ARRDC4; arrestin domain containing 4
102147282	ENSMFAG00000044983	ENSG00000159618	ENSMUSG00000061577	1.20093	up	0.0018256	0.0280884	GPR114; G protein-coupled receptor 114; K08459 G protein-coupled receptor 114
102116028	ENSMFAG00000001302	ENSG00000129128	ENSMUSG00000054408	1.20173	up	3.04323e-06	0.000144713	SPCS3; signal peptidase complex subunit 3 homolog (S. cerevisiae); K12948 signal peptidase complex subunit 3 [EC:3.4.-.-]
102130539	ENSMFAG00000003719	ENSG00000120899	ENSMUSG00000059456	1.20288	up	7.71929e-05	0.00221119	PTK2B; protein tyrosine kinase 2 beta; K05871 focal adhesion kinase 2 [EC:2.7.10.2]
102142002	ENSMFAG00000042051	ENSG00000100503	ENSMUSG00000021068	1.20442	up	0.00125237	0.0210898	NIN; ninein (GSK3B interacting protein); K16476 ninein
102130687	ENSMFAG00000043829	ENSG00000108829	ENSMUSG00000020869	1.20587	up	3.19682e-06	0.000149894	LRRC59; leucine rich repeat containing 59
102136141	ENSMFAG00000001585	ENSG00000131746	ENSMUSG00000017607	1.20642	up	0.000268532	0.00614112	TNS4; tensin 4; K18080 tensin
102127942	ENSMFAG00000042672	ENSG00000163393	ENSMUSG00000033147	1.20912	up	0.000889607	0.0161263	SLC22A15; solute carrier family 22, member 15; K08211 MFS transporter, OCT family, solute carrier family 22 (organic cation transporter), member 15
102136706	NA	ENSG00000204103	ENSMUSG00000074622	1.20986	up	0.000181228	0.00442808	MAFB; v-maf avian musculoaponeurotic fibrosarcoma oncogene homolog B; K09036 transcription factor MAFB
101925214	ENSMFAG00000036590	ENSG00000144597	ENSMUSG00000021890	1.21059	up	0.000150428	0.00383169	uncharacterized LOC101925214; K15186 ELL-associated factor
102120647	ENSMFAG00000037632	NA	NA	1.21214	up	0.000738397	0.0139118	DNAJC25; DnaJ (Hsp40) homolog, subfamily C, member 25; K19371 DnaJ homolog subfamily C member 25
102137207	ENSMFAG00000044978	ENSG00000182326	NA	1.2154	up	0.000156802	0.00396344	C1S; complement component 1, s subcomponent; K01331 complement component 1, s subcomponent [EC:3.4.21.42]
102114814	ENSMFAG00000035792	ENSG00000167670	ENSMUSG00000002835	1.21649	up	0.000624821	0.0121251	CHAF1A; chromatin assembly factor 1, subunit A (p150); K10750 chromatin assembly factor 1 subunit A
102137959	ENSMFAG00000045609	ENSG00000116017	ENSMUSG00000019564	1.21687	up	9.98864e-05	0.00273523	ARID3A; AT rich interactive domain 3A (BRIGHT-like)
102125905	ENSMFAG00000036546	ENSG00000162777	ENSMUSG00000027901	1.21748	up	8.50886e-06	0.000350933	DENND2D; DENN/MADD domain containing 2D
102142947	ENSMFAG00000040030	ENSG00000064932	ENSMUSG00000035673	1.21772	up	3.82468e-06	0.000175893	SBNO2; strawberry notch homolog 2 (Drosophila)
102117471	ENSMFAG00000042565	ENSG00000197943	ENSMUSG00000034330	1.22227	up	1.09492e-05	0.000433475	PLCG2; phospholipase C, gamma 2 (phosphatidylinositol-specific); K05859 phosphatidylinositol phospholipase C, gamma-2 [EC:3.1.4.11]
101864855	ENSMFAG00000033255	ENSG00000128050	ENSMUSG00000029247	1.22348	up	0.000428873	0.0089764	uncharacterized LOC101864855; K01587 phosphoribosylaminoimidazole carboxylase / phosphoribosylaminoimidazole-succinocarboxamide synthase [EC:4.1.1.21 6.3.2.6]
102135709	ENSMFAG00000041744	ENSG00000214872	ENSMUSG00000027077	1.22498	up	0.00131913	0.0219454	SMTNL1; smoothelin-like 1
101926847	ENSMFAG00000041763	ENSG00000116774	ENSMUSG00000027848	1.23154	up	0.000300647	0.00674687	uncharacterized LOC101926847
101926023	ENSMFAG00000003847	ENSG00000115902	ENSMUSG00000020142	1.23218	up	0.000554955	0.0110133	uncharacterized LOC101926023; K05615 solute carrier family 1 (glutamate/neutral amino acid transporter), member 4
102137087	ENSMFAG00000001240	ENSG00000111110	ENSMUSG00000034613	1.24191	up	0.00142507	0.0233834	PPM1H; protein phosphatase, Mg2+/Mn2+ dependent, 1H; K17503 protein phosphatase 1H [EC:3.1.3.16]
102115211	ENSMFAG00000034464	ENSG00000125872	ENSMUSG00000043110	1.24469	up	0.00328773	0.0440094	LRRN4; leucine rich repeat neuronal 4
101925124	ENSMFAG00000036141	ENSG00000160255	ENSMUSG00000000290	1.24903	up	0.000468976	0.00969487	uncharacterized LOC101925124; K06464 integrin beta 2
102132427	ENSMFAG00000036915	ENSG00000109919	ENSMUSG00000027282	1.25166	up	3.03881e-06	0.000144713	MTCH2; mitochondrial carrier 2; K17885 mitochondrial carrier
101925624	ENSMFAG00000016792	ENSG00000244509	NA	1.253	up	0.00356345	0.0465494	uncharacterized LOC101925624; K18750 C->U-editing enzyme APOBEC3 [EC:3.5.4.-]
102136763	ENSMFAG00000039509	ENSG00000120708	ENSMUSG00000035493	1.25422	up	4.09464e-05	0.00132178	TGFBI; transforming growth factor, beta-induced, 68kDa; K19519 transforming growth factor-beta-induced protein
102137136	ENSMFAG00000046357	ENSG00000149483	ENSMUSG00000024666	1.25794	up	0.000544609	0.0108572	TMEM138; transmembrane protein 138
102119384	ENSMFAG00000042845	ENSG00000137491	ENSMUSG00000030737	1.25851	up	2.94764e-08	2.51163e-06	SLCO2B1; solute carrier organic anion transporter family, member 2B1; K14352 solute carrier organic anion transporter family, member 2B
101865434	ENSMFAG00000037618	ENSG00000143870	ENSMUSG00000020571	1.2587	up	0.000504973	0.0102995	uncharacterized LOC101865434; K09584 protein disulfide-isomerase A6 [EC:5.3.4.1]
102123835	ENSMFAG00000039265	ENSG00000181036	ENSMUSG00000070504	1.26661	up	0.000336376	0.00737942	FCRL6; Fc receptor-like 6; K17273 Fc receptor-like protein 6
102122657	ENSMFAG00000046162	ENSG00000130830	ENSMUSG00000031402	1.26744	up	2.81327e-06	0.000134925	MPP1; membrane protein, palmitoylated 1, 55kDa
101865234	ENSMFAG00000023822	ENSG00000023171	ENSMUSG00000040111	1.27376	up	0.000353136	0.00766849	uncharacterized LOC101865234
102143796	ENSMFAG00000036808	ENSG00000117448	ENSMUSG00000028692	1.27565	up	0.000139765	0.00361493	AKR1A1; aldo-keto reductase family 1, member A1 (aldehyde reductase); K00002 alcohol dehydrogenase (NADP+) [EC:1.1.1.2]
102118566	ENSMFAG00000001397	ENSG00000101160	ENSMUSG00000016256	1.27637	up	0.00137149	0.022637	CTSZ; cathepsin Z; K08568 cathepsin X [EC:3.4.18.1]
102135627	ENSMFAG00000000349	ENSG00000172215	ENSMUSG00000048521	1.28142	up	0.00290325	0.0401432	CXCR6; chemokine (C-X-C motif) receptor 6; K04191 C-X-C chemokine receptor type 6
102131277	ENSMFAG00000041793	ENSG00000146094	ENSMUSG00000035711	1.28189	up	0.000394697	0.00837597	DOK3; docking protein 3
102138422	ENSMFAG00000035758	ENSG00000140525	ENSMUSG00000039187	1.2823	up	5.923e-05	0.00179789	FANCI; Fanconi anemia, complementation group I; K10895 fanconi anemia group I protein
102128404	ENSMFAG00000045599	ENSG00000075702	ENSMUSG00000037020	1.28307	up	0.000129838	0.00341074	WDR62; WD repeat domain 62
102117891	ENSMFAG00000037809	ENSG00000166557	ENSMUSG00000032353	1.28519	up	0.0027318	0.0382134	TMED3; transmembrane emp24 protein transport domain containing 3
102138977	ENSMFAG00000032202	ENSG00000139194	NA	1.29267	up	0.002316	0.0335357	RBP5; retinol binding protein 5, cellular
101865228	ENSMFAG00000039758	ENSG00000144867	ENSMUSG00000032553	1.30002	up	0.00053965	0.010784	uncharacterized LOC101865228; K12272 signal recognition particle receptor subunit beta
101866933	ENSMFAG00000046250	ENSG00000137168	ENSMUSG00000024007	1.30128	up	0.000308858	0.00686686	uncharacterized LOC101866933; K12733 peptidyl-prolyl cis-trans isomerase-like 1 [EC:5.2.1.8]
101867399	ENSMFAG00000031803	ENSG00000107551	ENSMUSG00000042129	1.3032	up	1.60213e-07	1.15919e-05	uncharacterized LOC101867399; K09851 Ras association domain-containing protein 2/4
102122296	ENSMFAG00000002303	ENSG00000115221	ENSMUSG00000026971	1.30407	up	6.53397e-06	0.000282679	ITGB6; integrin, beta 6; K06589 integrin beta 6
102122723	ENSMFAG00000003522	ENSG00000128815	ENSMUSG00000051506	1.31045	up	0.000144357	0.00370515	WDFY4; WDFY family member 4
102133381	ENSMFAG00000036688	ENSG00000104808	ENSMUSG00000011382	1.31199	up	0.0038409	0.0490573	DHDH, 2DD, CMO2DD; dihydrodiol dehydrogenase (dimeric) (EC:1.3.1.20 1.1.1.179); K00078 dihydrodiol dehydrogenase / D-xylose 1-dehydrogenase (NADP) [EC:1.3.1.20 1.1.1.179]
102133560	ENSMFAG00000041912	ENSG00000153485	ENSMUSG00000046675	1.31201	up	0.000102116	0.00277815	TMEM251; transmembrane protein 251
102141365	ENSMFAG00000030292	ENSG00000169403	ENSMUSG00000056529	1.31253	up	7.11757e-05	0.00209239	PTAFR; platelet-activating factor receptor; K04279 platelet-activating factor receptor
102144220	ENSMFAG00000000491	ENSG00000137547	ENSMUSG00000033845	1.31699	up	3.82013e-05	0.00124263	MRPL15; mitochondrial ribosomal protein L15; K02876 large subunit ribosomal protein L15
102129555	ENSMFAG00000045595	ENSG00000179583	ENSMUSG00000022504	1.318	up	3.41844e-07	2.25913e-05	CIITA; class II, major histocompatibility complex, transactivator; K08060 class II, major histocompatibility complex, transactivator
102142532	ENSMFAG00000038424	ENSG00000162711	ENSMUSG00000032691	1.31958	up	0.000142481	0.00366823	NLRP3; NLR family, pyrin domain containing 3; K12800 NACHT, LRR and PYD domains-containing protein 3
102139468	ENSMFAG00000041387	ENSG00000088827	ENSMUSG00000027322	1.32122	up	2.14394e-06	0.000109386	SIGLEC1; sialic acid binding Ig-like lectin 1, sialoadhesin; K06548 sialoadhesin
102128690	ENSMFAG00000033996	ENSG00000167208	ENSMUSG00000031662	1.32374	up	0.000115859	0.00307723	SNX20; sorting nexin 20; K17931 sorting nexin-20
102135848	ENSMFAG00000029870	ENSG00000178741	ENSMUSG00000000088	1.32558	up	8.73134e-05	0.00244274	cytochrome c oxidase subunit 5A, mitochondrial-like; K02264 cytochrome c oxidase subunit 5a
101866219	ENSMFAG00000041236	ENSG00000143479	ENSMUSG00000016526	1.32988	up	0.00188996	0.0287623	DYRK3; Dual specificity tyrosine-phosphorylation-regulated kinase 3 (EC:2.7.12.1); K18669 dual specificity tyrosine-phosphorylation-regulated kinase 2/3/4 [EC:2.7.12.1]
102145781	ENSMFAG00000031542	ENSG00000140968	ENSMUSG00000041515	1.33301	up	0.000360285	0.00776348	IRF8; interferon regulatory factor 8; K10155 interferon regulatory factor 8
102132153	ENSMFAG00000044322	ENSG00000065923	ENSMUSG00000037341	1.33482	up	0.00135883	0.0224501	SLC9A7; solute carrier family 9, subfamily A (NHE7, cation proton antiporter 7), member 7; K12041 solute carrier family 9 (sodium/hydrogen exchanger), member 6/7
102128049	ENSMFAG00000030166	ENSG00000176788	ENSMUSG00000045763	1.33702	up	0.00262403	0.0370142	BASP1; brain abundant, membrane attached signal protein 1; K17272 brain acid soluble protein 1
102146241	ENSMFAG00000043895	ENSG00000069188	ENSMUSG00000041592	1.33715	up	0.000241353	0.00559579	SDK2; sidekick cell adhesion molecule 2; K16353 protein sidekick
102134944	ENSMFAG00000045213	ENSG00000124466	ENSMUSG00000057454	1.33744	up	0.00285553	0.0395813	LYPD3; LY6/PLAUR domain containing 3
102127356	ENSMFAG00000041662	ENSG00000170854	ENSMUSG00000022724	1.3387	up	2.12077e-06	0.000108534	MINA; MYC induced nuclear antigen
102127943	ENSMFAG00000002919	ENSG00000143119	ENSMUSG00000040747	1.33981	up	7.29044e-06	0.000309099	CD53; CD53 molecule; K06489 CD53 antigen
102125557	ENSMFAG00000043758	ENSG00000067057	ENSMUSG00000021196	1.34285	up	0.00137869	0.0227335	PFKP; phosphofructokinase, platelet; K00850 6-phosphofructokinase 1 [EC:2.7.1.11]
102147020	ENSMFAG00000034458	ENSG00000118508	ENSMUSG00000019832	1.34703	up	0.00256686	0.0363299	RAB32; RAB32, member RAS oncogene family; K07918 Ras-related protein Rab-32
102133708	ENSMFAG00000039242	ENSG00000140511	ENSMUSG00000030606	1.35048	up	5.84905e-05	0.00177866	HAPLN3; hyaluronan and proteoglycan link protein 3; K06852 hyaluronan and proteoglycan link protein 3
102119854	ENSMFAG00000042016	ENSG00000135953	ENSMUSG00000041945	1.35091	up	0.000307952	0.00686491	MFSD9; major facilitator superfamily domain containing 9
102142120	ENSMFAG00000007829	ENSG00000197629	NA	1.35367	up	8.13279e-05	0.00230214	MPEG1; macrophage expressed 1
102123607	ENSMFAG00000043480	ENSG00000181631	ENSMUSG00000036362	1.36115	up	0.00025063	0.00579487	P2RY13; purinergic receptor P2Y, G-protein coupled, 13; K08388 purinergic receptor P2Y, G protein-coupled, 13
102114954	ENSMFAG00000039427	ENSG00000093072	NA	1.36393	up	0.00349184	0.0459869	CECR1; cat eye syndrome chromosome region, candidate 1; K19572 adenosine deaminase CECR1 [EC:3.5.4.4]
102143353	ENSMFAG00000044262	ENSG00000100368	NA	1.36676	up	0.00171615	0.0268136	CSF2RB; colony stimulating factor 2 receptor, beta, low-affinity (granulocyte-macrophage); K04738 cytokine receptor common subunit beta
102115816	ENSMFAG00000035755	ENSG00000183484	ENSMUSG00000021298	1.36789	up	0.000106708	0.00287511	GPR132; G protein-coupled receptor 132; K08426 G protein-coupled receptor 132
102120772	ENSMFAG00000017208	ENSG00000131435	ENSMUSG00000020388	1.3756	up	0.000476801	0.00983241	PDLIM4; PDZ and LIM domain 4
102118130	ENSMFAG00000045762	ENSG00000092470	ENSMUSG00000027242	1.37734	up	0.00105828	0.0185816	WDR76; WD repeat domain 76
102131677	ENSMFAG00000032994	ENSG00000113552	ENSMUSG00000052102	1.38356	up	5.32001e-09	5.28412e-07	GNPDA1; glucosamine-6-phosphate deaminase 1; K02564 glucosamine-6-phosphate deaminase [EC:3.5.99.6]
102141355	ENSMFAG00000045167	ENSG00000131323	ENSMUSG00000021277	1.38953	up	1.41589e-08	1.29169e-06	TRAF3; TNF receptor-associated factor 3; K03174 TNF receptor-associated factor 3
101867063	ENSMFAG00000032675	ENSG00000038427	ENSMUSG00000021614	1.39715	up	6.21243e-05	0.00186218	uncharacterized LOC101867063; K06793 versican core protein
102116288	ENSMFAG00000030889	ENSG00000151364	ENSMUSG00000051727	1.40323	up	0.000449237	0.00935594	KCTD14; potassium channel tetramerization domain containing 14
102117817	ENSMFAG00000003665	ENSG00000105612	ENSMUSG00000003812	1.4051	up	5.36996e-06	0.000237457	DNASE2; deoxyribonuclease II, lysosomal (EC:3.1.22.1); K01158 deoxyribonuclease II [EC:3.1.22.1]
102121588	ENSMFAG00000031530	ENSG00000181847	ENSMUSG00000071552	1.41036	up	3.32003e-05	0.00110575	TIGIT; T cell immunoreceptor with Ig and ITIM domains; K16350 T-cell immunoreceptor with Ig and ITIM domains
102125647	ENSMFAG00000002233	ENSG00000134955	ENSMUSG00000032122	1.41038	up	1.24521e-08	1.14219e-06	SLC37A2; solute carrier family 37 (glucose-6-phosphate transporter), member 2; K13783 MFS transporter, OPA family, solute carrier family 37 (glycerol-3-phosphate transporter), member 1/2
102137642	ENSMFAG00000042397	ENSG00000170476	ENSMUSG00000024353	1.41164	up	0.000393465	0.00836039	MZB1; marginal zone B and B1 cell-specific protein
101866630	ENSMFAG00000044539	ENSG00000175354	ENSMUSG00000024539	1.41282	up	7.67937e-05	0.00220352	uncharacterized LOC101866630; K18026 tyrosine-protein phosphatase non-receptor type 2 [EC:3.1.3.48]
102121666	ENSMFAG00000045417	ENSG00000197965	ENSMUSG00000026566	1.41468	up	2.19546e-05	0.000774222	MPZL1; myelin protein zero-like 1; K06770 myelin protein zero
102125504	ENSMFAG00000037829	NA	NA	1.41566	up	0.00112808	0.0195619	CXCL1L; uncharacterized LOC102125504
102145984	ENSMFAG00000015384	ENSG00000123908	ENSMUSG00000036698	1.41767	up	3.33773e-06	0.000155631	AGO2; argonaute RISC catalytic component 2; K11593 eukaryotic translation initiation factor 2C
102121905	ENSMFAG00000044326	ENSG00000138442	ENSMUSG00000026019	1.42176	up	0.00113589	0.0196162	WDR12; WD repeat domain 12; K14863 ribosome biogenesis protein YTM1
101867392	ENSMFAG00000044927	ENSG00000105281	ENSMUSG00000001918	1.42194	up	6.6349e-05	0.00196426	SLC1A5, ATB(0); Neutral amino acid transporter B(0); K05616 solute carrier family 1 (neutral amino acid transporter), member 5
102124631	NA	ENSG00000116574	ENSMUSG00000039960	1.42496	up	0.000696758	0.0132305	RHOU; ras homolog family member U; K07865 Ras homolog gene family, member U
102136390	NA	NA	NA	1.42537	up	6.12225e-07	3.73897e-05	HHIP-like protein 1-like
102126428	ENSMFAG00000042587	ENSG00000263528	ENSMUSG00000042349	1.42811	up	0.000279142	0.00635776	IKBKE; inhibitor of kappa light polypeptide gene enhancer in B-cells, kinase epsilon; K07211 inhibitor of nuclear factor kappa-B kinase subunit epsilon [EC:2.7.11.10]
102146025	ENSMFAG00000030898	ENSG00000253276	ENSMUSG00000090946	1.42836	up	0.000131411	0.00343057	CCDC71L; coiled-coil domain containing 71-like
102117489	ENSMFAG00000000396	ENSG00000138678	ENSMUSG00000029314	1.42929	up	0.000257092	0.00592796	AGPAT9; 1-acylglycerol-3-phosphate O-acyltransferase 9; K13506 glycerol-3-phosphate O-acyltransferase 3/4 [EC:2.3.1.15]
102145281	ENSMFAG00000040754	ENSG00000171310	ENSMUSG00000034612	1.43109	up	3.12393e-06	0.000147298	CHST11; carbohydrate (chondroitin 4) sulfotransferase 11; K01017 chondroitin 4-sulfotransferase 11 [EC:2.8.2.5]
101926047	ENSMFAG00000041084	ENSG00000136868	ENSMUSG00000066150	1.43188	up	7.41258e-06	0.000312632	Copper transporter 1; K14686 solute carrier family 31 (copper transporter), member 1
102118443	ENSMFAG00000002505	ENSG00000179958	ENSMUSG00000042462	1.43332	up	0.0035249	0.0462619	DCTPP1; dCTP pyrophosphatase 1; K16904 dCTP diphosphatase [EC:3.6.1.12]
102137274	ENSMFAG00000038697	ENSG00000132185	ENSMUSG00000038421	1.43381	up	1.52995e-05	0.000566927	FCRLA; Fc receptor-like A
102137858	ENSMFAG00000043637	ENSG00000124664	ENSMUSG00000024215	1.43583	up	0.000281629	0.00640573	SPDEF; SAM pointed domain containing ETS transcription factor; K09442 SAM pointed domain-containing ETS transcription factor
102121584	ENSMFAG00000040134	ENSG00000134107	ENSMUSG00000030103	1.43617	up	8.69069e-06	0.000357554	BHLHE40; basic helix-loop-helix family, member e40; K03729 class B basic helix-loop-helix protein 2
102134207	ENSMFAG00000002713	ENSG00000151014	ENSMUSG00000023087	1.43742	up	0.000533132	0.0106854	CCRN4L; CCR4 carbon catabolite repression 4-like (S. cerevisiae); K18764 nocturnin [EC:3.1.13.4]
101865740	ENSMFAG00000022177	ENSG00000140263	ENSMUSG00000027227	1.43797	up	9.4216e-06	0.000384795	SORD; sorbitol dehydrogenase (EC:1.1.1.14); K00008 L-iditol 2-dehydrogenase [EC:1.1.1.14]
102143630	ENSMFAG00000035867	ENSG00000196562	ENSMUSG00000006800	1.44282	up	0.00105303	0.0185285	SULF2; sulfatase 2; K14607 extracellular sulfatase Sulf [EC:3.1.6.-]
102146822	ENSMFAG00000003968	NA	NA	1.44454	up	0.00215244	0.0317215	PTPRJ; protein tyrosine phosphatase, receptor type, J; K05698 receptor-type tyrosine-protein phosphatase eta [EC:3.1.3.48]
102122083	ENSMFAG00000038739	ENSG00000141526	ENSMUSG00000025161	1.44608	up	0.00124622	0.0210363	SLC16A3; solute carrier family 16 (monocarboxylate transporter), member 3; K08180 MFS transporter, MCP family, solute carrier family 16 (monocarboxylic acid transporters), member 3
101926237	ENSMFAG00000043098	ENSG00000180817	ENSMUSG00000020089	1.44736	up	2.23738e-06	0.000112949	PPA1, PP, PPase; Inorganic pyrophosphatase (EC:3.6.1.1); K01507 inorganic pyrophosphatase [EC:3.6.1.1]
101866354	ENSMFAG00000040641	ENSG00000159403	NA	1.44767	up	2.6942e-05	0.000921077	Complement C1r subcomponent; K01330 complement component 1, r subcomponent [EC:3.4.21.41]
101925870	ENSMFAG00000037162	ENSG00000104205	ENSMUSG00000025915	1.44788	up	8.48468e-06	0.000350798	uncharacterized LOC101925870; K13304 serum/glucocorticoid-regulated kinase 3 [EC:2.7.11.1]
102146644	ENSMFAG00000033319	ENSG00000105851	ENSMUSG00000020573	1.4479	up	0.00307229	0.0417582	PIK3CG; phosphatidylinositol-4,5-bisphosphate 3-kinase, catalytic subunit gamma; K00922 phosphatidylinositol-4,5-bisphosphate 3-kinase [EC:2.7.1.153]
102137215	ENSMFAG00000044682	ENSG00000001036	ENSMUSG00000019810	1.45035	up	7.33217e-05	0.00212937	FUCA2; fucosidase, alpha-L- 2, plasma; K01206 alpha-L-fucosidase [EC:3.2.1.51]
102135101	ENSMFAG00000040966	ENSG00000150782	ENSMUSG00000039217	1.46082	up	0.000186971	0.00454196	IL18; interleukin 18 (interferon-gamma-inducing factor); K05482 interleukin 18
102123906	ENSMFAG00000044620	ENSG00000260456	ENSMUSG00000031809	1.46801	up	0.00232102	0.0335578	C20H16orf95; chromosome 20 open reading frame, human C16orf95
102118696	ENSMFAG00000032922	ENSG00000101017	ENSMUSG00000017652	1.4689	up	0.000895086	0.0162062	CD40; CD40 molecule, TNF receptor superfamily member 5; K03160 tumor necrosis factor receptor superfamily member 5
101866640	ENSMFAG00000032772	ENSG00000062716	ENSMUSG00000018171	1.46897	up	2.10649e-07	1.47332e-05	hypothetical protein
102122886	ENSMFAG00000021368	ENSG00000073111	ENSMUSG00000002870	1.47576	up	1.88435e-06	9.79281e-05	MCM2; minichromosome maintenance complex component 2; K02540 DNA replication licensing factor MCM2 [EC:3.6.4.12]
102136845	ENSMFAG00000032344	ENSG00000104856	ENSMUSG00000002983	1.47622	up	0.00230668	0.0334658	RELB; v-rel avian reticuloendotheliosis viral oncogene homolog B; K09253 transcription factor RelB
102121571	ENSMFAG00000045254	ENSG00000134470	ENSMUSG00000023206	1.47639	up	5.92731e-07	3.64454e-05	IL15RA; interleukin 15 receptor, alpha
102117814	ENSMFAG00000000916	ENSG00000128335	NA	1.47683	up	5.96891e-05	0.0018053	APOL2; apolipoprotein L, 2; K14480 apolipoprotein L
102135523	ENSMFAG00000001404	ENSG00000069399	ENSMUSG00000053175	1.47708	up	0.00131411	0.0218837	BCL3; B-cell CLL/lymphoma 3; K09258 B-cell CLL/lymphoma protein 3
102128640	ENSMFAG00000001987	ENSG00000129667	ENSMUSG00000020806	1.47893	up	0.00121355	0.0205763	RHBDF2; rhomboid 5 homolog 2 (Drosophila)
102146068	ENSMFAG00000012822	ENSG00000137462	ENSMUSG00000027995	1.48445	up	1.82781e-06	9.52847e-05	TLR2; toll-like receptor 2; K10159 toll-like receptor 2
102131458	ENSMFAG00000044731	ENSG00000125730	ENSMUSG00000024164	1.49124	up	8.25822e-12	1.47471e-09	C3; complement component 3; K03990 complement component 3
102146054	NA	NA	NA	1.4927	up	0.00245512	0.0350738	HSPE1; heat shock 10kDa protein 1 (chaperonin 10); K04078 chaperonin GroES
102137788	ENSMFAG00000001061	ENSG00000136867	ENSMUSG00000066152	1.49397	up	9.80645e-09	9.24782e-07	SLC31A2; solute carrier family 31 (copper transporter), member 2; K14687 solute carrier family 31 (copper transporter), member 2
102142336	ENSMFAG00000003762	ENSG00000094916	ENSMUSG00000009575	1.49829	up	6.81242e-06	0.000293214	CBX5; chromobox homolog 5; K11587 chromobox protein 5
102130109	ENSMFAG00000033226	NA	NA	1.49849	up	0.00266269	0.0374338	receptor-type tyrosine-protein phosphatase epsilon-like; K18033 receptor-type tyrosine-protein phosphatase epsilon [EC:3.1.3.48]
102122030	ENSMFAG00000001891	ENSG00000029993	ENSMUSG00000015217	1.49875	up	0.00172491	0.0269093	HMGB3; high mobility group box 3; K11296 high mobility group protein B3
102127966	ENSMFAG00000034186	ENSG00000136997	ENSMUSG00000022346	1.49877	up	1.04121e-05	0.000414163	MYC; v-myc avian myelocytomatosis viral oncogene homolog; K04377 Myc proto-oncogene protein
102115932	ENSMFAG00000044559	ENSG00000051180	ENSMUSG00000027323	1.49917	up	1.10644e-05	0.000436174	RAD51; RAD51 recombinase; K04482 DNA repair protein RAD51
102114781	ENSMFAG00000042901	ENSG00000119121	ENSMUSG00000024727	1.50348	up	0.000880487	0.0160276	TRPM6; transient receptor potential cation channel, subfamily M, member 6; K04981 transient receptor potential cation channel subfamily M member 6 [EC:2.7.11.1]
102144651	ENSMFAG00000041745	ENSG00000184992	ENSMUSG00000037905	1.5041	up	9.20078e-06	0.000377615	BRI3BP; BRI3 binding protein
102116105	ENSMFAG00000042889	ENSG00000155307	ENSMUSG00000022876	1.50475	up	0.000680053	0.012972	SAMSN1; SAM domain, SH3 domain and nuclear localization signals 1
101925069	ENSMFAG00000039086	ENSG00000173221	ENSMUSG00000021591	1.50485	up	5.30328e-07	3.29707e-05	uncharacterized LOC101925069; K03676 glutaredoxin 3
102118885	ENSMFAG00000001158	ENSG00000137752	NA	1.50517	up	0.0020191	0.0302612	CASP1; caspase 1, apoptosis-related cysteine peptidase; K01370 caspase 1 [EC:3.4.22.36]
102132205	ENSMFAG00000038289	ENSG00000157227	ENSMUSG00000000957	1.5065	up	2.27001e-05	0.000797164	MMP14; matrix metallopeptidase 14 (membrane-inserted); K07763 matrix metalloproteinase-14 (membrane-inserted) [EC:3.4.24.80]
102138947	ENSMFAG00000043139	ENSG00000095585	ENSMUSG00000061132	1.51178	up	1.33963e-05	0.000511599	BLNK; B-cell linker; K07371 B-cell linker protein
102137780	ENSMFAG00000043706	ENSG00000023445	NA	1.51218	up	0.00133298	0.0221328	BIRC3; baculoviral IAP repeat containing 3; K16060 baculoviral IAP repeat-containing protein 2/3
102117580	ENSMFAG00000036756	ENSG00000105383	ENSMUSG00000004609	1.51236	up	0.003795	0.0485911	CD33; CD33 molecule; K06473 CD33 antigen
101925761	ENSMFAG00000041102	ENSG00000076003	ENSMUSG00000026355	1.51294	up	9.63238e-06	0.000388676	uncharacterized LOC101925761; K02542 DNA replication licensing factor MCM6 [EC:3.6.4.12]
102137760	ENSMFAG00000031926	ENSG00000276600	ENSMUSG00000052688	1.51495	up	3.83576e-07	2.51512e-05	ras-related protein Rab-7b-like; K07898 Ras-related protein Rab-7B
102117064	ENSMFAG00000046411	ENSG00000183578	ENSMUSG00000074345	1.51553	up	0.000130577	0.00342168	TNFAIP8L3; tumor necrosis factor, alpha-induced protein 8-like 3
101926504	ENSMFAG00000030643	ENSG00000151136	ENSMUSG00000020042	1.51577	up	0.000100777	0.00275064	uncharacterized LOC101926504; K10483 BTB/POZ domain-containing protein 11
102136352	ENSMFAG00000036003	ENSG00000164124	ENSMUSG00000027956	1.52005	up	0.00391847	0.0498298	TMEM144; transmembrane protein 144
101926862	ENSMFAG00000034496	ENSG00000023330	ENSMUSG00000032786	1.52789	up	0.000145819	0.00373697	uncharacterized LOC101926862; K00643 5-aminolevulinate synthase [EC:2.3.1.37]
102132340	ENSMFAG00000041340	ENSG00000127124	ENSMUSG00000028634	1.52867	up	0.00171284	0.0268136	HIVEP3; human immunodeficiency virus type I enhancer binding protein 3; K09239 human immunodeficiency virus type I enhancer-binding protein
102118112	NA	NA	NA	1.52871	up	0.000224718	0.00526096	sel1 repeat-containing protein 1-like; K18180 cytochrome c oxidase assembly factor 7
102115320	ENSMFAG00000043070	ENSG00000122877	ENSMUSG00000037868	1.52999	up	6.62116e-07	4.01238e-05	EGR2; early growth response 2; K12496 early growth response protein 2
102139857	ENSMFAG00000037020	ENSG00000079385	NA	1.53142	up	0.000301488	0.00675672	CEACAM1; carcinoembryonic antigen-related cell adhesion molecule 1 (biliary glycoprotein); K06499 carcinoembryonic antigen-related cell adhesion molecule
102139640	ENSMFAG00000002093	ENSG00000091490	ENSMUSG00000029189	1.5325	up	1.37532e-05	0.000521131	SEL1L3; sel-1 suppressor of lin-12-like 3 (C. elegans)
101867238	ENSMFAG00000038894	ENSG00000141540	ENSMUSG00000034714	1.53495	up	0.00012139	0.0032089	uncharacterized LOC101867238
102133761	ENSMFAG00000000574	ENSG00000060558	ENSMUSG00000034792	1.53654	up	0.00122304	0.0206955	GNA15; guanine nucleotide binding protein (G protein), alpha 15 (Gq class); K04637 guanine nucleotide-binding protein subunit alpha-15
102117460	ENSMFAG00000037988	ENSG00000155660	ENSMUSG00000025823	1.53865	up	4.94174e-06	0.000221797	PDIA4; protein disulfide isomerase family A, member 4; K09582 protein disulfide-isomerase A4 [EC:5.3.4.1]
101865076	ENSMFAG00000041955	ENSG00000074800	ENSMUSG00000063524	1.53939	up	0.0034666	0.0458191	ENO1, NNE; Alpha-enolase (EC:4.2.1.11); K01689 enolase [EC:4.2.1.11]
102144561	ENSMFAG00000042302	ENSG00000114978	ENSMUSG00000043131	1.5412	up	0.00034465	0.00752337	MOB1A; MOB kinase activator 1A; K06685 MOB kinase activator 1
101925257	ENSMFAG00000033694	ENSG00000147416	ENSMUSG00000006273	1.54159	up	1.34847e-05	0.000513276	uncharacterized LOC101925257; K02147 V-type H+-transporting ATPase subunit B
101867044	ENSMFAG00000038840	ENSG00000082074	ENSMUSG00000022148	1.54252	up	0.000632574	0.0122096	uncharacterized LOC101867044; K17698 FYN binding protein
102134210	ENSMFAG00000031704	ENSG00000123213	ENSMUSG00000021710	1.54611	up	2.46491e-06	0.000120982	NLN; neurolysin (metallopeptidase M3 family); K01393 neurolysin [EC:3.4.24.16]
102130064	ENSMFAG00000033205	ENSG00000142552	ENSMUSG00000019539	1.55148	up	0.00133303	0.0221328	RCN3; reticulocalbin 3, EF-hand calcium binding domain
102131765	ENSMFAG00000003873	NA	NA	1.55152	up	0.000965724	0.0172088	haptoglobin-like; K16142 haptoglobin
102137384	ENSMFAG00000045536	ENSG00000228716	ENSMUSG00000021707	1.55165	up	0.00220169	0.0322211	DHFR; dihydrofolate reductase; K00287 dihydrofolate reductase [EC:1.5.1.3]
102142189	ENSMFAG00000038433	ENSG00000104783	ENSMUSG00000054342	1.55519	up	0.00122556	0.0207172	KCNN4; potassium intermediate/small conductance calcium-activated channel, subfamily N, member 4; K04945 potassium intermediate/small conductance calcium-activated channel subfamily N member 4
102142378	ENSMFAG00000031047	ENSG00000157613	ENSMUSG00000027230	1.56261	up	9.61069e-06	0.000388676	CREB3L1; cAMP responsive element binding protein 3-like 1; K09048 cyclic AMP-responsive element-binding protein 3
102122350	ENSMFAG00000037487	ENSG00000196189	ENSMUSG00000028064	1.5642	up	0.00146501	0.0238292	SEMA4A; sema domain, immunoglobulin domain (Ig), transmembrane domain (TM) and short cytoplasmic domain, (semaphorin) 4A; K06521 semaphorin 4
102115273	ENSMFAG00000040954	ENSG00000174705	ENSMUSG00000040711	1.56824	up	4.52176e-08	3.68458e-06	SH3PXD2B; SH3 and PX domains 2B
102141511	ENSMFAG00000020312	ENSG00000104312	ENSMUSG00000041135	1.56866	up	4.67327e-05	0.00147793	RIPK2; receptor-interacting serine-threonine kinase 2; K08846 receptor-interacting serine/threonine-protein kinase 2 [EC:2.7.11.1]
102135939	ENSMFAG00000002842	ENSG00000115107	ENSMUSG00000026389	1.5687	up	0.000757386	0.0142209	STEAP3; STEAP family member 3, metalloreductase; K10142 metalloreductase STEAP3 [EC:1.16.1.-]
102123462	ENSMFAG00000008111	ENSG00000170425	ENSMUSG00000018500	1.56904	up	0.00219219	0.0321381	adenosine receptor A2b-like; K04267 adenosine receptor A2b
102120473	ENSMFAG00000040605	ENSG00000124107	ENSMUSG00000017002	1.57964	up	0.000112813	0.00302022	SLPI; secretory leukocyte peptidase inhibitor
102119178	ENSMFAG00000035247	ENSG00000173540	ENSMUSG00000070284	1.58242	up	1.0198e-06	5.74443e-05	GMPPB; GDP-mannose pyrophosphorylase B; K00966 mannose-1-phosphate guanylyltransferase [EC:2.7.7.13]
102140857	ENSMFAG00000042485	ENSG00000160209	ENSMUSG00000032788	1.58758	up	8.00983e-09	7.68303e-07	PDXK; pyridoxal (pyridoxine, vitamin B6) kinase; K00868 pyridoxine kinase [EC:2.7.1.35]
102142227	ENSMFAG00000042091	ENSG00000185924	ENSMUSG00000045287	1.5904	up	8.95537e-05	0.00249709	RTN4RL1; reticulon 4 receptor-like 1; K16660 reticulon-4 receptor-like 1
102125635	ENSMFAG00000002481	ENSG00000117984	ENSMUSG00000007891	1.59062	up	0.000957579	0.0170875	CTSD; cathepsin D (EC:3.4.23.5); K01379 cathepsin D [EC:3.4.23.5]
102137349	ENSMFAG00000044496	ENSG00000189067	ENSMUSG00000022500	1.5941	up	1.3754e-07	1.01261e-05	LITAF; lipopolysaccharide-induced TNF factor; K19363 lipopolysaccharide-induced tumor necrosis factor-alpha factor
102128583	ENSMFAG00000003925	ENSG00000070190	ENSMUSG00000028159	1.59523	up	0.0022717	0.033044	DAPP1; dual adaptor of phosphotyrosine and 3-phosphoinositides; K12229 dual adapter for phosphotyrosine and 3-phosphotyrosine and 3-phosphoinositide
102147118	ENSMFAG00000041128	ENSG00000105613	ENSMUSG00000053693	1.59608	up	0.000552192	0.0109913	MAST1; microtubule associated serine/threonine kinase 1; K08789 microtubule-associated serine/threonine kinase [EC:2.7.11.1]
102147173	ENSMFAG00000036894	ENSG00000145685	ENSMUSG00000045312	1.59885	up	7.513e-07	4.4721e-05	LHFPL2; lipoma HMGIC fusion partner-like 2
102132302	ENSMFAG00000040627	ENSG00000043462	ENSMUSG00000002699	1.59938	up	1.28126e-10	1.76289e-08	LCP2; lymphocyte cytosolic protein 2 (SH2 domain containing leukocyte protein of 76kDa); K07361 lymphocyte cytosolic protein 2
102132456	ENSMFAG00000044699	ENSG00000164932	ENSMUSG00000054196	1.59965	up	0.00348739	0.0459853	CTHRC1; collagen triple helix repeat containing 1
102128261	ENSMFAG00000044711	ENSG00000239713	NA	1.60142	up	7.48567e-05	0.00216273	APOBEC3F; apolipoprotein B mRNA editing enzyme, catalytic polypeptide-like 3F; K18750 C->U-editing enzyme APOBEC3 [EC:3.5.4.-]
102145757	ENSMFAG00000007511	ENSG00000171223	ENSMUSG00000052837	1.6019	up	0.00295173	0.040613	JUNB; jun B proto-oncogene; K09028 transcription factor jun-B
102147003	ENSMFAG00000041064	ENSG00000106366	ENSMUSG00000037411	1.60427	up	2.2878e-05	0.000798398	SERPINE1, PAI-1; serpin peptidase inhibitor, clade E (nexin, plasminogen activator inhibitor type 1), member 1; K03982 plasminogen activator inhibitor-1
102138123	ENSMFAG00000040543	ENSG00000135678	ENSMUSG00000020183	1.60542	up	9.42628e-05	0.00259819	CPM; carboxypeptidase M; K01296 carboxypeptidase M [EC:3.4.17.12]
102145008	ENSMFAG00000032652	ENSG00000159216	ENSMUSG00000022952	1.60679	up	4.24824e-09	4.29584e-07	RUNX1; runt-related transcription factor 1; K08367 runt-related transcription factor 1
102124868	ENSMFAG00000001322	ENSG00000103642	ENSMUSG00000032370	1.60893	up	6.76725e-05	0.00199991	LACTB; lactamase, beta; K17382 serine beta-lactamase-like protein LACTB, mitochondrial
101926627	ENSMFAG00000009480	ENSG00000168496	ENSMUSG00000024742	1.60915	up	1.69045e-06	8.86745e-05	FEN-1, FEN1; Flap endonuclease 1; K04799 flap endonuclease-1 [EC:3.-.-.-]
102133649	ENSMFAG00000032930	ENSG00000077238	ENSMUSG00000030748	1.60947	up	0.000610187	0.0118824	IL4R; interleukin 4 receptor; K05071 interleukin 4 receptor
102135821	ENSMFAG00000036993	ENSG00000105755	ENSMUSG00000064254	1.61025	up	0.00138633	0.022837	ETHE1; ethylmalonic encephalopathy 1; K17725 sulfur dioxygenase [EC:1.13.11.18]
102123291	ENSMFAG00000033746	ENSG00000113368	ENSMUSG00000024590	1.61249	up	1.26027e-09	1.42938e-07	LMNB1; lamin B1; K07611 lamin B
101865786	ENSMFAG00000001421	ENSG00000021355	ENSMUSG00000044734	1.61294	up	6.16118e-06	0.000268627	Leukocyte elastase inhibitor; K13963 serpin B
101867473	ENSMFAG00000029387	ENSG00000117450	ENSMUSG00000028691	1.61375	up	0.00310825	0.0422128	uncharacterized LOC101867473; K13279 peroxiredoxin 1 [EC:1.11.1.15]
102116264	ENSMFAG00000024498	ENSG00000234906	ENSMUSG00000002992	1.62019	up	1.1425e-05	0.000444571	APOC2, Apo-CII, ApoC-II; apolipoprotein C-II
102133432	ENSMFAG00000036180	ENSG00000164611	ENSMUSG00000020415	1.63143	up	0.00106662	0.0186698	PTTG1; pituitary tumor-transforming 1; K06635 securin
102133406	ENSMFAG00000030839	ENSG00000112149	ENSMUSG00000015396	1.63332	up	7.98172e-06	0.000333286	CD83; CD83 molecule; K06510 CD83 antigen
102121350	ENSMFAG00000038149	ENSG00000025039	ENSMUSG00000028278	1.63473	up	0.00173365	0.0270205	RRAGD; Ras-related GTP binding D; K16186 Ras-related GTP-binding protein C/D
102135397	ENSMFAG00000003141	ENSG00000101000	ENSMUSG00000027611	1.63504	up	4.77974e-05	0.00149688	PROCR; protein C receptor, endothelial; K06557 protein C receptor, endothelial (EPCR)
102131233	ENSMFAG00000005502	ENSG00000091651	ENSMUSG00000031697	1.63576	up	1.4225e-06	7.7026e-05	ORC6; origin recognition complex, subunit 6; K02608 origin recognition complex subunit 6
102139434	ENSMFAG00000038651	ENSG00000173369	ENSMUSG00000036905	1.64027	up	0.0025183	0.0357633	C1QB; complement component 1, q subcomponent, B chain; K03987 complement C1q subcomponent subunit B
102136629	ENSMFAG00000002288	ENSG00000156587	ENSMUSG00000027078	1.64462	up	2.9148e-05	0.000984463	UBE2L6; ubiquitin-conjugating enzyme E2L 6; K04553 ubiquitin-conjugating enzyme E2 L6 [EC:6.3.2.19]
101867362	ENSMFAG00000000326	ENSG00000118503	ENSMUSG00000019850	1.64603	up	2.01741e-05	0.000718987	TNFAIP3; Tumor necrosis factor alpha-induced protein 3 (EC:3.4.19.12); K11859 tumor necrosis factor, alpha-induced protein 3 [EC:3.4.19.12 6.3.2.19]
102144912	ENSMFAG00000043570	ENSG00000147168	ENSMUSG00000031304	1.64628	up	7.30792e-05	0.00212601	IL2RG; interleukin 2 receptor, gamma; K05070 interleukin 2 receptor gamma
102137696	ENSMFAG00000044959	ENSG00000164045	ENSMUSG00000032477	1.64971	up	1.10693e-05	0.000436174	CDC25A; cell division cycle 25A; K06645 M-phase inducer phosphatase 1 [EC:3.1.3.48]
102128564	ENSMFAG00000039401	ENSG00000177084	ENSMUSG00000007080	1.65134	up	3.50561e-06	0.000162108	POLE; polymerase (DNA directed), epsilon, catalytic subunit; K02324 DNA polymerase epsilon subunit 1 [EC:2.7.7.7]
102118900	ENSMFAG00000024408	ENSG00000123473	ENSMUSG00000028718	1.65648	up	0.00104947	0.0184851	STIL; SCL/TAL1 interrupting locus; K16724 SCL-interrupting locus protein
101865267	ENSMFAG00000036326	ENSG00000136167	ENSMUSG00000021998	1.65662	up	1.40478e-11	2.31183e-09	uncharacterized LOC101865267; K17276 plastin-2
102122505	ENSMFAG00000045660	ENSG00000105928	ENSMUSG00000029821	1.6575	up	2.83841e-07	1.90582e-05	DFNA5; deafness, autosomal dominant 5
101926130	ENSMFAG00000007415	ENSG00000167996	ENSMUSG00000024661	1.65887	up	0.000219019	0.00517082	uncharacterized LOC101926130; K00522 ferritin heavy chain [EC:1.16.3.2]
102128802	ENSMFAG00000035643	NA	NA	1.66095	up	1.70044e-05	0.000621809	TUBA1C; tubulin, alpha 1c; K07374 tubulin alpha
102147050	ENSMFAG00000016007	NA	NA	1.66453	up	4.60296e-05	0.00146336	granulocyte-macrophage colony-stimulating factor receptor subunit alpha-like; K05066 granulocyte-macrophage colony-stimulating factor receptor alpha
102120919	ENSMFAG00000038828	ENSG00000160683	ENSMUSG00000047880	1.66726	up	8.8175e-10	1.04972e-07	CXCR5; chemokine (C-X-C motif) receptor 5; K04190 C-X-C chemokine receptor type 5
102123214	ENSMFAG00000032565	ENSG00000102524	ENSMUSG00000031497	1.66745	up	0.000174037	0.00428984	TNFSF13B; tumor necrosis factor (ligand) superfamily, member 13b; K05476 tumor necrosis factor ligand superfamily member 13B
101864785	ENSMFAG00000027932	ENSG00000223572	NA	1.67007	up	0.000911542	0.0164175	uncharacterized LOC101864785; K00933 creatine kinase [EC:2.7.3.2]
102126394	ENSMFAG00000034115	ENSG00000004468	ENSMUSG00000029084	1.67301	up	0.000193614	0.00467626	CD38, ADPRC_1; CD38 molecule (EC:3.2.2.6 2.4.99.20); K01242 ADP-ribosyl cyclase 1 [EC:3.2.2.6 2.4.99.20]
101926204	ENSMFAG00000044944	ENSG00000116514	ENSMUSG00000028793	1.67479	up	2.92649e-05	0.000986426	uncharacterized LOC101926204; K11973 E3 ubiquitin-protein ligase RNF19B [EC:6.3.2.19]
102123659	ENSMFAG00000037504	ENSG00000188389	ENSMUSG00000026285	1.68418	up	1.90447e-06	9.86679e-05	PDCD1; programmed cell death 1; K06744 programmed cell death protein 1
102143482	ENSMFAG00000001715	ENSG00000114638	ENSMUSG00000049436	1.6895	up	0.00239039	0.0344048	UPK1B; uroplakin 1B; K17347 uroplakin-1
102132218	ENSMFAG00000032792	ENSG00000129226	ENSMUSG00000018774	1.69169	up	7.65523e-05	0.00220077	CD68, Gp110; CD68 molecule; K06501 CD68 antigen
102129427	ENSMFAG00000043859	NA	NA	1.69183	up	4.00547e-06	0.000183204	LILRB5; leukocyte immunoglobulin-like receptor, subfamily B (with TM and ITIM domains), member 5; K06512 leukocyte immunoglobulin-like receptor
102115935	ENSMFAG00000042803	ENSG00000103811	ENSMUSG00000032359	1.69203	up	0.00062394	0.012122	CTSH; cathepsin H; K01366 cathepsin H [EC:3.4.22.16]
102116536	ENSMFAG00000040604	ENSG00000110031	ENSMUSG00000024696	1.69727	up	1.9984e-10	2.62072e-08	LPXN; leupaxin
102123642	ENSMFAG00000036794	ENSG00000205220	ENSMUSG00000031897	1.69917	up	0.00134707	0.0223437	PSMB10; proteasome (prosome, macropain) subunit, beta type, 10; K02733 20S proteasome subunit beta 10 [EC:3.4.25.1]
102127657	NA	ENSG00000255833	ENSMUSG00000049625	1.69972	up	0.000537721	0.0107583	TIFAB; TRAF-interacting protein with forkhead-associated domain, family member B
102138086	ENSMFAG00000044493	ENSG00000144837	ENSMUSG00000002847	1.70002	up	2.90723e-08	2.48984e-06	PLA1A; phospholipase A1 member A; K13618 phospholipase A1 member A [EC:3.1.1.-]
102119953	ENSMFAG00000044450	ENSG00000101194	ENSMUSG00000023393	1.70162	up	0.00030518	0.00682125	SLC17A9; solute carrier family 17 (vesicular nucleotide transporter), member 9; K12303 MFS transporter, ACS family, solute carrier family 17 (sodium-dependent inorganic phosphate cotransporter), member 9
102134669	ENSMFAG00000034366	ENSG00000105639	ENSMUSG00000031805	1.70469	up	0.000143772	0.0036958	JAK3; Janus kinase 3; K11218 Janus kinase 3 [EC:2.7.10.2]
102139631	ENSMFAG00000040286	ENSG00000232810	ENSMUSG00000024401	1.70629	up	0.000122108	0.00322008	TNF, Cachectin, TNF-a, TNF-alpha, TNFA, TNFSF2; tumor necrosis factor; K03156 tumor necrosis factor superfamily, member 2
102139002	ENSMFAG00000029809	ENSG00000174125	ENSMUSG00000044827	1.70906	up	7.75619e-05	0.00221798	TLR1; toll-like receptor 1; K05398 toll-like receptor 1
102145532	NA	NA	NA	1.70921	up	0.00319249	0.0430435	interleukin-15 receptor subunit alpha-like
102146459	ENSMFAG00000000419	ENSG00000198805	ENSMUSG00000021871	1.71503	up	0.000349849	0.00762672	PNP; purine nucleoside phosphorylase; K03783 purine-nucleoside phosphorylase [EC:2.4.2.1]
102130971	NA	NA	NA	1.71718	up	1.51391e-05	0.000564722	alpha-enolase-like; K01689 enolase [EC:4.2.1.11]
102138691	ENSMFAG00000001675	ENSG00000147697	NA	1.7176	up	7.91978e-05	0.00225324	GSDMC; gasdermin C
102146280	ENSMFAG00000040192	ENSG00000106462	ENSMUSG00000029687	1.72378	up	1.12698e-05	0.000441997	EZH2, QtsA-18821; enhancer of zeste homolog 2 (Drosophila); K11430 histone-lysine N-methyltransferase EZH2 [EC:2.1.1.43]
102141872	ENSMFAG00000034812	ENSG00000077585	ENSMUSG00000021306	1.72826	up	7.81675e-06	0.000327212	GPR137B; G protein-coupled receptor 137B
102147249	ENSMFAG00000031568	ENSG00000050344	ENSMUSG00000029832	1.72969	up	0.00346615	0.0458191	NFE2L3; nuclear factor, erythroid 2-like 3; K09040 nuclear factor erythroid 2-related factor 1/3
102136756	ENSMFAG00000003891	ENSG00000071539	ENSMUSG00000021569	1.73243	up	9.1668e-07	5.25167e-05	TRIP13; thyroid hormone receptor interactor 13
102130279	ENSMFAG00000043425	ENSG00000182372	ENSMUSG00000026317	1.73257	up	0.000157756	0.00396344	CLN8; ceroid-lipofuscinosis, neuronal 8 (epilepsy, progressive with mental retardation); K12360 ceroid-lipofuscinosis neuronal protein 8
102128116	ENSMFAG00000000124	ENSG00000114646	ENSMUSG00000032482	1.73347	up	9.1909e-08	7.14252e-06	CSPG5; chondroitin sulfate proteoglycan 5 (neuroglycan C); K08116 chondroitin sulfate proteoglycan 5
102133701	ENSMFAG00000045644	ENSG00000167286	ENSMUSG00000032094	1.73691	up	0.000265394	0.00607764	CD3D; CD3d molecule, delta (CD3-TCR complex); K06450 T-cell surface glycoprotein CD3 delta chain
102143721	ENSMFAG00000039137	ENSG00000042980	ENSMUSG00000014725	1.74303	up	0.000542699	0.010832	ADAM28; ADAM metallopeptidase domain 28; K08614 disintegrin and metalloproteinase domain-containing protein 28 [EC:3.4.24.-]
102144095	ENSMFAG00000039077	ENSG00000100911	ENSMUSG00000079197	1.7475	up	0.0011593	0.0198775	PSME2; proteasome (prosome, macropain) activator subunit 2 (PA28 beta); K06697 proteasome activator subunit 2 (PA28 beta)
102145569	ENSMFAG00000036153	ENSG00000131981	ENSMUSG00000050335	1.74957	up	1.10589e-07	8.36194e-06	LGALS3; lectin, galactoside-binding, soluble, 3; K06831 galectin-3
102121713	ENSMFAG00000043020	NA	NA	1.7511	up	4.76479e-05	0.00149499	pulmonary surfactant-associated protein A-like; K10067 pulmonary surfactant-associated protein A
102133236	ENSMFAG00000035933	ENSG00000148908	ENSMUSG00000030844	1.75242	up	0.000109676	0.00295037	RGS10; regulator of G-protein signaling 10; K16449 regulator of G-protein signaling
102122117	ENSMFAG00000003032	ENSG00000010219	ENSMUSG00000030345	1.75255	up	0.00248102	0.0353883	DYRK4, RAD51AP1; dual-specificity tyrosine-(Y)-phosphorylation regulated kinase 4; K18669 dual specificity tyrosine-phosphorylation-regulated kinase 2/3/4 [EC:2.7.12.1]
102135001	ENSMFAG00000002965	ENSG00000104432	ENSMUSG00000040329	1.75641	up	0.000186261	0.00453127	IL7; interleukin 7; K05431 interleukin 7
102118498	NA	NA	NA	1.76388	up	4.10174e-07	2.64815e-05	LDHA; lactate dehydrogenase A; K00016 L-lactate dehydrogenase [EC:1.1.1.27]
102129983	ENSMFAG00000001178	ENSG00000149781	ENSMUSG00000024965	1.76517	up	0.000496469	0.0101384	FERMT3; fermitin family member 3; K17084 kindlin 3
102118581	ENSMFAG00000001888	ENSG00000112118	ENSMUSG00000041859	1.77051	up	8.13891e-07	4.81055e-05	MCM3; minichromosome maintenance complex component 3; K02541 DNA replication licensing factor MCM3 [EC:3.6.4.12]
102117113	ENSMFAG00000028880	ENSG00000086730	ENSMUSG00000040751	1.77184	up	0.000478119	0.00984686	LAT2; linker for activation of T cells family, member 2
102120416	ENSMFAG00000000402	ENSG00000143387	ENSMUSG00000028111	1.77207	up	1.27243e-09	1.43349e-07	CTSK; cathepsin K; K01371 cathepsin K [EC:3.4.22.38]
102120703	NA	ENSG00000180535	ENSMUSG00000052271	1.7739	up	8.70746e-08	6.7983e-06	BHLHA15; basic helix-loop-helix family, member a15; K08040 class B basic helix-loop-helix protein 8
102115741	NA	ENSG00000131398	ENSMUSG00000062785	1.77988	up	0.00341506	0.0453522	KCNC3; potassium voltage-gated channel, Shaw-related subfamily, member 3; K04889 potassium voltage-gated channel Shaw-related subfamily C member 3
101925968	ENSMFAG00000042603	ENSG00000148459	ENSMUSG00000026784	1.78103	up	2.33528e-05	0.000811593	uncharacterized LOC101925968; K12504 decaprenyl-diphosphate synthase subunit 1 [EC:2.5.1.91]
102126012	ENSMFAG00000033061	NA	NA	1.7844	up	2.24068e-06	0.000112949	MS4A6A; membrane-spanning 4-domains, subfamily A, member 6A
101866185	ENSMFAG00000045769	ENSG00000064601	ENSMUSG00000017760	1.78753	up	5.00776e-05	0.00155551	uncharacterized LOC101866185; K13289 cathepsin A (carboxypeptidase C) [EC:3.4.16.5]
102130894	ENSMFAG00000039781	ENSG00000185507	ENSMUSG00000025498	1.7909	up	0.00036572	0.0078604	IRF7; interferon regulatory factor 7; K09447 interferon regulatory factor 7
102137281	ENSMFAG00000002246	ENSG00000155158	ENSMUSG00000038172	1.7921	up	0.000174994	0.0043008	TTC39B, QtsA-18070; tetratricopeptide repeat domain 39B
102125254	ENSMFAG00000002481	ENSG00000244242	ENSMUSG00000045777	1.79268	up	0.00010648	0.00287359	IFITM10; interferon induced transmembrane protein 10
102132381	ENSMFAG00000033605	ENSG00000078237	ENSMUSG00000038028	1.79852	up	0.000694115	0.0132247	C11H12orf5; chromosome 11 open reading frame, human C12orf5; K14634 fructose-2,6-bisphosphatase [EC:3.1.3.46]
102122235	ENSMFAG00000035316	ENSG00000172578	ENSMUSG00000043008	1.8014	up	1.30892e-06	7.18026e-05	KLHL6; kelch-like family member 6; K10444 kelch-like protein 6
102129361	ENSMFAG00000040819	ENSG00000198901	ENSMUSG00000038943	1.80631	up	7.16631e-10	8.71693e-08	PRC1; protein regulator of cytokinesis 1; K16732 protein regulator of cytokinesis 1
102140782	ENSMFAG00000000976	NA	NA	1.80858	up	0.000478675	0.00984686	Mafa-DRB, Mafa-DRB1; HLA class II histocompatibility antigen, DRB1-16 beta chain-like; K06752 major histocompatibility complex, class II
101865926	ENSMFAG00000036942	ENSG00000129521	ENSMUSG00000035105	1.80954	up	1.30098e-06	7.16008e-05	uncharacterized LOC101865926; K09592 hypoxia-inducible factor prolyl hydroxylase [EC:1.14.11.29]
102143359	ENSMFAG00000041911	ENSG00000096996	ENSMUSG00000000791	1.81114	up	3.51115e-05	0.00115565	IL12RB1; interleukin 12 receptor, beta 1; K05063 interleukin 12 receptor beta-1
102115160	ENSMFAG00000042218	ENSG00000140451	ENSMUSG00000041064	1.81385	up	0.000173289	0.00428662	PIF1; PIF1 5'-to-3' DNA helicase; K15255 ATP-dependent DNA helicase PIF1 [EC:3.6.4.12]
102119312	ENSMFAG00000023934	ENSG00000168234	ENSMUSG00000024424	1.81583	up	0.000764962	0.0142992	TTC39C; tetratricopeptide repeat domain 39C
102137394	ENSMFAG00000003662	ENSG00000175567	ENSMUSG00000033685	1.81595	up	7.46396e-05	0.00216017	UCP2; uncoupling protein 2 (mitochondrial, proton carrier); K15103 solute carrier family 25 (mitochondrial uncoupling protein), member 8/9
102131165	ENSMFAG00000044595	ENSG00000081985	ENSMUSG00000018341	1.81612	up	0.000552641	0.0109913	IL12RB2; interleukin 12 receptor, beta 2; K05064 interleukin 12 receptor beta-2
102140332	ENSMFAG00000041961	ENSG00000139618	ENSMUSG00000041147	1.8177	up	0.00314761	0.0426095	BRCA2; breast cancer 2, early onset; K08775 breast cancer 2 susceptibility protein
102132936	ENSMFAG00000002464	ENSG00000110218	ENSMUSG00000031934	1.8252	up	0.00056899	0.0112365	PANX1; pannexin 1; K03443 pannexin
101925770	ENSMFAG00000007607	NA	NA	1.82753	up	0.00104491	0.0184242	uncharacterized LOC101925770; K00940 nucleoside-diphosphate kinase [EC:2.7.4.6]
102125068	ENSMFAG00000038011	ENSG00000271303	ENSMUSG00000032802	1.82864	up	1.49501e-10	1.99169e-08	SRXN1; sulfiredoxin 1; K12260 sulfiredoxin [EC:1.8.98.2]
102133935	ENSMFAG00000041945	ENSG00000197635	ENSMUSG00000035000	1.83599	up	1.57795e-08	1.40891e-06	DPP4; dipeptidyl-peptidase 4; K01278 dipeptidyl-peptidase 4 [EC:3.4.14.5]
101866764	ENSMFAG00000035894	ENSG00000155380	ENSMUSG00000032902	1.83906	up	0.000303292	0.00678807	hypothetical protein; K08179 MFS transporter, MCP family, solute carrier family 16 (monocarboxylic acid transporters), member 1
101925134	ENSMFAG00000036957	ENSG00000115415	ENSMUSG00000026104	1.84064	up	0.00142943	0.0234321	uncharacterized LOC101925134; K11220 signal transducer and activator of transcription 1
102145557	ENSMFAG00000034260	ENSG00000135838	ENSMUSG00000042684	1.84182	up	3.04563e-07	2.02873e-05	NPL; N-acetylneuraminate pyruvate lyase (dihydrodipicolinate synthase); K01639 N-acetylneuraminate lyase [EC:4.1.3.3]
102133603	ENSMFAG00000036076	ENSG00000188060	ENSMUSG00000089687	1.84277	up	1.16956e-07	8.76439e-06	RAB42; RAB42, member RAS oncogene family; K07929 Ras-related protein Rab-42
102121740	ENSMFAG00000041539	ENSG00000091137	ENSMUSG00000020651	1.84625	up	0.00122035	0.0206709	SLC26A4; solute carrier family 26 (anion exchanger), member 4; K14702 solute carrier family 26 (sodium-independent chloride/iodide transporter), member 4
102128637	ENSMFAG00000000921	ENSG00000204345	NA	1.85064	up	0.000157513	0.00396344	CD300LD; CD300 molecule-like family member d
102125534	ENSMFAG00000038160	ENSG00000148344	ENSMUSG00000050737	1.8522	up	1.96674e-05	0.000702418	PTGES; prostaglandin E synthase; K15729 microsomal prostaglandin-E synthase 1 [EC:5.3.99.3]
102125238	ENSMFAG00000001332	ENSG00000145287	ENSMUSG00000029322	1.8605	up	0.00345778	0.0458132	PLAC8; placenta-specific 8
102134740	ENSMFAG00000040313	ENSG00000162745	ENSMUSG00000038463	1.863	up	7.40925e-05	0.00214804	OLFML2B; olfactomedin-like 2B
102136833	ENSMFAG00000030470	ENSG00000007264	ENSMUSG00000004933	1.86455	up	0.000297552	0.00669532	MATK; megakaryocyte-associated tyrosine kinase; K08888 megakaryocyte-associated tyrosine kinase [EC:2.7.10.2]
102124796	ENSMFAG00000037150	ENSG00000152229	ENSMUSG00000025429	1.86788	up	0.00016971	0.00422432	PSTPIP2; proline-serine-threonine phosphatase interacting protein 2
102120178	ENSMFAG00000016035	ENSG00000183813	ENSMUSG00000047898	1.87694	up	0.000694878	0.0132247	CCR4; chemokine (C-C motif) receptor 4; K04179 C-C chemokine receptor type 4
102144472	ENSMFAG00000043882	ENSG00000119408	ENSMUSG00000026749	1.87858	up	1.24489e-09	1.42155e-07	NEK6; NIMA-related kinase 6; K08857 NIMA (never in mitosis gene a)-related kinase [EC:2.7.11.1]
102140099	ENSMFAG00000023828	ENSG00000135245	ENSMUSG00000043421	1.87883	up	0.000519173	0.0104998	HILPDA; hypoxia inducible lipid droplet-associated
102127955	ENSMFAG00000032647	ENSG00000163874	ENSMUSG00000042677	1.88063	up	2.67473e-12	5.61225e-10	ZC3H12A; zinc finger CCCH-type containing 12A; K18668 ribonuclease ZC3H12 [EC:3.1.-.-]
102136906	ENSMFAG00000042896	ENSG00000136869	ENSMUSG00000039005	1.88111	up	3.13313e-12	6.33647e-10	TLR4; toll-like receptor 4; K10160 toll-like receptor 4
102122272	ENSMFAG00000033028	ENSG00000089692	ENSMUSG00000030124	1.88304	up	0.00348214	0.0459523	LAG3; lymphocyte-activation gene 3; K06565 lymphocyte-activation gene 3 protein
102124978	NA	ENSG00000178623	ENSMUSG00000026271	1.88548	up	2.25168e-07	1.56833e-05	GPR35; G protein-coupled receptor 35; K04276 G protein-coupled receptor 35
102132063	ENSMFAG00000039976	ENSG00000137804	ENSMUSG00000027306	1.88678	up	1.78149e-08	1.5739e-06	NUSAP1; nucleolar and spindle associated protein 1
102131603	ENSMFAG00000038601	ENSG00000106333	ENSMUSG00000029718	1.88702	up	0.00226838	0.0330242	PCOLCE; procollagen C-endopeptidase enhancer
102136535	ENSMFAG00000001248	ENSG00000175985	ENSMUSG00000066438	1.88884	up	0.00015623	0.00396146	PLEKHD1; pleckstrin homology domain containing, family D (with coiled-coil domains) member 1
101925436	ENSMFAG00000038513	ENSG00000172602	ENSMUSG00000054855	1.88899	up	0.000982459	0.0174699	uncharacterized LOC101925436; K07531 Rho family GTPase 1
102138289	ENSMFAG00000030397	ENSG00000187479	ENSMUSG00000087006	1.89421	up	0.000670043	0.0128248	C14H11orf96; chromosome 14 open reading frame, human C11orf96
102127480	ENSMFAG00000000994	ENSG00000124216	ENSMUSG00000042821	1.9086	up	0.00078763	0.0146252	SNAI1; snail family zinc finger 1; K05707 snail 1
101925202	ENSMFAG00000001542	ENSG00000117399	ENSMUSG00000006398	1.91356	up	0.000191338	0.00463462	uncharacterized LOC101925202; K03363 cell division cycle 20, cofactor of APC complex
102146018	ENSMFAG00000042416	ENSG00000101412	ENSMUSG00000027490	1.91747	up	1.53883e-07	1.11821e-05	E2F1; E2F transcription factor 1; K17454 transcription factor E2F1
102119756	ENSMFAG00000043560	ENSG00000151876	ENSMUSG00000022184	1.91751	up	5.14673e-06	0.000229769	FBXO4; F-box protein 4; K10291 F-box protein 4
101866382	ENSMFAG00000038747	ENSG00000087206	ENSMUSG00000025878	1.91979	up	0.00111706	0.0194714	uncharacterized LOC101866382; K00844 hexokinase [EC:2.7.1.1]
102136667	NA	ENSG00000265763	ENSMUSG00000044519	1.92013	up	0.000778125	0.0144907	ZNF488; zinc finger protein 488
102123453	NA	ENSG00000100739	ENSMUSG00000041347	1.92025	up	1.13927e-05	0.000444571	BDKRB2, B1R, BDKRB1; bradykinin receptor B2; K03915 bradykinin receptor B1
102130965	ENSMFAG00000042023	ENSG00000184164	ENSMUSG00000023272	1.92318	up	1.03004e-05	0.000410694	CRELD2; cysteine-rich with EGF-like domains 2
102138856	ENSMFAG00000045638	ENSG00000167186	ENSMUSG00000030652	1.92336	up	6.04883e-05	0.0018229	COQ7; coenzyme Q7 homolog, ubiquinone (yeast); K06134 ubiquinone biosynthesis monooxygenase Coq7 [EC:1.14.13.-]
102144327	ENSMFAG00000041045	ENSG00000143333	ENSMUSG00000026475	1.92698	up	2.24062e-05	0.000788493	RGS16; regulator of G-protein signaling 16; K16449 regulator of G-protein signaling
102130435	ENSMFAG00000033240	ENSG00000075218	ENSMUSG00000022385	1.9297	up	1.48227e-06	7.98152e-05	GTSE1; G-2 and S-phase expressed 1; K10129 G-2 and S-phase expressed protein 1
102143226	ENSMFAG00000045106	ENSG00000015475	ENSMUSG00000004446	1.92974	up	0.000801864	0.0148402	BID; BH3 interacting domain death agonist; K04726 BH3 interacting domain death agonist
102125266	ENSMFAG00000005397	ENSG00000170128	ENSMUSG00000052759	1.93512	up	5.08297e-06	0.000227527	GPR25; G protein-coupled receptor 25; K08405 G protein-coupled receptor 25
102125209	ENSMFAG00000024474	ENSG00000185947	NA	1.93537	up	0.000104041	0.00282138	ZNF267; zinc finger protein 267; K09228 KRAB domain-containing zinc finger protein
102119494	ENSMFAG00000004701	ENSG00000162949	ENSMUSG00000043705	1.94214	up	4.0476e-09	4.11776e-07	CAPN13; calpain 13; K08581 calpain-13 [EC:3.4.22.-]
102135858	NA	NA	NA	1.94428	up	0.000453914	0.00942995	high mobility group protein B2-like; K11295 high mobility group protein B2
102129506	ENSMFAG00000044584	ENSG00000161929	ENSMUSG00000057135	1.94498	up	2.66118e-06	0.000128693	SCIMP; SLP adaptor and CSK interacting membrane protein
102147272	ENSMFAG00000032646	ENSG00000140678	NA	1.94595	up	3.06966e-06	0.000145532	ITGAX; integrin, alpha X (complement component 3 receptor 4 subunit); K06462 integrin alpha X
102135814	ENSMFAG00000036745	ENSG00000137193	ENSMUSG00000024014	1.94635	up	1.22708e-05	0.000471346	PIM1; pim-1 oncogene; K04702 proto-oncogene serine/threonine-protein kinase Pim-1 [EC:2.7.11.1]
102116557	ENSMFAG00000038758	ENSG00000167711	ENSMUSG00000038224	1.94874	up	0.00113312	0.0196088	SERPINF2; serpin peptidase inhibitor, clade F (alpha-2 antiplasmin, pigment epithelium derived factor), member 2; K03983 alpha-2-antiplasmin
101925126	ENSMFAG00000031367	ENSG00000140105	ENSMUSG00000021266	1.94966	up	1.76291e-05	0.000639139	hypothetical protein; K01867 tryptophanyl-tRNA synthetase [EC:6.1.1.2]
102132135	ENSMFAG00000035645	ENSG00000106541	ENSMUSG00000020581	1.95105	up	4.06955e-07	2.64075e-05	AGR2; anterior gradient 2
102126536	ENSMFAG00000003796	NA	NA	1.95952	up	0.00154171	0.0247647	PF4V1; platelet factor 4 variant 1; K05407 platelet factor 4
102136861	ENSMFAG00000038992	ENSG00000198814	ENSMUSG00000025059	1.96658	up	2.55093e-09	2.72485e-07	GK; glycerol kinase; K00864 glycerol kinase [EC:2.7.1.30]
102139070	ENSMFAG00000033884	ENSG00000121807	ENSMUSG00000049103	1.97024	up	2.88984e-08	2.48763e-06	CCR2; chemokine (C-C motif) receptor 2; K04177 C-C chemokine receptor type 2
102117936	ENSMFAG00000031242	ENSG00000138964	ENSMUSG00000022439	1.97337	up	4.5614e-06	0.000205827	PARVG; parvin, gamma; K06275 parvin
102118961	ENSMFAG00000043280	ENSG00000135114	ENSMUSG00000041827	1.97747	up	3.07265e-05	0.00102949	OASL; 2'-5'-oligoadenylate synthetase-like; K14608 2'-5'-oligoadenylate synthase-like protein
102128205	ENSMFAG00000041171	ENSG00000137648	ENSMUSG00000032091	1.97871	up	2.84477e-05	0.000962747	TMPRSS4; transmembrane protease, serine 4; K09635 transmembrane protease, serine 4
102139743	ENSMFAG00000031673	ENSG00000139629	ENSMUSG00000037280	1.97914	up	3.62621e-05	0.00118654	GALNT6; UDP-N-acetyl-alpha-D-galactosamine:polypeptide N-acetylgalactosaminyltransferase 6 (GalNAc-T6); K00710 polypeptide N-acetylgalactosaminyltransferase [EC:2.4.1.41]
102116217	ENSMFAG00000001570	ENSG00000134690	ENSMUSG00000028873	1.98053	up	7.85239e-08	6.15936e-06	CDCA8; cell division cycle associated 8; K11514 Borealin
102142135	ENSMFAG00000035331	ENSG00000160326	ENSMUSG00000036067	1.98847	up	0.00268906	0.0377333	SLC2A6; solute carrier family 2 (facilitated glucose transporter), member 6; K08144 MFS transporter, SP family, solute carrier family 2 (facilitated glucose transporter), member 6
101867381	ENSMFAG00000044400	ENSG00000088325	ENSMUSG00000027469	1.99737	up	9.76841e-10	1.1387e-07	Restricted expression proliferation-associated protein 100; K16812 targeting protein for Xklp2
102124728	ENSMFAG00000041880	ENSG00000118242	ENSMUSG00000039395	1.99766	up	0.00316936	0.0428136	MREG; melanoregulin
101926835	ENSMFAG00000000500	ENSG00000002549	ENSMUSG00000039682	1.99817	up	2.66977e-09	2.81854e-07	uncharacterized LOC101926835; K11142 cytosol aminopeptidase [EC:3.4.11.1 3.4.11.5]
102118272	ENSMFAG00000001059	ENSG00000131686	ENSMUSG00000028972	1.99825	up	0.00116213	0.0198854	CA6; carbonic anhydrase VI; K01672 carbonic anhydrase [EC:4.2.1.1]
101866120	ENSMFAG00000045873	ENSG00000173918	ENSMUSG00000017446	2.00018	up	0.000378575	0.00807467	hypothetical protein
102134042	ENSMFAG00000041288	ENSG00000103187	ENSMUSG00000031827	2.00066	up	0.000506457	0.0103047	COTL1; coactosin-like 1 (Dictyostelium)
101866184	ENSMFAG00000037310	ENSG00000118515	ENSMUSG00000019970	2.00713	up	8.2096e-09	7.82991e-07	SGK1; Serine/threonine-protein kinase Sgk1; K13302 serum/glucocorticoid-regulated kinase 1 [EC:2.7.11.1]
101866362	ENSMFAG00000045040	NA	NA	2.01008	up	0.000325211	0.00716403	uncharacterized LOC101866362
102126128	ENSMFAG00000001306	ENSG00000124491	ENSMUSG00000039109	2.01086	up	5.34956e-05	0.00164766	F13A1; coagulation factor XIII, A1 polypeptide; K03917 coagulation factor XIII A1 polypeptide [EC:2.3.2.13]
102132454	ENSMFAG00000033327	ENSG00000127472	ENSMUSG00000041193	2.01225	up	0.00232345	0.033564	PLA2G5; phospholipase A2, group V; K01047 secretory phospholipase A2 [EC:3.1.1.4]
102134754	ENSMFAG00000031529	ENSG00000038945	ENSMUSG00000025044	2.01481	up	2.42849e-07	1.66328e-05	MSR1; macrophage scavenger receptor 1; K06558 macrophage scavenger receptor 1
102116416	ENSMFAG00000039305	ENSG00000143851	ENSMUSG00000031506	2.01593	up	4.1971e-07	2.69933e-05	PTPN7; protein tyrosine phosphatase, non-receptor type 7; K18019 tyrosine-protein phosphatase non-receptor type 7 [EC:3.1.3.48]
101926160	ENSMFAG00000035936	ENSG00000107798	ENSMUSG00000024781	2.01719	up	0.00190191	0.0288658	LIPA, LAL; Lysosomal acid lipase/cholesteryl ester hydrolase; K01052 lysosomal acid lipase/cholesteryl ester hydrolase [EC:3.1.1.13]
102144621	ENSMFAG00000038770	ENSG00000105246	ENSMUSG00000003206	2.01739	up	3.42797e-10	4.32646e-08	EBI3; Epstein-Barr virus induced 3
102135411	ENSMFAG00000035312	ENSG00000185338	ENSMUSG00000038037	2.01823	up	0.00183776	0.0282096	SOCS1; suppressor of cytokine signaling 1; K04694 suppressor of cytokine signaling 1
102144366	ENSMFAG00000001242	ENSG00000163710	ENSMUSG00000015354	2.01933	up	0.000778663	0.0144907	PCOLCE2; procollagen C-endopeptidase enhancer 2
102130526	ENSMFAG00000001858	ENSG00000027869	ENSMUSG00000028071	2.01967	up	0.000467537	0.00967704	SH2D2A; SH2 domain containing 2A; K08273 SH2 domain protein 2A
102119677	NA	NA	NA	2.0285	up	7.37523e-06	0.00031184	SLC7A1; solute carrier family 7 (cationic amino acid transporter, y+ system), member 1; K13863 solute carrier family 7 (cationic amino acid transporter), member 1
102123151	ENSMFAG00000012150	ENSG00000168421	ENSMUSG00000029204	2.02855	up	6.25162e-06	0.000271864	RHOH; ras homolog family member H; K07873 Ras homolog gene family, member H
102131589	ENSMFAG00000037089	ENSG00000120057	ENSMUSG00000018822	2.03338	up	0.001632	0.0258198	SFRP5; secreted frizzled-related protein 5; K02222 secreted frizzled-related protein 5
101925950	ENSMFAG00000031287	NA	NA	2.03851	up	0.000420201	0.00882791	uncharacterized LOC101925950; K18592 gamma-glutamyltranspeptidase / glutathione hydrolase / leukotriene-C4 hydrolase [EC:2.3.2.2 3.4.19.13 3.4.19.14]
102119131	ENSMFAG00000033050	ENSG00000186193	ENSMUSG00000026955	2.03902	up	0.00239712	0.0344209	SAPCD2; suppressor APC domain containing 2
102136529	ENSMFAG00000032304	ENSG00000066294	ENSMUSG00000038147	2.04434	up	8.92065e-11	1.27985e-08	CD84; CD84 molecule; K06511 CD84 antigen
102128620	ENSMFAG00000042797	ENSG00000016490	ENSMUSG00000028255	2.04821	up	2.43441e-07	1.66328e-05	CLCA1; chloride channel accessory 1; K05027 calcium-activated chloride channel regulator 1
102120551	ENSMFAG00000035531	ENSG00000104738	ENSMUSG00000022673	2.05232	up	2.87261e-12	5.88044e-10	MCM4; minichromosome maintenance complex component 4; K02212 DNA replication licensing factor MCM4 [EC:3.6.4.12]
102119084	ENSMFAG00000033079	ENSG00000074416	ENSMUSG00000033174	2.064	up	7.53786e-09	7.27187e-07	MGLL; monoglyceride lipase; K01054 acylglycerol lipase [EC:3.1.1.23]
101926417	ENSMFAG00000001851	ENSG00000087586	ENSMUSG00000027496	2.06671	up	3.94902e-06	0.000181115	uncharacterized LOC101926417; K11481 aurora kinase A [EC:2.7.11.1]
101864978	ENSMFAG00000031241	ENSG00000085999	ENSMUSG00000028702	2.07844	up	6.0671e-06	0.000265214	uncharacterized LOC101864978; K10875 DNA repair and recombination protein RAD54 and RAD54-like protein [EC:3.6.4.-]
102139569	ENSMFAG00000041260	ENSG00000188001	ENSMUSG00000048399	2.07937	up	0.000737529	0.0139118	TPRG1; tumor protein p63 regulated 1
102146098	ENSMFAG00000020136	ENSG00000162645	NA	2.08297	up	1.51464e-06	8.08383e-05	GBP2; guanylate binding protein 2, interferon-inducible
102126034	ENSMFAG00000031255	ENSG00000056558	ENSMUSG00000026875	2.08439	up	4.34097e-08	3.55452e-06	TRAF1; TNF receptor-associated factor 1; K03172 TNF receptor-associated factor 1
102139733	ENSMFAG00000041667	NA	NA	2.08734	up	4.43595e-05	0.00142103	signal-regulatory protein beta-1 isoform 3-like; K06551 signal-regulatory protein alpha/beta1/gamma
102145299	NA	NA	NA	2.08815	up	0.000948452	0.0169912	uncharacterized LOC102145299
102143826	ENSMFAG00000029637	ENSG00000140030	ENSMUSG00000021886	2.0908	up	0.000298436	0.00670623	GPR65; G protein-coupled receptor 65; K08416 G protein-coupled receptor 65
102134487	ENSMFAG00000045492	ENSG00000162144	ENSMUSG00000034445	2.09157	up	3.63008e-15	1.45082e-12	cytochrome b ascorbate-dependent protein 3-like; K16295 cytochrome b ascorbate-dependent protein 3 [EC:1.16.5.1]
101866035	ENSMFAG00000031182	ENSG00000169896	ENSMUSG00000030786	2.09982	up	2.79939e-08	2.4222e-06	uncharacterized LOC101866035; K06461 integrin alpha M
102135214	NA	NA	NA	2.10008	up	6.61046e-17	3.36252e-14	LAD1; ladinin 1
102121518	ENSMFAG00000035505	ENSG00000159399	ENSMUSG00000000628	2.10362	up	2.274e-09	2.44688e-07	HK2; hexokinase 2; K00844 hexokinase [EC:2.7.1.1]
102147203	ENSMFAG00000039941	NA	NA	2.12023	up	0.00067366	0.0128793	GBP1; guanylate binding protein 1, interferon-inducible
102115241	ENSMFAG00000042181	ENSG00000163993	NA	2.13678	up	0.000150406	0.00383169	S100P; S100 calcium binding protein P
102145243	ENSMFAG00000044053	ENSG00000119969	ENSMUSG00000025001	2.13945	up	0.00269074	0.0377333	HELLS; helicase, lymphoid-specific; K19001 ATP-dependent DNA helicase
102125133	ENSMFAG00000028522	ENSG00000171631	ENSMUSG00000048779	2.13948	up	9.67492e-06	0.000389456	P2RY6; pyrimidinergic receptor P2Y, G-protein coupled, 6; K04272 pyrimidinergic receptor P2Y, G protein-coupled, 6
102135886	ENSMFAG00000038650	ENSG00000122861	ENSMUSG00000021822	2.14046	up	1.34397e-09	1.50399e-07	PLAU; plasminogen activator, urokinase; K01348 urokinase plasminogen activator [EC:3.4.21.73]
102131078	ENSMFAG00000002363	ENSG00000221963	NA	2.14834	up	3.36267e-06	0.00015636	APOL6; apolipoprotein L, 6; K14480 apolipoprotein L
101866521	ENSMFAG00000031779	NA	NA	2.14928	up	2.07672e-13	5.5333e-11	uncharacterized LOC101866521; K14736 transferrin
102137896	ENSMFAG00000031718	ENSG00000109861	ENSMUSG00000030560	2.14943	up	6.72552e-12	1.22712e-09	CTSC, DPP-I, DPPI; cathepsin C (EC:3.4.14.1); K01275 cathepsin C [EC:3.4.14.1]
102121052	ENSMFAG00000003405	ENSG00000104635	ENSMUSG00000022094	2.15345	up	7.8059e-10	9.4266e-08	SLC39A14; solute carrier family 39 (zinc transporter), member 14; K14720 solute carrier family 39 (zinc transporter), member 14
102121293	ENSMFAG00000039586	ENSG00000176153	ENSMUSG00000042808	2.16032	up	8.87938e-07	5.14758e-05	GPX2; glutathione peroxidase 2 (gastrointestinal); K00432 glutathione peroxidase [EC:1.11.1.9]
102121391	ENSMFAG00000039764	ENSG00000112984	ENSMUSG00000003779	2.16097	up	1.41963e-09	1.56776e-07	KIF20A; kinesin family member 20A; K10402 kinesin family member 20
102121045	ENSMFAG00000029324	ENSG00000162433	ENSMUSG00000028527	2.16305	up	2.87394e-07	1.92199e-05	AK4; adenylate kinase 4; K00939 adenylate kinase [EC:2.7.4.3]
101864813	ENSMFAG00000037262	ENSG00000182481	ENSMUSG00000018362	2.17981	up	4.61686e-07	2.91393e-05	uncharacterized LOC101864813; K15043 importin subunit alpha-2
102140302	ENSMFAG00000000353	ENSG00000131979	ENSMUSG00000037580	2.18146	up	5.39215e-11	7.97059e-09	GCH1; GTP cyclohydrolase 1; K01495 GTP cyclohydrolase I [EC:3.5.4.16]
102117209	ENSMFAG00000002583	ENSG00000118939	ENSMUSG00000022111	2.1853	up	1.67991e-07	1.19487e-05	UCHL3; ubiquitin carboxyl-terminal esterase L3 (ubiquitin thiolesterase); K05609 ubiquitin carboxyl-terminal hydrolase L3 [EC:3.4.19.12]
102124938	NA	NA	NA	2.18721	up	6.19685e-16	2.81136e-13	SPIB; Spi-B transcription factor (Spi-1/PU.1 related); K09439 transcription factor Spi-B
102130245	ENSMFAG00000033011	ENSG00000137801	ENSMUSG00000040152	2.18821	up	1.22275e-06	6.81895e-05	THBS1; thrombospondin 1; K16857 thrombospondin 1
102114943	ENSMFAG00000045033	ENSG00000187122	ENSMUSG00000025020	2.19492	up	0.000344661	0.00752337	SLIT1; slit homolog 1 (Drosophila); K06838 slit 1
102126560	ENSMFAG00000043687	ENSG00000128965	ENSMUSG00000027313	2.19885	up	1.62509e-05	0.000596908	CHAC1; ChaC, cation transport regulator homolog 1 (E. coli); K07232 cation transport protein ChaC
102126075	ENSMFAG00000001627	ENSG00000051341	ENSMUSG00000034206	2.20914	up	0.000380834	0.00811254	POLQ; polymerase (DNA directed), theta; K02349 DNA polymerase theta [EC:2.7.7.7]
102120532	ENSMFAG00000000204	NA	NA	2.21622	up	0.000171546	0.00425342	CASP5; caspase 5, apoptosis-related cysteine peptidase; K04395 caspase 5 [EC:3.4.22.58]
102141357	NA	ENSG00000177602	ENSMUSG00000050107	2.22039	up	7.07597e-09	6.86574e-07	GSG2; germ cell associated 2 (haspin); K16315 serine/threonine-protein kinase haspin [EC:2.7.11.1]
102114880	ENSMFAG00000033716	ENSG00000151726	ENSMUSG00000018796	2.22521	up	3.91983e-20	3.65546e-17	ACSL1; acyl-CoA synthetase long-chain family member 1; K01897 long-chain acyl-CoA synthetase [EC:6.2.1.3]
102144257	ENSMFAG00000034585	ENSG00000216490	NA	2.22664	up	5.09948e-05	0.00157353	IFI30; interferon, gamma-inducible protein 30; K08059 interferon, gamma-inducible protein 30
102117781	ENSMFAG00000040756	ENSG00000085840	ENSMUSG00000028587	2.22734	up	1.25819e-06	6.9703e-05	ORC1; origin recognition complex, subunit 1; K02603 origin recognition complex subunit 1
102131346	ENSMFAG00000035673	ENSG00000242550	ENSMUSG00000092572	2.22899	up	0.00161242	0.0255822	SERPINB10; serpin peptidase inhibitor, clade B (ovalbumin), member 10; K13963 serpin B
101925547	ENSMFAG00000033844	ENSG00000144354	ENSMUSG00000055612	2.23002	up	0.00150794	0.0243154	hypothetical protein
102145924	ENSMFAG00000030508	ENSG00000165376	ENSMUSG00000047230	2.24158	up	0.000602535	0.0118018	CLDN2, SP82; claudin 2; K06087 claudin
102129499	ENSMFAG00000044500	ENSG00000152315	ENSMUSG00000045404	2.25578	up	0.000116438	0.00308771	KCNK13; potassium channel, subfamily K, member 13; K04922 potassium channel subfamily K member 13
102137013	ENSMFAG00000038611	ENSG00000162896	ENSMUSG00000026417	2.25696	up	9.40425e-13	2.1048e-10	PIGR; polymeric immunoglobulin receptor; K13073 polymeric immunoglobulin receptor
101867470	ENSMFAG00000041684	ENSG00000137807	ENSMUSG00000032254	2.26376	up	1.49687e-08	1.35088e-06	uncharacterized LOC101867470; K17387 kinesin family member 23
102133659	ENSMFAG00000000750	ENSG00000161911	ENSMUSG00000023993	2.26512	up	0.00263192	0.0370944	TREML1; triggering receptor expressed on myeloid cells-like 1; K14363 trem-like transcript 1 protein
102123142	ENSMFAG00000028316	ENSG00000101842	ENSMUSG00000031430	2.2661	up	0.000370352	0.00794978	VSIG1; V-set and immunoglobulin domain containing 1
102121212	ENSMFAG00000045728	ENSG00000025708	ENSMUSG00000022615	2.26793	up	1.70399e-05	0.000621809	TYMP; thymidine phosphorylase; K00758 thymidine phosphorylase [EC:2.4.2.4]
102145896	ENSMFAG00000044829	ENSG00000186431	NA	2.27266	up	1.7343e-05	0.000631105	FCAR; Fc fragment of IgA, receptor for; K06513 CD89 antigen
102136177	ENSMFAG00000045312	ENSG00000161249	ENSMUSG00000060962	2.27507	up	0.00252063	0.0357661	DMKN; dermokine
102143568	ENSMFAG00000038066	ENSG00000143226	NA	2.27517	up	9.38252e-08	7.25783e-06	FCGR2A; Fc fragment of IgG, low affinity IIa, receptor (CD32); K06472 low affinity immunoglobulin gamma Fc region receptor II-a
101925139	ENSMFAG00000043298	ENSG00000006283	ENSMUSG00000020866	2.27718	up	0.000336747	0.00737942	uncharacterized LOC101925139; K04854 voltage-dependent calcium channel T type alpha-1G
102137714	ENSMFAG00000041278	ENSG00000105173	ENSMUSG00000002068	2.27994	up	5.18769e-06	0.000230983	CCNE1; cyclin E1; K06626 cyclin E
102133279	ENSMFAG00000031820	ENSG00000095970	ENSMUSG00000023992	2.2847	up	0.000264185	0.0060582	TREM2; triggering receptor expressed on myeloid cells 2; K14378 triggering receptor expressed on myeloid cells 2
102116556	ENSMFAG00000045668	ENSG00000135047	NA	2.28983	up	1.12903e-12	2.46128e-10	CTSL; cathepsin L; K01365 cathepsin L [EC:3.4.22.15]
102127482	ENSMFAG00000045010	NA	NA	2.29259	up	0.0037128	0.0478672	sialic acid-binding Ig-like lectin 13-like
102143248	ENSMFAG00000002508	ENSG00000131153	ENSMUSG00000031821	2.29391	up	2.31013e-05	0.000804521	GINS2; GINS complex subunit 2 (Psf2 homolog); K10733 GINS complex subunit 2
101925927	ENSMFAG00000045551	ENSG00000059804	NA	2.29732	up	1.71175e-06	8.95123e-05	uncharacterized LOC101925927; K08142 MFS transporter, SP family, solute carrier family 2 (facilitated glucose transporter), member 3
101926681	ENSMFAG00000043472	ENSG00000172594	ENSMUSG00000019872	2.31172	up	1.11381e-06	6.25296e-05	uncharacterized LOC101926681; K01128 sphingomyelin phosphodiesterase acid-like 3 [EC:3.1.4.-]
102147235	ENSMFAG00000001459	ENSG00000114013	ENSMUSG00000022901	2.31313	up	1.25145e-07	9.29504e-06	CD86; CD86 molecule; K05413 CD86 antigen
102122418	ENSMFAG00000040813	ENSG00000165168	ENSMUSG00000015340	2.31362	up	3.24309e-17	1.81461e-14	cytochrome b-245 heavy chain-like; K08008 NADPH oxidase
101865017	ENSMFAG00000014829	ENSG00000164733	ENSMUSG00000021939	2.31634	up	2.68448e-11	4.33286e-09	CTSB; cathepsin B (EC:3.4.22.1); K01363 cathepsin B [EC:3.4.22.1]
102136275	ENSMFAG00000041512	ENSG00000163347	ENSMUSG00000022512	2.31938	up	0.00328315	0.0439832	CLDN1; claudin 1; K06087 claudin
102144906	ENSMFAG00000045398	ENSG00000184445	ENSMUSG00000029414	2.32039	up	1.57055e-06	8.34283e-05	KNTC1; kinetochore associated 1; K11577 kinetochore-associated protein 1
102133787	ENSMFAG00000002495	ENSG00000243649	ENSMUSG00000090231	2.32051	up	4.69801e-06	0.000211423	CFB; complement factor B; K01335 component factor B [EC:3.4.21.47]
102144180	ENSMFAG00000044926	ENSG00000065911	ENSMUSG00000005667	2.32414	up	6.75206e-14	2.13849e-11	MTHFD2; methylenetetrahydrofolate dehydrogenase (NADP+ dependent) 2, methenyltetrahydrofolate cyclohydrolase; K13403 methylenetetrahydrofolate dehydrogenase(NAD+) / 5,10-methenyltetrahydrofolate cyclohydrolase [EC:1.5.1.15 3.5.4.9]
102120481	ENSMFAG00000035634	ENSG00000159763	NA	2.32664	up	2.45717e-07	1.66988e-05	PIP; prolactin-induced protein
102142907	ENSMFAG00000032915	ENSG00000198554	ENSMUSG00000037572	2.32934	up	0.00119831	0.0204005	WDHD1; WD repeat and HMG-box DNA binding protein 1; K11274 chromosome transmission fidelity protein 4
102146224	ENSMFAG00000035988	ENSG00000126787	ENSMUSG00000037544	2.32987	up	2.13954e-05	0.000756093	DLGAP5; discs, large (Drosophila) homolog-associated protein 5; K16804 disks large-associated protein 5
102137510	ENSMFAG00000045875	ENSG00000115163	ENSMUSG00000029177	2.33277	up	0.000130662	0.00342168	CENPA; centromere protein A
102125142	ENSMFAG00000042839	ENSG00000077152	ENSMUSG00000026429	2.33489	up	9.21282e-05	0.00255614	UBE2T; ubiquitin-conjugating enzyme E2T (putative); K13960 ubiquitin-conjugating enzyme E2 T [EC:6.3.2.19]
102123087	ENSMFAG00000001645	ENSG00000108342	ENSMUSG00000038067	2.3473	up	0.000957901	0.0170875	CSF3; colony stimulating factor 3 (granulocyte); K05423 granulocyte colony-stimulating factor
102123310	ENSMFAG00000000867	ENSG00000197930	ENSMUSG00000021831	2.34969	up	0.000269971	0.00616009	ERO1L; ERO1-like (S. cerevisiae); K10950 ERO1-like protein alpha [EC:1.8.4.-]
102120339	ENSMFAG00000031637	ENSG00000188766	ENSMUSG00000037239	2.35245	up	0.000185746	0.0045253	SPRED3; sprouty-related, EVH1 domain containing 3; K04703 sprouty-related, EVH1 domain-containing protein
102130720	NA	NA	NA	2.3559	up	2.29567e-06	0.000114688	uncharacterized LOC102130720
102129201	ENSMFAG00000045509	ENSG00000186871	ENSMUSG00000051220	2.3572	up	5.46324e-05	0.0016796	ERCC6L; excision repair cross-complementing rodent repair deficiency, complementation group 6-like
102133517	ENSMFAG00000037301	ENSG00000136235	ENSMUSG00000029816	2.36876	up	2.21973e-06	0.00011291	GPNMB; glycoprotein (transmembrane) nmb
102142782	ENSMFAG00000041246	ENSG00000198758	ENSMUSG00000040600	2.37891	up	0.00114618	0.0197331	EPS8L3; EPS8-like 3; K17277 epidermal growth factor receptor kinase substrate 8
102125467	ENSMFAG00000044440	ENSG00000167600	ENSMUSG00000040703	2.379	up	1.22672e-08	1.13736e-06	cytochrome P450 2A13-like; K07420 cytochrome P450, family 2, subfamily S, polypeptide 1 [EC:1.14.14.1]
102132122	ENSMFAG00000002640	ENSG00000105088	ENSMUSG00000032172	2.37993	up	9.31803e-07	5.32015e-05	OLFM2; olfactomedin 2
102142421	NA	NA	ENSMUSG00000071724	2.38284	up	7.20166e-05	0.00210972	sphingomyelin phosphodiesterase 3-like
102141807	NA	ENSG00000187474	NA	2.38689	up	5.87171e-09	5.76389e-07	FPR3; formyl peptide receptor 3; K04173 formyl peptide receptor-like
102147190	NA	NA	NA	2.38787	up	2.53313e-06	0.000122893	proprotein convertase subtilisin/kexin type 7-like; K08673 proprotein convertase subtilisin/kexin type 7 [EC:3.4.21.-]
102133579	ENSMFAG00000032047	ENSG00000156970	ENSMUSG00000040084	2.38973	up	0.00192083	0.0289769	BUB1B; BUB1 mitotic checkpoint serine/threonine kinase B; K06637 mitotic checkpoint serine/threonine-protein kinase BUB1 beta [EC:2.7.11.1]
102135042	ENSMFAG00000001191	ENSG00000103522	ENSMUSG00000030745	2.40016	up	1.268e-10	1.76289e-08	IL21R; interleukin 21 receptor; K05075 interleukin 21 receptor
102121826	ENSMFAG00000035732	ENSG00000184060	ENSMUSG00000020709	2.4085	up	1.84631e-18	1.30082e-15	ADAP2; ArfGAP with dual PH domains 2
102133499	ENSMFAG00000037992	ENSG00000100297	ENSMUSG00000005410	2.40989	up	5.83277e-09	5.75935e-07	MCM5; minichromosome maintenance complex component 5; K02209 DNA replication licensing factor MCM5 [EC:3.6.4.12]
101864949	ENSMFAG00000037904	ENSG00000172456	ENSMUSG00000028573	2.41999	up	2.81163e-06	0.000134925	uncharacterized LOC101864949
102127099	ENSMFAG00000002060	ENSG00000203760	ENSMUSG00000075266	2.4211	up	2.26642e-06	0.000113905	CENPW; centromere protein W
102127801	ENSMFAG00000040115	ENSG00000143369	ENSMUSG00000028108	2.42467	up	5.42663e-12	1.0235e-09	ECM1; extracellular matrix protein 1
102131382	ENSMFAG00000002142	ENSG00000257017	ENSMUSG00000031722	2.44101	up	9.37377e-12	1.63904e-09	HP; haptoglobin; K16142 haptoglobin
102128018	ENSMFAG00000030766	ENSG00000017427	ENSMUSG00000020053	2.44678	up	4.74344e-05	0.00149387	IGF1; insulin-like growth factor 1 (somatomedin C); K05459 insulin-like growth factor 1
102138497	ENSMFAG00000031696	ENSG00000226979	ENSMUSG00000024402	2.45097	up	4.41475e-07	2.82848e-05	LTA; lymphotoxin alpha; K05468 lymphotoxin alpha (TNF superfamily, member 1)
102122330	ENSMFAG00000041544	ENSG00000134057	ENSMUSG00000041431	2.45427	up	2.01289e-07	1.41374e-05	CCNB1; cyclin B1; K05868 cyclin B
102142714	ENSMFAG00000045493	ENSG00000183260	ENSMUSG00000055882	2.45706	up	9.22194e-10	1.08377e-07	ABHD16B; abhydrolase domain containing 16B
102139456	ENSMFAG00000002809	ENSG00000160791	NA	2.46321	up	6.89815e-19	5.51392e-16	CCR5; chemokine (C-C motif) receptor 5; K04180 C-C chemokine receptor type 5
102122534	ENSMFAG00000040926	ENSG00000163121	ENSMUSG00000047180	2.47006	up	1.78291e-05	0.000643613	NEURL3; neuralized homolog 3 (Drosophila) pseudogene; K15689 E3 ubiquitin-protein ligase NEURL3 [EC:6.3.2.19]
102139522	ENSMFAG00000045020	ENSG00000116690	ENSMUSG00000006014	2.47911	up	0.0035703	0.0466024	PRG4; proteoglycan 4
102140769	ENSMFAG00000031111	ENSG00000101825	NA	2.48235	up	4.57468e-05	0.0014599	MXRA5; matrix-remodelling associated 5
101925190	ENSMFAG00000040650	ENSG00000076382	ENSMUSG00000002055	2.48697	up	4.47492e-12	8.83718e-10	uncharacterized LOC101925190
101867251	ENSMFAG00000045004	ENSG00000121152	ENSMUSG00000034906	2.48729	up	2.17479e-14	7.9361e-12	uncharacterized LOC101867251; K06676 condensin complex subunit 2
102121891	NA	NA	NA	2.48749	up	0.000595446	0.0117039	histone H2B type 1-H-like; K11252 histone H2B
102116528	ENSMFAG00000044869	ENSG00000050730	ENSMUSG00000044162	2.4963	up	1.36806e-10	1.85038e-08	TNIP3; TNFAIP3 interacting protein 3
102121569	ENSMFAG00000004354	ENSG00000184557	ENSMUSG00000053113	2.50696	up	2.78278e-07	1.87597e-05	SOCS3; suppressor of cytokine signaling 3; K04696 suppressor of cytokine signaling 3
102130928	ENSMFAG00000033337	ENSG00000109072	ENSMUSG00000017344	2.50712	up	0.00131341	0.0218837	VTN; vitronectin; K06251 vitronectin
102136007	ENSMFAG00000000711	ENSG00000072274	ENSMUSG00000022797	2.50985	up	0.00143484	0.0234716	TFRC; transferrin receptor (p90, CD71); K06503 transferrin receptor
102142886	ENSMFAG00000040835	ENSG00000181649	ENSMUSG00000010760	2.51183	up	5.55609e-06	0.000244789	PHLDA2; pleckstrin homology-like domain, family A, member 2
102123488	ENSMFAG00000044579	ENSG00000183186	ENSMUSG00000045912	2.51244	up	0.00135552	0.0224476	C2CD4C; C2 calcium-dependent domain containing 4C
102139911	ENSMFAG00000030902	ENSG00000166920	ENSMUSG00000033213	2.53687	up	3.32346e-09	3.44368e-07	C7H15orf48; chromosome 7 open reading frame, human C15orf48
102133450	ENSMFAG00000002918	ENSG00000136634	ENSMUSG00000016529	2.53775	up	3.61172e-06	0.000166556	IL10; interleukin 10; K05443 interleukin 10
102117861	ENSMFAG00000032719	NA	NA	2.54421	up	1.11938e-07	8.42599e-06	c-C motif chemokine 4-like; K12964 C-C motif chemokine 4
102119703	ENSMFAG00000036426	ENSG00000111729	NA	2.54804	up	7.67578e-06	0.000322114	CLEC4A; C-type lectin domain family 4, member A; K10057 C-type lectin domain family 4 member A
101926565	ENSMFAG00000042891	ENSG00000100292	ENSMUSG00000005413	2.54962	up	4.02638e-07	2.62984e-05	uncharacterized LOC101926565; K00510 heme oxygenase [EC:1.14.99.3]
102130143	NA	ENSG00000213088	ENSMUSG00000037872	2.55588	up	1.34222e-06	7.33894e-05	DARC; Duffy blood group, atypical chemokine receptor; K06574 Duffy blood group glycoprotein
102133867	ENSMFAG00000017885	ENSG00000175793	ENSMUSG00000047281	2.57275	up	4.3218e-05	0.00138977	SFN; stratifin; K06644 stratifin
102131324	ENSMFAG00000044270	ENSG00000094804	ENSMUSG00000017499	2.57911	up	4.0389e-08	3.32338e-06	CDC6; cell division cycle 6; K02213 cell division control protein 6
102121726	ENSMFAG00000045935	ENSG00000093009	ENSMUSG00000000028	2.58986	up	3.27789e-10	4.16839e-08	CDC45; cell division cycle 45; K06628 cell division control protein 45
101925531	ENSMFAG00000001170	ENSG00000080986	ENSMUSG00000024056	2.5936	up	0.000604128	0.0118192	NDC80, HEC1, KNTC2; Kinetochore protein NDC80 homolog; K11547 kinetochore protein NDC80
102122322	ENSMFAG00000033085	ENSG00000110079	ENSMUSG00000101389	2.599	up	1.39315e-05	0.000525516	MS4A4A; membrane-spanning 4-domains, subfamily A, member 4A
102121235	ENSMFAG00000039462	ENSG00000162063	ENSMUSG00000072082	2.60179	up	3.40248e-09	3.49087e-07	CCNF; cyclin F; K10289 F-box protein 1 (cyclin F)
101925377	ENSMFAG00000045351	ENSG00000145194	ENSMUSG00000022842	2.60335	up	1.53561e-05	0.000567768	uncharacterized LOC101925377; K01415 endothelin-converting enzyme [EC:3.4.24.71]
102143945	NA	NA	NA	2.6071	up	0.00157621	0.0251469	glycine N-acyltransferase-like protein 1-like
102130825	ENSMFAG00000038345	ENSG00000055957	ENSMUSG00000006529	2.60737	up	0.0018899	0.0287623	ITIH1; inter-alpha-trypsin inhibitor heavy chain 1; K19014 inter-alpha-trypsin inhibitor heavy chain H1
102120967	ENSMFAG00000044522	NA	NA	2.61346	up	8.08297e-10	9.69149e-08	LILRB2; leukocyte immunoglobulin-like receptor, subfamily B (with TM and ITIM domains), member 2; K06512 leukocyte immunoglobulin-like receptor
102137464	ENSMFAG00000039317	ENSG00000127564	ENSMUSG00000023908	2.61373	up	5.06477e-08	4.10711e-06	PKMYT1; protein kinase, membrane associated tyrosine/threonine 1; K06633 membrane-associated tyrosine- and threonine-specific cdc2-inhibitory kinase [EC:2.7.11.1]
102117226	ENSMFAG00000003725	ENSG00000130513	ENSMUSG00000038508	2.61699	up	2.88324e-06	0.000137886	GDF15; growth differentiation factor 15; K05504 growth differentiation factor 15
102130594	ENSMFAG00000040856	ENSG00000111424	ENSMUSG00000022479	2.62112	up	1.29847e-13	3.6327e-11	VDR; vitamin D (1,25- dihydroxyvitamin D3) receptor; K08539 vitamin D3 receptor
102118004	ENSMFAG00000044420	ENSG00000117009	ENSMUSG00000039783	2.63224	up	0.00159832	0.0254307	KMO; kynurenine 3-monooxygenase (kynurenine 3-hydroxylase); K00486 kynurenine 3-monooxygenase [EC:1.14.13.9]
102139630	ENSMFAG00000002222	ENSG00000178882	ENSMUSG00000037962	2.64119	up	0.000287539	0.00650489	FAM101A; family with sequence similarity 101, member A
102118860	ENSMFAG00000044384	ENSG00000158050	ENSMUSG00000027368	2.65177	up	9.72435e-07	5.53332e-05	DUSP2; dual specificity phosphatase 2; K04459 dual specificity MAP kinase phosphatase [EC:3.1.3.16 3.1.3.48]
102144844	ENSMFAG00000030247	ENSG00000189120	ENSMUSG00000038560	2.66112	up	0.00026237	0.00603308	SP6; Sp6 transcription factor; K09196 transcription factor Sp6
102129162	ENSMFAG00000004963	ENSG00000128342	ENSMUSG00000034394	2.6649	up	8.32129e-07	4.9011e-05	LIF; leukemia inhibitory factor; K05419 leukemia inhibitory factor
102117192	ENSMFAG00000044937	ENSG00000184661	ENSMUSG00000048922	2.6667	up	3.40839e-05	0.0011307	CDCA2; cell division cycle associated 2; K17590 cell division cycle-associated protein 2
102131387	ENSMFAG00000000404	ENSG00000112195	ENSMUSG00000071068	2.66878	up	2.39913e-15	1.0068e-12	TREML2; triggering receptor expressed on myeloid cells-like 2; K14364 trem-like transcript 2 protein
102126477	ENSMFAG00000002509	ENSG00000138316	ENSMUSG00000059901	2.67077	up	1.48352e-06	7.98152e-05	ADAMTS14; ADAM metallopeptidase with thrombospondin type 1 motif, 14; K08628 a disintegrin and metalloproteinase with thrombospondin motifs 14 [EC:3.4.24.-]
102133765	ENSMFAG00000040557	ENSG00000170608	ENSMUSG00000040891	2.69451	up	0.000311428	0.00690573	FOXA3; forkhead box A3; K08038 forkhead box protein A3, hepatocyte nuclear factor 3-gamma
102143564	ENSMFAG00000001279	ENSG00000007908	ENSMUSG00000026582	2.69645	up	4.98084e-05	0.00155117	SELE; selectin E; K06494 selectin, endothelial cell
102128093	ENSMFAG00000032163	ENSG00000007968	ENSMUSG00000018983	2.69915	up	1.14567e-09	1.3172e-07	E2F2; E2F transcription factor 2; K09389 transcription factor E2F2
102125230	ENSMFAG00000036615	ENSG00000213886	ENSMUSG00000035186	2.7029	up	3.38145e-07	2.24352e-05	UBD; ubiquitin D; K12157 ubiquitin D
102136134	ENSMFAG00000000159	ENSG00000277632	NA	2.70464	up	5.03384e-05	0.00155613	CCL3; chemokine (C-C motif) ligand 3; K05408 C-C motif chemokine 3
102128865	ENSMFAG00000043640	ENSG00000123975	ENSMUSG00000062248	2.70678	up	1.26759e-13	3.6327e-11	CKS2; CDC28 protein kinase regulatory subunit 2; K02219 cyclin-dependent kinase regulatory subunit CKS1
102131659	ENSMFAG00000042014	ENSG00000106683	ENSMUSG00000029674	2.70929	up	1.12151e-16	5.37878e-14	LIMK1; LIM domain kinase 1; K05743 LIM domain kinase 1 [EC:2.7.11.1]
102128759	ENSMFAG00000033990	ENSG00000108821	ENSMUSG00000001506	2.72219	up	7.90718e-05	0.00225324	COL1A1; collagen, type I, alpha 1; K06236 collagen, type I/II/III/V/XI/XXIV/XXVII, alpha
102131761	ENSMFAG00000032734	ENSG00000087258	ENSMUSG00000031748	2.73465	up	2.22957e-06	0.000112949	GNAO1; guanine nucleotide binding protein (G protein), alpha activating activity polypeptide O; K04534 guanine nucleotide-binding protein G(o) subunit alpha
102123396	ENSMFAG00000043967	ENSG00000167513	ENSMUSG00000006585	2.73583	up	1.08047e-08	1.01322e-06	CDT1; chromatin licensing and DNA replication factor 1; K10727 chromatin licensing and DNA replication factor 1
102118590	ENSMFAG00000038393	ENSG00000111863	ENSMUSG00000058022	2.7371	up	8.94142e-07	5.15775e-05	ADTRP; androgen-dependent TFPI-regulating protein
102121613	ENSMFAG00000034669	ENSG00000162062	ENSMUSG00000024118	2.74145	up	3.0778e-06	0.000145532	C20H16orf59; chromosome 20 open reading frame, human C16orf59
102135470	ENSMFAG00000035353	ENSG00000117090	ENSMUSG00000015316	2.74442	up	4.90277e-09	4.89868e-07	SLAMF1; signaling lymphocytic activation molecule family member 1; K06536 signaling lymphocytic activation molecule family member 1
102146714	ENSMFAG00000032921	ENSG00000137101	ENSMUSG00000028459	2.74642	up	6.90855e-12	1.24696e-09	CD72; CD72 molecule; K06504 CD72 antigen
102119743	ENSMFAG00000007051	NA	NA	2.7474	up	1.12089e-05	0.00044064	c-C motif chemokine 3-like; K05408 C-C motif chemokine 3
102143463	ENSMFAG00000041728	ENSG00000131771	ENSMUSG00000061718	2.75066	up	3.72781e-11	5.58705e-09	PPP1R1B; protein phosphatase 1, regulatory (inhibitor) subunit 1B; K15494 protein phosphatase 1 regulatory subunit 1B
102145998	ENSMFAG00000002436	ENSG00000122952	ENSMUSG00000019923	2.7567	up	4.07455e-07	2.64075e-05	ZWINT; ZW10 interacting kinetochore protein
102136805	ENSMFAG00000028229	NA	NA	2.76276	up	2.06144e-06	0.000105821	CCL4; chemokine (C-C motif) ligand 4; K12964 C-C motif chemokine 4
102140078	ENSMFAG00000032987	ENSG00000121594	ENSMUSG00000075122	2.76736	up	3.15125e-08	2.61866e-06	CD80; CD80 molecule; K05412 CD80 antigen
102142756	ENSMFAG00000003977	ENSG00000142319	ENSMUSG00000021609	2.7701	up	0.000466621	0.00967001	SLC6A3, DAT, DAT1; solute carrier family 6 (neurotransmitter transporter), member 3; K05036 solute carrier family 6 (neurotransmitter transporter, dopamine) member 3
102134865	ENSMFAG00000031018	ENSG00000157193	ENSMUSG00000028613	2.77096	up	1.90839e-07	1.34598e-05	LRP8; low density lipoprotein receptor-related protein 8, apolipoprotein e receptor
102132220	ENSMFAG00000039383	ENSG00000188778	ENSMUSG00000031489	2.77664	up	1.48388e-05	0.000554754	ADRB3; adrenoceptor beta 3; K04143 adrenergic receptor beta-3
102131438	ENSMFAG00000032968	ENSG00000278023	ENSMUSG00000010362	2.79594	up	5.55545e-05	0.00170482	RDM1; RAD52 motif 1; K10874 RAD52 motif-containing protein 1
102126257	ENSMFAG00000035656	ENSG00000137331	ENSMUSG00000003541	2.79875	up	1.86287e-05	0.000669596	IER3; immediate early response 3
102130810	ENSMFAG00000003134	ENSG00000186185	ENSMUSG00000051378	2.8004	up	3.43277e-11	5.28647e-09	KIF18B; kinesin family member 18B
102120331	ENSMFAG00000042890	NA	NA	2.80503	up	0.00253662	0.0359626	ral-GDS-related protein-like
102140761	NA	NA	NA	2.80805	up	7.65669e-05	0.00220077	apolipophorins-like
102119749	ENSMFAG00000043064	ENSG00000125538	ENSMUSG00000027398	2.81963	up	3.10755e-08	2.60156e-06	IL1B; interleukin 1, beta; K04519 interleukin 1 beta
102141526	ENSMFAG00000035473	ENSG00000012223	ENSMUSG00000032496	2.82728	up	7.68237e-11	1.12136e-08	LTF; lactotransferrin; K17283 lactotransferrin [EC:3.4.21.-]
102118194	ENSMFAG00000045404	ENSG00000124102	NA	2.83	up	0.000763333	0.0142846	PI3; peptidase inhibitor 3, skin-derived
102138840	ENSMFAG00000001196	ENSG00000189001	ENSMUSG00000046056	2.83396	up	0.000530812	0.0106709	SBSN; suprabasin
101925074	ENSMFAG00000000886	ENSG00000123485	ENSMUSG00000044783	2.83733	up	3.10104e-10	3.9736e-08	uncharacterized LOC101925074
102127463	ENSMFAG00000039461	ENSG00000148848	ENSMUSG00000054555	2.83919	up	3.8106e-08	3.15097e-06	ADAM12; ADAM metallopeptidase domain 12; K06835 disintegrin and metalloproteinase domain-containing protein 12 [EC:3.4.24.-]
102135227	ENSMFAG00000045970	ENSG00000100526	ENSMUSG00000037628	2.84336	up	7.48033e-06	0.000314699	CDKN3; cyclin-dependent kinase inhibitor 3; K14167 cyclin-dependent kinase inhibitor 3 [EC:3.1.3.16 3.1.3.48]
102134991	ENSMFAG00000042928	ENSG00000197249	NA	2.86114	up	3.53397e-05	0.00115862	SERPINA1; serpin peptidase inhibitor, clade A (alpha-1 antiproteinase, antitrypsin), member 1; K03984 alpha-1-antitrypsin
102136905	ENSMFAG00000040289	ENSG00000162746	ENSMUSG00000070524	2.86233	up	0.000211097	0.00501908	FCRLB; Fc receptor-like B
102127989	ENSMFAG00000003356	ENSG00000088882	ENSMUSG00000027408	2.8647	up	4.37583e-06	0.000197986	CPXM1; carboxypeptidase X (M14 family), member 1; K08638 carboxypeptidase X1 [EC:3.4.17.-]
102121475	ENSMFAG00000041454	ENSG00000166527	ENSMUSG00000030144	2.86758	up	1.16961e-08	1.09073e-06	CLEC4D; C-type lectin domain family 4, member D; K10058 C-type lectin domain family 4 member D
102144197	ENSMFAG00000038702	ENSG00000117724	ENSMUSG00000026605	2.86785	up	1.47954e-07	1.07981e-05	CENPF; centromere protein F, 350/400kDa; K11499 centromere protein F
102116296	ENSMFAG00000005368	ENSG00000058335	ENSMUSG00000032356	2.88425	up	4.69642e-14	1.60239e-11	RASGRF1; Ras protein-specific guanine nucleotide-releasing factor 1; K04349 Ras-specific guanine nucleotide-releasing factor 1
102138642	ENSMFAG00000041132	ENSG00000115956	ENSMUSG00000020120	2.88768	up	6.48744e-12	1.19668e-09	PLEK; pleckstrin
102124789	ENSMFAG00000041215	ENSG00000108179	ENSMUSG00000021868	2.88988	up	2.55342e-07	1.72829e-05	PPIF; peptidylprolyl isomerase F; K09565 peptidyl-prolyl isomerase F (cyclophilin D) [EC:5.2.1.8]
102122926	ENSMFAG00000046393	ENSG00000129173	ENSMUSG00000046179	2.89603	up	3.30159e-06	0.000154375	E2F8; E2F transcription factor 8; K09391 transcription factor E2F7/8
102121162	ENSMFAG00000001864	ENSG00000117983	ENSMUSG00000066108	2.90225	up	2.28608e-14	8.16471e-12	mucin-5B-like; K13908 mucin-5B
102144361	ENSMFAG00000041423	ENSG00000186583	ENSMUSG00000049653	2.90473	up	9.89683e-06	0.000395543	SPATC1; spermatogenesis and centriole associated 1
101926177	ENSMFAG00000000672	ENSG00000086300	ENSMUSG00000038301	2.91354	up	2.46959e-08	2.16846e-06	hypothetical protein; K17924 sorting nexin-10/11
102133677	ENSMFAG00000002933	ENSG00000169679	ENSMUSG00000027379	2.91514	up	1.34102e-05	0.000511599	BUB1; BUB1 mitotic checkpoint serine/threonine kinase; K02178 checkpoint serine/threonine-protein kinase [EC:2.7.11.1]
101926546	ENSMFAG00000004069	ENSG00000115008	ENSMUSG00000027399	2.91857	up	0.000461248	0.00957047	hypothetical protein; K04383 interleukin 1 alpha
102116512	ENSMFAG00000037293	ENSG00000163600	ENSMUSG00000026009	2.92102	up	3.51997e-11	5.32308e-09	ICOS; inducible T-cell co-stimulator; K06713 inducible T-cell co-stimulator
102145129	ENSMFAG00000039357	ENSG00000176890	ENSMUSG00000025747	2.93564	up	2.6788e-13	6.81309e-11	TYMS; thymidylate synthetase; K00560 thymidylate synthase [EC:2.1.1.45]
102133382	ENSMFAG00000035452	ENSG00000164647	ENSMUSG00000015652	2.9471	up	4.43894e-07	2.83316e-05	STEAP1; six transmembrane epithelial antigen of the prostate 1; K14737 metalloreductase STEAP1 [EC:1.16.1.-]
102120316	ENSMFAG00000036763	ENSG00000136108	ENSMUSG00000037725	2.9486	up	0.00336735	0.0448963	CKAP2; cytoskeleton associated protein 2; K16769 cytoskeleton-associated protein 2
102137577	NA	ENSG00000163823	NA	2.95731	up	4.773e-14	1.60239e-11	CCR1; chemokine (C-C motif) receptor 1; K04176 C-C chemokine receptor type 1
101926884	ENSMFAG00000041263	ENSG00000138180	ENSMUSG00000024989	2.97204	up	0.000533442	0.0106854	uncharacterized LOC101926884; K16456 centrosomal protein CEP55
101867467	ENSMFAG00000036386	ENSG00000117594	ENSMUSG00000016194	2.97562	up	3.51073e-11	5.32308e-09	hypothetical protein; K15680 corticosteroid 11-beta-dehydrogenase isozyme 1 [EC:1.1.1.146]
102133034	ENSMFAG00000041160	ENSG00000115919	ENSMUSG00000026866	2.98298	up	3.59371e-12	7.18144e-10	KYNU; kynureninase; K01556 kynureninase [EC:3.7.1.3]
102129557	ENSMFAG00000021053	ENSG00000135451	ENSMUSG00000032783	2.99152	up	2.89563e-09	3.03788e-07	TROAP; trophinin associated protein
102134143	ENSMFAG00000000760	ENSG00000106327	ENSMUSG00000029716	2.99572	up	0.000823555	0.0151914	TFR2; transferrin receptor 2
102133451	NA	ENSG00000261594	ENSMUSG00000096606	2.99653	up	0.00164623	0.0259714	TPBGL; trophoblast glycoprotein-like
102134983	ENSMFAG00000041422	ENSG00000172724	NA	3.0015	up	6.51463e-14	2.10297e-11	CCL19; chemokine (C-C motif) ligand 19; K05512 C-C motif chemokine 19
102144969	ENSMFAG00000031172	ENSG00000156127	ENSMUSG00000034266	3.00578	up	3.46244e-05	0.00114186	BATF; basic leucine zipper transcription factor, ATF-like; K09034 ATF-like basic leucine zipper transcriptional factor
102123657	ENSMFAG00000044905	NA	NA	3.01037	up	1.39088e-07	1.01953e-05	CXCL3; chemokine (C-X-C motif) ligand 3; K05505 C-X-C motif chemokine 1/2/3
102116570	ENSMFAG00000031999	ENSG00000142583	ENSMUSG00000028976	3.01202	up	9.74033e-06	0.000390218	SLC2A5; solute carrier family 2 (facilitated glucose/fructose transporter), member 5; K08143 MFS transporter, SP family, solute carrier family 2 (facilitated glucose/fructose transporter), member 5
102131630	ENSMFAG00000041138	ENSG00000170439	ENSMUSG00000025347	3.02528	up	1.08761e-05	0.000431597	METTL7B; methyltransferase like 7B
102141491	ENSMFAG00000035349	ENSG00000183856	ENSMUSG00000028068	3.04535	up	1.68909e-10	2.23252e-08	IQGAP3; IQ motif containing GTPase activating protein 3; K05767 Ras GTPase-activating-like protein IQGAP2/3
101865172	ENSMFAG00000000798	ENSG00000109805	ENSMUSG00000015880	3.0509	up	7.16515e-07	4.32641e-05	uncharacterized LOC101865172; K06678 condensin complex subunit 3
102137801	ENSMFAG00000002834	ENSG00000181374	NA	3.05257	up	9.78754e-08	7.53641e-06	CCL13; chemokine (C-C motif) ligand 13; K16595 C-C motif chemokine 13
102128791	ENSMFAG00000000741	ENSG00000105388	NA	3.05934	up	0.000759756	0.0142336	CEACAM5; carcinoembryonic antigen-related cell adhesion molecule 5; K06499 carcinoembryonic antigen-related cell adhesion molecule
102118197	ENSMFAG00000035684	ENSG00000105967	ENSMUSG00000029553	3.06268	up	8.17481e-13	1.85436e-10	TFEC; transcription factor EC; K15591 transcription factor EC
102139905	ENSMFAG00000038644	ENSG00000186907	ENSMUSG00000050896	3.08701	up	0.000759226	0.0142336	RTN4RL2; reticulon 4 receptor-like 2; K16661 reticulon-4 receptor-like 2
102145911	ENSMFAG00000038021	ENSG00000146938	NA	3.0966	up	0.0016143	0.025588	NLGN4X; neuroligin 4, X-linked; K07378 neuroligin
102131971	ENSMFAG00000018513	ENSG00000134873	ENSMUSG00000022132	3.10017	up	5.19841e-07	3.24389e-05	CLDN10; claudin 10; K06087 claudin
102135121	ENSMFAG00000002270	ENSG00000131747	ENSMUSG00000020914	3.10277	up	8.66036e-09	8.21315e-07	TOP2A; topoisomerase (DNA) II alpha 170kDa; K03164 DNA topoisomerase II [EC:5.99.1.3]
102146227	ENSMFAG00000042841	ENSG00000197646	ENSMUSG00000016498	3.10703	up	2.45627e-10	3.17161e-08	PDCD1LG2; programmed cell death 1 ligand 2; K06708 programmed cell death 1 ligand 2
102143235	ENSMFAG00000007242	ENSG00000129455	ENSMUSG00000064023	3.11054	up	4.67522e-05	0.00147793	KLK8; kallikrein-related peptidase 8; K08650 kallikrein 8 (neuropsin/ovasin) [EC:3.4.21.118]
102125422	ENSMFAG00000040994	ENSG00000129195	ENSMUSG00000020808	3.11392	up	1.14023e-05	0.000444571	FAM64A; family with sequence similarity 64, member A
102128336	ENSMFAG00000012290	ENSG00000143228	ENSMUSG00000026683	3.11819	up	0.0011517	0.0197876	NUF2; NUF2, NDC80 kinetochore complex component; K11548 kinetochore protein Nuf2
102143181	NA	NA	NA	3.12391	up	0.00357305	0.0466024	neuroblastoma breakpoint family member 9-like
102138225	ENSMFAG00000001773	ENSG00000142185	ENSMUSG00000009292	3.12444	up	4.90626e-07	3.073e-05	TRPM2; transient receptor potential cation channel, subfamily M, member 2; K04977 transient receptor potential cation channel subfamily M member 2
102122565	ENSMFAG00000042767	ENSG00000140379	NA	3.12716	up	3.93126e-05	0.00127394	BCL2A1; BCL2-related protein A1; K02162 hematopoietic BCL2-related protein A1
101865103	ENSMFAG00000040783	ENSG00000171848	ENSMUSG00000020649	3.13437	up	2.08876e-17	1.25221e-14	RRM2; Ribonucleoside-diphosphate reductase subunit M2 (EC:1.17.4.1); K10808 ribonucleoside-diphosphate reductase subunit M2 [EC:1.17.4.1]
102123272	ENSMFAG00000035439	NA	NA	3.13726	up	4.7778e-12	9.21841e-10	CXCL2; chemokine (C-X-C motif) ligand 2
102133152	ENSMFAG00000035541	ENSG00000152253	ENSMUSG00000005233	3.13764	up	3.11517e-08	2.60156e-06	SPC25; SPC25, NDC80 kinetochore complex component; K11550 kinetochore protein Spc25, animal type
102144217	ENSMFAG00000031833	ENSG00000117394	ENSMUSG00000028645	3.14203	up	1.37869e-09	1.53263e-07	SLC2A1; solute carrier family 2 (facilitated glucose transporter), member 1; K07299 MFS transporter, SP family, solute carrier family 2 (facilitated glucose transporter), member 1
102136923	ENSMFAG00000001680	ENSG00000168078	ENSMUSG00000022033	3.14666	up	0.00320501	0.0431776	PBK; PDZ binding kinase; K08865 PDZ-binding kinase [EC:2.7.12.2]
102127217	ENSMFAG00000002783	ENSG00000128165	ENSMUSG00000054136	3.14773	up	0.001153	0.0197897	ADM2; adrenomedullin 2
101866661	ENSMFAG00000035542	ENSG00000158402	ENSMUSG00000044201	3.14931	up	1.01183e-06	5.71871e-05	uncharacterized LOC101866661; K05867 M-phase inducer phosphatase 3 [EC:3.1.3.48]
101866815	ENSMFAG00000039831	ENSG00000163808	ENSMUSG00000036768	3.15192	up	4.85168e-05	0.00151658	uncharacterized LOC101866815; K10400 kinesin family member 15
102118346	ENSMFAG00000043038	ENSG00000115607	ENSMUSG00000026068	3.1535	up	0.000117509	0.0031112	IL18RAP; interleukin 18 receptor accessory protein; K05174 interleukin 18 receptor accessory protein
102128880	ENSMFAG00000030900	ENSG00000182612	ENSMUSG00000039691	3.15852	up	0.00210929	0.0311951	TSPAN10; tetraspanin 10; K17351 tetraspanin-10
102129403	ENSMFAG00000036607	ENSG00000138160	ENSMUSG00000012443	3.16894	up	0.00364078	0.0471202	KIF11; kinesin family member 11; K10398 kinesin family member 11
102123417	ENSMFAG00000033744	ENSG00000159374	ENSMUSG00000030041	3.17112	up	0.00323113	0.0433555	M1AP; meiosis 1 associated protein
102142173	NA	ENSG00000138135	ENSMUSG00000050370	3.17219	up	1.57495e-08	1.40891e-06	CH25H; cholesterol 25-hydroxylase; K10223 cholesterol 25-hydroxylase [EC:1.14.99.38]
102137402	ENSMFAG00000038338	ENSG00000133055	ENSMUSG00000042451	3.20014	up	4.46951e-05	0.00142905	MYBPH; myosin binding protein H
102138420	ENSMFAG00000045615	ENSG00000133063	ENSMUSG00000026450	3.20209	up	2.83206e-18	1.90156e-15	CHIT1; chitinase 1 (chitotriosidase); K01183 chitinase [EC:3.2.1.14]
102137946	ENSMFAG00000032559	ENSG00000120659	ENSMUSG00000022015	3.22594	up	0.00235232	0.0339024	TNFSF11; tumor necrosis factor (ligand) superfamily, member 11; K05473 tumor necrosis factor ligand superfamily member 11
102126615	ENSMFAG00000008980	ENSG00000179750	NA	3.23117	up	2.12e-09	2.29589e-07	APOBEC3B; apolipoprotein B mRNA editing enzyme, catalytic polypeptide-like 3B; K18750 C->U-editing enzyme APOBEC3 [EC:3.5.4.-]
102117693	ENSMFAG00000031160	ENSG00000100985	ENSMUSG00000017737	3.23144	up	0.000173942	0.00428984	MMP9; matrix metallopeptidase 9 (gelatinase B, 92kDa gelatinase, 92kDa type IV collagenase); K01403 matrix metalloproteinase-9 (gelatinase B) [EC:3.4.24.35]
102142081	ENSMFAG00000046079	ENSG00000189325	ENSMUSG00000048905	3.23296	up	0.000131809	0.00343564	C4H6orf222; chromosome 4 open reading frame, human C6orf222
102121541	ENSMFAG00000003839	ENSG00000110375	ENSMUSG00000041523	3.24136	up	0.00156664	0.0250808	UPK2; uroplakin 2
102132972	ENSMFAG00000031135	ENSG00000147465	ENSMUSG00000031574	3.24764	up	6.01961e-05	0.00181736	STAR; steroidogenic acute regulatory protein; K16931 steroidogenic acute regulatory protein, mitochondrial
102124579	ENSMFAG00000031521	ENSG00000102970	ENSMUSG00000031780	3.26415	up	2.45378e-06	0.000120789	CCL17; chemokine (C-C motif) ligand 17; K05514 C-C motif chemokine, other
101866847	ENSMFAG00000043293	ENSG00000110436	ENSMUSG00000005089	3.27755	up	1.5093e-06	8.08383e-05	EAAT2; uncharacterized LOC101866847; K05613 solute carrier family 1 (glial high affinity glutamate transporter), member 2
102134708	ENSMFAG00000045313	ENSG00000169248	NA	3.29295	up	3.28123e-05	0.001095	CXCL11; chemokine (C-X-C motif) ligand 11; K12672 C-X-C motif chemokine 11
102122051	ENSMFAG00000042857	ENSG00000203697	ENSMUSG00000038599	3.30144	up	6.12545e-07	3.73897e-05	CAPN8; calpain 8; K08577 calpain-8 [EC:3.4.22.-]
102133235	NA	ENSG00000148795	ENSMUSG00000003555	3.30238	up	5.70161e-07	3.51865e-05	steroid 17-alpha-hydroxylase/17,20 lyase-like; K00512 steroid 17alpha-monooxygenase / 17alpha-hydroxyprogesterone aldolase [EC:1.14.99.9 4.1.2.30]
102146362	ENSMFAG00000038779	ENSG00000186891	ENSMUSG00000041954	3.30427	up	1.36384e-07	1.00852e-05	TNFRSF18; tumor necrosis factor receptor superfamily, member 18; K05154 tumor necrosis factor receptor superfamily member 18
102135895	ENSMFAG00000037072	ENSG00000148773	ENSMUSG00000031004	3.31054	up	2.02389e-15	8.94028e-13	MKI67; antigen identified by monoclonal antibody Ki-67; K17582 antigen KI-67
102127239	ENSMFAG00000042353	ENSG00000111665	ENSMUSG00000023505	3.3211	up	1.27125e-10	1.76289e-08	CDCA3; cell division cycle associated 3
102146759	ENSMFAG00000040149	ENSG00000160951	ENSMUSG00000019464	3.32681	up	2.99031e-08	2.52238e-06	PTGER1; prostaglandin E receptor 1 (subtype EP1), 42kDa; K04258 prostaglandin E receptor 1
102127360	ENSMFAG00000030916	ENSG00000160182	ENSMUSG00000024032	3.33016	up	4.33112e-09	4.35343e-07	TFF1; trefoil factor 1
102143437	ENSMFAG00000037971	ENSG00000262406	ENSMUSG00000049723	3.33499	up	0.0017689	0.0274182	MMP12; matrix metallopeptidase 12 (macrophage elastase); K01413 matrix metalloproteinase-12 (macrophage elastase) [EC:3.4.24.65]
102118020	ENSMFAG00000000718	ENSG00000104760	ENSMUSG00000031594	3.33746	up	0.0020353	0.0304169	FGL1; fibrinogen-like 1
102142066	ENSMFAG00000030561	ENSG00000111206	ENSMUSG00000001517	3.3385	up	7.19999e-17	3.55468e-14	FOXM1; forkhead box M1; K09406 forkhead box protein M
102143200	ENSMFAG00000000824	ENSG00000129810	ENSMUSG00000023940	3.34592	up	1.2202e-05	0.000470445	SGOL1; shugoshin-like 1 (S. pombe); K11580 shugoshin-like 1
102133710	ENSMFAG00000005215	ENSG00000026751	ENSMUSG00000038179	3.34822	up	1.21849e-05	0.000470445	SLAMF7; SLAM family member 7; K06733 SLAM family member 7
102140875	ENSMFAG00000002473	ENSG00000167749	ENSMUSG00000006948	3.36858	up	0.000576756	0.0113765	KLK4; kallikrein-related peptidase 4; K08666 kallikrein 4 (prostase, enamel matrix, prostate) [EC:3.4.21.-]
102126863	ENSMFAG00000016124	ENSG00000239961	NA	3.38506	up	3.15605e-26	8.82957e-23	LILRA4; leukocyte immunoglobulin-like receptor, subfamily A (with TM domain), member 4; K06512 leukocyte immunoglobulin-like receptor
102125256	ENSMFAG00000033206	NA	NA	3.4021	up	2.43755e-07	1.66328e-05	membrane-spanning 4-domains subfamily A member 4A-like
102136176	ENSMFAG00000031524	ENSG00000006606	ENSMUSG00000070464	3.41136	up	2.28315e-05	0.000798398	CCL26; chemokine (C-C motif) ligand 26; K05514 C-C motif chemokine, other
102119119	ENSMFAG00000003004	ENSG00000175352	ENSMUSG00000034825	3.41387	up	7.48141e-07	4.46914e-05	NRIP3; nuclear receptor interacting protein 3
102141569	NA	NA	NA	3.41672	up	0.00159111	0.0253401	putative uncharacterized protein LOC400499-like
102144940	ENSMFAG00000033893	ENSG00000074317	ENSMUSG00000034891	3.42035	up	0.000801444	0.0148402	SNCB; synuclein, beta
102143698	ENSMFAG00000000382	ENSG00000166803	ENSMUSG00000040204	3.42068	up	8.54062e-12	1.50908e-09	KIAA0101 ortholog
102146643	ENSMFAG00000041624	ENSG00000101187	ENSMUSG00000038963	3.42611	up	8.12485e-11	1.17572e-08	SLCO4A1; solute carrier organic anion transporter family, member 4A1; K14354 solute carrier organic anion transporter family, member 4A
102120435	ENSMFAG00000021465	ENSG00000273604	ENSMUSG00000043439	3.42658	up	1.28916e-13	3.6327e-11	C16H17orf96; chromosome 16 open reading frame, human C17orf96
102137149	ENSMFAG00000028248	ENSG00000148346	ENSMUSG00000026822	3.43542	up	7.09332e-06	0.000302973	LCN2; lipocalin 2
102124516	ENSMFAG00000031819	ENSG00000129221	ENSMUSG00000040554	3.4395	up	0.00148671	0.0241216	AIPL1; aryl hydrocarbon receptor interacting protein-like 1; K17767 AH receptor-interacting protein
102144812	ENSMFAG00000001933	ENSG00000069482	ENSMUSG00000024907	3.44805	up	7.29199e-06	0.000309099	GAL; galanin/GMAP prepropeptide; K05244 galanin
102117390	ENSMFAG00000045080	ENSG00000146670	ENSMUSG00000024791	3.45205	up	9.1325e-14	2.73747e-11	sororin-like; K17390 sororin
102119267	ENSMFAG00000041483	ENSG00000186417	ENSMUSG00000046167	3.49444	up	1.91196e-05	0.000685773	GLDN; gliomedin; K16364 GLDN; gliomedin
102123902	ENSMFAG00000046278	ENSG00000112096	ENSMUSG00000006818	3.5003	up	1.0144e-11	1.73753e-09	SOD2; superoxide dismutase 2, mitochondrial (EC:1.15.1.1); K04564 superoxide dismutase, Fe-Mn family [EC:1.15.1.1]
102119141	ENSMFAG00000037152	ENSG00000064886	NA	3.50318	up	6.55461e-08	5.21449e-06	CHI3L2; chitinase 3-like 2; K17523 chitinase-3-like protein 1/2
102131952	ENSMFAG00000038392	ENSG00000179388	ENSMUSG00000033730	3.51062	up	1.10112e-11	1.86169e-09	EGR3; early growth response 3; K12497 early growth response protein 3
102147309	ENSMFAG00000038655	ENSG00000145423	ENSMUSG00000027996	3.53644	up	7.90943e-05	0.00225324	SFRP2; secreted frizzled-related protein 2; K02176 secreted frizzled-related protein 2
102116103	ENSMFAG00000032777	NA	NA	3.53938	up	0.00371141	0.0478672	beta-crystallin B2-like
102123863	ENSMFAG00000031145	ENSG00000065328	ENSMUSG00000026669	3.54081	up	2.99813e-11	4.74353e-09	MCM10; minichromosome maintenance complex component 10; K10736 minichromosome maintenance protein 10
102124129	ENSMFAG00000037780	ENSG00000276043	ENSMUSG00000001228	3.5641	up	2.75533e-12	5.70999e-10	UHRF1; ubiquitin-like with PHD and ring finger domains 1; K10638 E3 ubiquitin-protein ligase UHRF1 [EC:6.3.2.19]
102131186	ENSMFAG00000032989	ENSG00000198829	ENSMUSG00000027762	3.5791	up	6.61465e-05	0.00196172	SUCNR1; succinate receptor 1; K10042 succinate receptor 1
102131327	ENSMFAG00000032874	ENSG00000170961	ENSMUSG00000022367	3.58185	up	1.62409e-06	8.57295e-05	HAS2; hyaluronan synthase 2; K00752 hyaluronan synthase [EC:2.4.1.212]
102141722	ENSMFAG00000036143	ENSG00000135077	ENSMUSG00000020399	3.58513	up	4.846e-13	1.12979e-10	HAVCR2; hepatitis A virus cellular receptor 2
101925474	ENSMFAG00000036301	ENSG00000148123	ENSMUSG00000063446	3.5862	up	0.00017012	0.00422432	uncharacterized LOC101925474; K19581 lipid phosphate phosphatase-related protein type 1/2/5
102114788	ENSMFAG00000002960	ENSG00000179593	ENSMUSG00000020891	3.59805	up	2.48031e-08	2.16846e-06	ALOX15B; arachidonate 15-lipoxygenase, type B; K08022 arachidonate 15-lipoxygenase (second type) / 8-lipoxygenase (S-type) [EC:1.13.11.33 1.13.11.-]
102117100	ENSMFAG00000000025	ENSG00000154839	ENSMUSG00000036223	3.60191	up	1.52582e-05	0.000566927	SKA1; spindle and kinetochore associated complex subunit 1
102147211	ENSMFAG00000021652	ENSG00000092853	ENSMUSG00000042489	3.6056	up	2.54189e-05	0.000874349	CLSPN; claspin
102125638	ENSMFAG00000028943	ENSG00000113722	ENSMUSG00000024619	3.60882	up	0.000202969	0.0048534	CDX1; caudal type homeobox 1; K09312 homeobox protein CDX
102119721	ENSMFAG00000002586	ENSG00000086696	ENSMUSG00000031844	3.63145	up	0.000405897	0.00860276	HSD17B2; hydroxysteroid (17-beta) dehydrogenase 2; K13368 17beta-estradiol 17-dehydrogenase / 3alpha(17beta)-hydroxysteroid dehydrogenase (NAD+) [EC:1.1.1.62 1.1.1.239]
102146914	ENSMFAG00000036514	NA	NA	3.63673	up	1.13156e-11	1.88063e-09	HCAR3; hydroxycarboxylic acid receptor 3; K08402 G protein-coupled receptor 109
102141220	ENSMFAG00000031426	ENSG00000140534	ENSMUSG00000046591	3.6421	up	9.12486e-07	5.24554e-05	TICRR; TOPBP1-interacting checkpoint and replication regulator
102130827	ENSMFAG00000038227	ENSG00000101670	ENSMUSG00000053846	3.64223	up	1.01747e-07	7.79874e-06	LIPG; lipase, endothelial; K01046 triacylglycerol lipase [EC:3.1.1.3]
102116649	NA	NA	NA	3.65882	up	8.10404e-05	0.00229788	uncharacterized LOC102116649
102139796	ENSMFAG00000037818	ENSG00000137673	ENSMUSG00000018623	3.66395	up	1.85986e-18	1.30082e-15	MMP7; matrix metallopeptidase 7 (matrilysin, uterine); K01397 matrix metalloproteinase-7 (matrilysin, uterine) [EC:3.4.24.23]
102138036	ENSMFAG00000003587	ENSG00000133048	ENSMUSG00000064246	3.66788	up	8.62637e-31	4.82674e-27	CHI3L1; chitinase 3-like 1 (cartilage glycoprotein-39); K17523 chitinase-3-like protein 1/2
102147015	ENSMFAG00000038024	ENSG00000164742	ENSMUSG00000020431	3.68505	up	6.44718e-05	0.00192566	ADCY1; adenylate cyclase 1 (brain); K08041 adenylate cyclase 1 [EC:4.6.1.1]
102130704	ENSMFAG00000035794	ENSG00000197632	ENSMUSG00000062345	3.70907	up	1.71988e-07	1.21814e-05	SERPINB2; serpin peptidase inhibitor, clade B (ovalbumin), member 2; K13963 serpin B
102123116	ENSMFAG00000032458	ENSG00000101057	ENSMUSG00000017861	3.72004	up	1.43773e-13	3.95635e-11	MYBL2; v-myb avian myeloblastosis viral oncogene homolog-like 2; K09421 myb-related protein
102134753	ENSMFAG00000043842	ENSG00000142945	ENSMUSG00000028678	3.72505	up	9.42086e-14	2.77436e-11	KIF2C, MCAK; kinesin family member 2C; K10393 kinesin family member 2/24
102121437	ENSMFAG00000031904	ENSG00000137558	ENSMUSG00000067780	3.72659	up	0.000106359	0.00287359	PI15; peptidase inhibitor 15
102129002	ENSMFAG00000041471	ENSG00000188676	ENSMUSG00000031549	3.72749	up	1.10907e-11	1.86169e-09	IDO2; indoleamine 2,3-dioxygenase 2; K00463 indoleamine 2,3-dioxygenase [EC:1.13.11.52]
101925942	ENSMFAG00000042779	ENSG00000157456	ENSMUSG00000032218	3.73321	up	3.02369e-11	4.74353e-09	CCNB2; uncharacterized LOC101925942; K05868 cyclin B
102120307	ENSMFAG00000040328	ENSG00000089685	ENSMUSG00000017716	3.73474	up	5.21532e-12	9.94822e-10	BIRC5; baculoviral IAP repeat containing 5; K08731 baculoviral IAP repeat-containing protein 5
102143875	ENSMFAG00000045618	ENSG00000011426	ENSMUSG00000036777	3.75305	up	7.67623e-07	4.55312e-05	ANLN; anillin, actin binding protein; K18621 actin-binding protein anillin
102132091	ENSMFAG00000037199	ENSG00000117215	ENSMUSG00000041202	3.76267	up	6.55406e-09	6.39631e-07	PLA2G2D; phospholipase A2, group IID; K01047 secretory phospholipase A2 [EC:3.1.1.4]
102118680	ENSMFAG00000041654	ENSG00000171236	ENSMUSG00000037095	3.76752	up	9.56494e-12	1.65523e-09	LRG1; leucine-rich alpha-2-glycoprotein 1
102144412	ENSMFAG00000038764	ENSG00000102265	ENSMUSG00000001131	3.76785	up	4.53626e-07	2.8843e-05	TIMP1; TIMP metallopeptidase inhibitor 1; K16451 metallopeptidase inhibitor 1
102119923	NA	ENSG00000167900	ENSMUSG00000025574	3.77465	up	2.1937e-13	5.75367e-11	TK1; thymidine kinase 1, soluble; K00857 thymidine kinase [EC:2.7.1.21]
101925461	ENSMFAG00000041887	ENSG00000103257	ENSMUSG00000040010	3.7783	up	5.96882e-18	3.85356e-15	uncharacterized LOC101925461; K13780 solute carrier family 7 (L-type amino acid transporter), member 5
102117979	ENSMFAG00000005127	NA	NA	3.78279	up	9.28974e-11	1.3215e-08	CXCL3, CXCL3L; chemokine (C-X-C motif) ligand 3; K05505 C-X-C motif chemokine 1/2/3
102144578	ENSMFAG00000000937	ENSG00000181634	ENSMUSG00000050395	3.80397	up	1.06404e-07	8.08188e-06	TNFSF15; tumor necrosis factor (ligand) superfamily, member 15; K05478 tumor necrosis factor ligand superfamily member 15
102115791	ENSMFAG00000023098	ENSG00000174371	ENSMUSG00000039748	3.82526	up	5.79262e-10	7.14963e-08	EXO1; exonuclease 1; K10746 exonuclease 1 [EC:3.1.-.-]
102122568	ENSMFAG00000044324	ENSG00000158714	ENSMUSG00000053318	3.83783	up	3.12135e-19	2.61975e-16	SLAMF8; SLAM family member 8; K16853 SLAM family member 8
102140718	ENSMFAG00000001963	ENSG00000145107	ENSMUSG00000079625	3.85127	up	1.54691e-18	1.1803e-15	TM4SF19; transmembrane 4 L six family member 19
102121984	ENSMFAG00000046257	NA	NA	3.8636	up	0.000505764	0.0103031	CD209 antigen-like; K06563 CD209 antigen
102135303	ENSMFAG00000037167	ENSG00000090889	ENSMUSG00000034311	3.86451	up	8.58473e-14	2.66858e-11	KIF4A; kinesin family member 4A; K10395 kinesin family member 4/21/27
102131077	ENSMFAG00000008980	ENSG00000128383	NA	3.86553	up	1.00818e-06	5.71736e-05	APOBEC3A; apolipoprotein B mRNA editing enzyme, catalytic polypeptide-like 3A; K18750 C->U-editing enzyme APOBEC3 [EC:3.5.4.-]
102128264	ENSMFAG00000044743	ENSG00000099985	ENSMUSG00000058755	3.87538	up	2.6475e-12	5.61225e-10	OSM; oncostatin M; K05418 oncostatin M
102140606	ENSMFAG00000002937	ENSG00000206531	NA	3.8804	up	0.0020129	0.0301953	CD200R1L; CD200 receptor 1-like
102145978	ENSMFAG00000036331	ENSG00000186827	ENSMUSG00000029075	3.89102	up	1.56653e-12	3.37126e-10	TNFRSF4; tumor necrosis factor receptor superfamily, member 4; K05142 tumor necrosis factor receptor superfamily member 4
101866586	ENSMFAG00000028239	ENSG00000175063	ENSMUSG00000001403	3.89364	up	1.42284e-16	6.63441e-14	UBE2C, UBCH10; Ubiquitin-conjugating enzyme E2 C (EC:6.3.2.19); K06688 ubiquitin-conjugating enzyme E2 C [EC:6.3.2.19]
102115096	ENSMFAG00000001696	ENSG00000104951	ENSMUSG00000074141	3.9266	up	2.10404e-14	7.84852e-12	IL4I1; interleukin 4 induced 1; K03334 L-amino-acid oxidase [EC:1.4.3.2]
102130221	NA	NA	NA	3.92975	up	1.09476e-09	1.26735e-07	interleukin-3 receptor subunit alpha-like
102146581	ENSMFAG00000042027	ENSG00000054938	ENSMUSG00000030732	3.93334	up	7.29676e-08	5.77752e-06	CHRDL2; chordin-like 2; K17280 chordin-like protein 2
102133763	NA	ENSG00000185897	ENSMUSG00000019429	3.93703	up	8.87044e-07	5.14758e-05	FFAR3; free fatty acid receptor 3; K04326 free fatty acid receptor 3
102128785	ENSMFAG00000030716	ENSG00000161888	ENSMUSG00000074476	3.94519	up	5.51266e-14	1.81442e-11	SPC24; SPC24, NDC80 kinetochore complex component; K11549 kinetochore protein Spc24, animal type
102146142	ENSMFAG00000038020	ENSG00000122641	ENSMUSG00000041324	3.98094	up	1.51698e-06	8.08383e-05	INHBA; inhibin, beta A; K04667 inhibin, beta
102115120	ENSMFAG00000000925	ENSG00000123610	ENSMUSG00000053475	3.99265	up	6.24567e-10	7.65255e-08	TNFAIP6; tumor necrosis factor, alpha-induced protein 6; K19018 tumor necrosis factor-inducible gene 6 protein
102145538	NA	NA	NA	4.03373	up	1.61453e-07	1.16315e-05	interleukin-3 receptor subunit alpha-like; K04737 interleukin 3 receptor alpha
102122199	ENSMFAG00000014110	NA	NA	4.06287	up	0.000210005	0.0050002	eosinophil cationic protein-like; K10787 eosinophil cationic protein [EC:3.1.27.-]
102143926	ENSMFAG00000046196	ENSG00000115590	ENSMUSG00000026073	4.08227	up	2.71853e-08	2.36442e-06	IL1R2; interleukin 1 receptor, type II; K04387 interleukin 1 receptor type II
102124165	ENSMFAG00000039139	ENSG00000102962	ENSMUSG00000031779	4.08867	up	1.36161e-10	1.85038e-08	CCL22; chemokine (C-C motif) ligand 22; K05514 C-C motif chemokine, other
102146810	ENSMFAG00000031004	ENSG00000138061	ENSMUSG00000024087	4.09701	up	1.83812e-13	4.97657e-11	cytochrome P450 1B1-like; K07410 cytochrome P450, family 1, subfamily B, polypeptide 1 [EC:1.14.14.1]
102139436	ENSMFAG00000043691	ENSG00000178860	ENSMUSG00000025930	4.09711	up	2.44062e-26	8.19365e-23	MSC; musculin; K09072 musculin (activated B-cell factor-1)
102138946	ENSMFAG00000001039	ENSG00000173239	NA	4.10019	up	0.00321606	0.0432001	LIPM; lipase, family member M; K19406 lipase-like abhydrolase domain-containing protein 3 [EC:3.1.1.-]
102131806	ENSMFAG00000029863	ENSG00000140279	ENSMUSG00000068452	4.11807	up	0.00105748	0.0185816	DUOX2; dual oxidase 2; K13411 dual oxidase [EC:1.6.3.1 1.11.1.-]
102139145	ENSMFAG00000025977	ENSG00000173432	NA	4.12708	up	0.000510129	0.0103533	SAA1; serum amyloid A1; K17310 serum amyloid A protein
102117707	ENSMFAG00000001508	ENSG00000111012	ENSMUSG00000006724	4.1468	up	3.84929e-23	4.97032e-20	25-hydroxyvitamin D-1 alpha hydroxylase, mitochondrial-like; K07438 25-hydroxyvitamin D3 1alpha-hydroxylase [EC:1.14.13.13]
101867391	ENSMFAG00000039640	ENSG00000165304	ENSMUSG00000035683	4.20054	up	1.04756e-12	2.31374e-10	uncharacterized LOC101867391; K08799 maternal embryonic leucine zipper kinase [EC:2.7.11.1]
102126100	ENSMFAG00000001470	ENSG00000086967	ENSMUSG00000038670	4.20206	up	1.66542e-25	3.16216e-22	MYBPC2; myosin binding protein C, fast type; K12558 myosin-binding protein C, fast-type
102128691	ENSMFAG00000033040	ENSG00000111536	NA	4.20886	up	0.00243248	0.0348392	IL26; interleukin 26; K05446 interleukin 26
102120328	ENSMFAG00000046257	NA	NA	4.23588	up	7.71775e-08	6.08217e-06	CD209 antigen-like protein 2-like; K06563 CD209 antigen
102115246	ENSMFAG00000029064	ENSG00000054356	ENSMUSG00000026204	4.27557	up	3.74058e-07	2.46233e-05	PTPRN; protein tyrosine phosphatase, receptor type, N; K07817 receptor-type tyrosine-protein phosphatase N [EC:3.1.3.48]
102123605	ENSMFAG00000031840	ENSG00000134460	ENSMUSG00000026770	4.32393	up	2.8274e-13	7.0837e-11	IL2RA; interleukin 2 receptor, alpha; K05068 interleukin 2 receptor alpha
102137164	ENSMFAG00000041874	ENSG00000108700	NA	4.36556	up	2.06689e-09	2.25291e-07	CCL8; chemokine (C-C motif) ligand 8; K16596 C-C motif chemokine 8
102144360	NA	ENSG00000172061	ENSMUSG00000052316	4.37632	up	4.32905e-06	0.000196399	LRRC15; leucine rich repeat containing 15
102145034	ENSMFAG00000030281	ENSG00000139572	ENSMUSG00000063234	4.39232	up	6.90008e-13	1.58664e-10	GPR84; G protein-coupled receptor 84; K08421 G protein-coupled receptor 84
102116725	NA	NA	NA	4.39615	up	0.00321327	0.0432001	serine hydroxymethyltransferase, cytosolic-like; K00600 glycine hydroxymethyltransferase [EC:2.1.2.1]
102128774	ENSMFAG00000011451	NA	NA	4.39622	up	1.70216e-08	1.51177e-06	60S ribosomal protein L32-like; K02912 large subunit ribosomal protein L32e
102117508	ENSMFAG00000035178	ENSG00000133321	NA	4.40579	up	2.12076e-11	3.45622e-09	RARRES3; retinoic acid receptor responder (tazarotene induced) 3
102138291	ENSMFAG00000004610	ENSG00000226650	NA	4.45001	up	0.00145583	0.0237028	KIF4B; kinesin family member 4B; K10395 kinesin family member 4/21/27
102129291	ENSMFAG00000034420	ENSG00000105697	ENSMUSG00000050440	4.45017	up	0.000508726	0.0103383	HAMP, hepcidin; hepcidin antimicrobial peptide
102126825	ENSMFAG00000001509	ENSG00000131203	ENSMUSG00000031551	4.45123	up	4.1194e-17	2.23059e-14	IDO1; indoleamine 2,3-dioxygenase 1; K00463 indoleamine 2,3-dioxygenase [EC:1.13.11.52]
102133941	ENSMFAG00000044412	ENSG00000115009	ENSMUSG00000026166	4.48571	up	6.58688e-06	0.000284235	CCL20; chemokine (C-C motif) ligand 20; K14625 C-C motif chemokine 20
102145573	ENSMFAG00000044358	ENSG00000120217	ENSMUSG00000016496	4.48919	up	1.35311e-26	5.67833e-23	CD274; CD274 molecule; K06745 programmed cell death 1 ligand 1
102119101	ENSMFAG00000046070	ENSG00000130829	ENSMUSG00000031383	4.51658	up	0.00127127	0.0213608	DUSP9; dual specificity phosphatase 9; K18498 dual specificity phosphatase 9 [EC:3.1.3.16 3.1.3.48]
102115124	ENSMFAG00000004047	ENSG00000163599	ENSMUSG00000026011	4.52751	up	4.89533e-24	7.47027e-21	CTLA4; cytotoxic T-lymphocyte-associated protein 4; K06538 cytotoxic T-lymphocyte-associated protein 4
102119687	NA	ENSG00000130487	ENSMUSG00000091680	4.57731	up	1.34871e-06	7.35047e-05	KLHDC7B; kelch domain containing 7B
102142784	ENSMFAG00000045243	ENSG00000196136	NA	4.57757	up	4.68361e-12	9.14176e-10	SERPINA3; serpin peptidase inhibitor, clade A (alpha-1 antiproteinase, antitrypsin), member 3; K04525 serpin peptidase inhibitor, clade A
102121801	ENSMFAG00000038769	ENSG00000180953	NA	4.58023	up	0.000358506	0.00773506	ST20; suppressor of tumorigenicity 20
102141933	NA	NA	NA	4.61968	up	1.38001e-06	7.49671e-05	signal-regulatory protein beta-1 isoform 3-like; K06551 signal-regulatory protein alpha/beta1/gamma
102127272	ENSMFAG00000001622	ENSG00000169429	NA	4.67287	up	1.21207e-25	2.90654e-22	IL8; interleukin 8; K10030 interleukin 8
102136447	NA	NA	NA	4.6892	up	0.000270096	0.00616009	uncharacterized LOC102136447
102132106	ENSMFAG00000040863	ENSG00000163661	ENSMUSG00000027832	4.71751	up	3.62299e-10	4.53848e-08	PTX3; pentraxin 3, long
102138347	ENSMFAG00000042098	ENSG00000152766	ENSMUSG00000024774	4.73398	up	9.07849e-14	2.73747e-11	ANKRD22; ankyrin repeat domain 22
101925940	ENSMFAG00000033629	ENSG00000258947	ENSMUSG00000062380	4.819	up	2.47563e-06	0.000121154	TUBB4, QccE-15186, TUBB3; tubulin, beta, 4; K07375 tubulin beta
102119510	NA	ENSG00000166143	ENSMUSG00000027317	4.82127	up	5.80464e-05	0.00176836	PPP1R14D; protein phosphatase 1, regulatory (inhibitor) subunit 14D; K17557 protein phosphatase 1 regulatory subunit 14D
102123271	ENSMFAG00000032774	ENSG00000156234	ENSMUSG00000023078	4.93908	up	2.95098e-13	7.28459e-11	CXCL13; chemokine (C-X-C motif) ligand 13; K10032 C-X-C motif chemokine 13
102122815	ENSMFAG00000014172	NA	NA	4.95697	up	5.64618e-05	0.0017295	eosinophil cationic protein-like; K10787 eosinophil cationic protein [EC:3.1.27.-]
102144106	ENSMFAG00000007172	ENSG00000134028	ENSMUSG00000022057	4.99348	up	2.97747e-31	2.49899e-27	ADAMDEC1; ADAM-like, decysin 1; K08634 ADAM-like, decysin 1 [EC:3.4.24.-]
102126138	ENSMFAG00000039628	NA	NA	5.05459	up	6.00631e-21	6.30137e-18	CXCL1; chemokine (C-X-C motif) ligand 1 (melanoma growth stimulating activity, alpha); K05505 C-X-C motif chemokine 1/2/3
102134405	ENSMFAG00000039179	ENSG00000186832	ENSMUSG00000053797	5.1053	up	1.43864e-08	1.30535e-06	KRT16; keratin 16; K07604 type I keratin, acidic
102133945	ENSMFAG00000039917	ENSG00000138755	ENSMUSG00000029417	5.11597	up	1.69543e-25	3.16216e-22	CXCL9; chemokine (C-X-C motif) ligand 9; K05416 C-X-C motif chemokine 9
102138189	ENSMFAG00000036643	ENSG00000108702	ENSMUSG00000020702	5.11981	up	1.93234e-05	0.000691605	CCL1; chemokine (C-C motif) ligand 1; K05514 C-C motif chemokine, other
102126346	ENSMFAG00000031829	ENSG00000197046	ENSMUSG00000091055	5.14286	up	9.79286e-24	1.36986e-20	SIGLEC15; sialic acid binding Ig-like lectin 15; K16352 sialic acid binding Ig-like lectin 15
102135739	ENSMFAG00000043935	ENSG00000108691	ENSMUSG00000035385	5.20218	up	3.09389e-13	7.52666e-11	CCL2, MCP-1, MCP1, SCYA2; chemokine (C-C motif) ligand 2; K14624 C-C motif chemokine 2
102120713	ENSMFAG00000000336	ENSG00000205846	NA	5.29886	up	2.56479e-09	2.72485e-07	CLEC6A; C-type lectin domain family 6, member A; K17514 C-type lectin domain family 6 member A
102138639	NA	NA	NA	5.32117	up	3.4106e-09	3.49087e-07	interleukin-3 receptor subunit alpha-like; K04737 interleukin 3 receptor alpha
102120792	ENSMFAG00000000375	ENSG00000158859	ENSMUSG00000006403	5.32343	up	4.5976e-20	4.06186e-17	ADAMTS4; ADAM metallopeptidase with thrombospondin type 1 motif, 4; K07764 a disintegrin and metalloproteinase with thrombospondin motifs 4 [EC:3.4.24.82]
102129569	ENSMFAG00000044274	ENSG00000140955	ENSMUSG00000024266	5.42804	up	0.001878	0.0286583	ADAD2, QtsA-13619; adenosine deaminase domain containing 2
102135791	ENSMFAG00000031874	ENSG00000175643	ENSMUSG00000037991	5.45186	up	1.23317e-08	1.13736e-06	RMI2; RecQ mediated genome instability 2; K15365 RecQ-mediated genome instability protein 2
102137879	ENSMFAG00000038158	ENSG00000118785	ENSMUSG00000029304	5.59105	up	1.55733e-17	9.68199e-15	SPP1; secreted phosphoprotein 1; K06250 secreted phosphoprotein 1
102133963	ENSMFAG00000001550	ENSG00000178776	ENSMUSG00000071858	5.63167	up	0.000711466	0.0134945	C6H5orf46; chromosome 6 open reading frame, human C5orf46
102122125	ENSMFAG00000037297	ENSG00000112394	ENSMUSG00000019838	5.64146	up	2.97461e-08	2.5218e-06	SLC16A10; solute carrier family 16 (aromatic amino acid transporter), member 10; K08187 MFS transporter, MCP family, solute carrier family 16 (monocarboxylic acid transporters), member 10
102128687	ENSMFAG00000037676	NA	NA	5.72348	up	0.000494681	0.0101191	KRT6C; keratin 6C; K07605 type II keratin, basic
102118223	ENSMFAG00000045255	NA	NA	5.75401	up	3.32439e-11	5.16696e-09	c-C motif chemokine 3-like 1-like; K05408 C-C motif chemokine 3
101865677	ENSMFAG00000039850	ENSG00000111305	ENSMUSG00000030206	5.80495	up	2.28115e-15	9.81832e-13	uncharacterized LOC101865677
102116368	ENSMFAG00000041853	ENSG00000188820	ENSMUSG00000046031	5.87256	up	4.40481e-38	7.39391e-34	FAM26F; family with sequence similarity 26, member F
102137324	ENSMFAG00000044674	ENSG00000148704	ENSMUSG00000006270	5.87891	up	0.00205156	0.0305568	VAX1; ventral anterior homeobox 1; K09318 homeobox protein ventral anterior
102131788	ENSMFAG00000037696	ENSG00000151012	ENSMUSG00000027737	6.0815	up	5.0133e-05	0.00155551	SLC7A11; solute carrier family 7 (anionic amino acid transporter light chain, xc- system), member 11; K13869 solute carrier family 7 (L-type amino acid transporter), member 11
102134351	ENSMFAG00000038088	ENSG00000169245	ENSMUSG00000034855	6.18246	up	2.07616e-10	2.70158e-08	CXCL10; chemokine (C-X-C motif) ligand 10; K12671 C-X-C motif chemokine 10
102133993	ENSMFAG00000046389	ENSG00000188257	ENSMUSG00000058908	6.37266	up	5.98255e-12	1.11581e-09	PLA2G2A; phospholipase A2, group IIA (platelets, synovial fluid); K01047 secretory phospholipase A2 [EC:3.1.1.4]
102125305	ENSMFAG00000043445	ENSG00000102794	ENSMUSG00000022126	6.38199	up	1.53356e-24	2.57423e-21	IRG1; immunoresponsive 1 homolog (mouse); K17724 aconitate decarboxylase [EC:4.1.1.6]
102138293	ENSMFAG00000044536	ENSG00000134339	NA	6.40827	up	2.88994e-11	4.62005e-09	serum amyloid A-1 protein-like; K17310 serum amyloid A protein
102142258	ENSMFAG00000035922	ENSG00000196611	NA	6.51645	up	2.33771e-13	6.03705e-11	MMP1; matrix metallopeptidase 1 (interstitial collagenase); K01388 matrix metalloproteinase-1 (interstitial collagenase) [EC:3.4.24.7]
102128105	ENSMFAG00000013561	ENSG00000165474	ENSMUSG00000046352	6.63238	up	1.13768e-22	1.36407e-19	GJB2; gap junction protein, beta 2, 26kDa; K07621 gap junction protein, beta 2
102138971	ENSMFAG00000000229	ENSG00000136244	ENSMUSG00000025746	6.66824	up	1.64159e-14	6.26265e-12	IL6, IL-6; interleukin 6 (interferon, beta 2); K05405 interleukin 6
102126906	ENSMFAG00000044943	ENSG00000124875	NA	6.7004	up	3.11063e-15	1.27354e-12	CXCL6; chemokine (C-X-C motif) ligand 6; K05506 C-X-C motif chemokine 5/6
102129692	NA	NA	NA	6.85518	up	0.000169926	0.00422432	trypsin-2-like; K01312 trypsin [EC:3.4.21.4]
102137645	ENSMFAG00000041791	NA	NA	6.8828	up	6.54957e-17	3.36252e-14	CALCA; calcitonin-related polypeptide alpha; K12332 calcitonin
102136091	NA	NA	NA	6.898	up	2.71307e-05	0.000925642	protein phosphatase 1 regulatory subunit 14D-like; K17557 protein phosphatase 1 regulatory subunit 14D
102128677	ENSMFAG00000031597	ENSG00000149635	ENSMUSG00000027670	6.94172	up	1.86765e-21	2.09002e-18	OCSTAMP; osteoclast stimulatory transmembrane protein
102129310	ENSMFAG00000037736	ENSG00000127318	NA	7.23653	up	7.37342e-07	4.42036e-05	IL22; interleukin 22; K05445 interleukin 22
102136132	ENSMFAG00000031903	ENSG00000108688	NA	7.25933	up	1.62314e-09	1.78078e-07	CCL7; chemokine (C-C motif) ligand 7; K05509 C-C motif chemokine 7
102145356	ENSMFAG00000041648	ENSG00000164935	ENSMUSG00000022303	7.66006	up	7.12705e-21	7.03733e-18	DCSTAMP; dendrocyte expressed seven transmembrane protein
101866288	ENSMFAG00000034364	ENSG00000275896	NA	8.02106	up	4.8063e-07	3.02167e-05	uncharacterized LOC101866288; K01312 trypsin [EC:3.4.21.4]
102124609	ENSMFAG00000031580	ENSG00000136695	ENSMUSG00000026983	8.23013	up	9.23262e-10	1.08377e-07	IL36RN; interleukin 36 receptor antagonist; K05483 interleukin 1 family, member 5 (delta)
102128614	NA	ENSG00000169469	NA	8.49457	up	5.15399e-08	4.15937e-06	cornifin-like
102119976	ENSMFAG00000001422	ENSG00000112115	ENSMUSG00000025929	8.65246	up	5.41312e-11	7.97059e-09	IL17A; interleukin 17A; K05489 interleukin 17
102128005	ENSMFAG00000032428	NA	NA	8.80205	up	3.57788e-13	8.57976e-11	KRT6A; keratin 6A; K07605 type II keratin, basic
NA represents no ensembl ID or no ortholog gene.
