# Supplementary material for: Unveil the transcriptional landscape at the Cryptococcus-host axis in mice and nonhuman primates
Source: PLoS Negl Trop Dis. 2019 Jul 22;13(7):e0007566. doi: 10.1371/journal.pntd.0007566 (PMC6675133; doi:10.1371/journal.pntd.0007566)
Supplement: S2 Table — (XLSX) [file pntd.0007566.s006.xlsx]

## Sheet: KEGG analysis of mouse lungs
Table S2. KEGG analysis of genes differentially expressed in C. neoformans infected lungs.
ID	Description	GeneRatio	BgRatio	pvalue	p.adjust	qvalue	geneID	Count
mmu04060	Cytokine-cytokine receptor interaction	59/538	296/8259	3.01817e-15	8.63197e-13	7.1483e-13	100042555/12765/12768/12773/12774/12776/12982/12983/12984/13051/14825/16159/16163/16165/16171/16178/16181/16184/16191/16197/16323/16846/16878/17082/18413/20290/20292/20293/20295/20296/20299/20302/20303/20305/20306/20307/20308/20310/20311/213208/218624/21926/21941/21942/21943/21950/22035/22163/227288/232983/23886/252837/27279/326623/330122/50930/56221/56744/77125	59
mmu04610	Complement and coagulation cascades	25/538	88/8259	1.60611e-10	2.29674e-08	1.90197e-08	11537/12061/12259/12260/12262/12266/12267/12630/12902/14058/14068/14161/15160/16411/16414/18788/18791/18792/18793/19124/232345/333883/385643/667277/99571	25
mmu04657	IL-17 signaling pathway	21/538	91/8259	2.50536e-07	2.18415e-05	1.80874e-05	14825/16163/16171/16191/16819/17386/17833/20201/20202/20292/20293/20295/20296/20306/20310/20311/21926/26414/26415/330122/74180	21
mmu05150	Staphylococcus aureus infection	16/538	56/8259	3.05476e-07	2.18415e-05	1.80874e-05	11537/12259/12260/12262/12266/12267/12630/14130/14131/14293/15002/16414/19204/20344/667277/99571	16
mmu05144	Malaria	14/538	49/8259	1.68968e-06	8.12337e-05	6.72712e-05	100503605/101488143/110257/13349/14934/15122/15129/16159/16414/20293/20296/20344/21828/21926	14
mmu04145	Phagosome	30/538	181/8259	1.7042e-06	8.12337e-05	6.72712e-05	108078/11984/12266/12475/13040/13057/140494/14130/14131/14990/15002/16398/16414/170779/170780/17523/17533/17969/17970/17972/18779/20288/20390/21828/22152/242341/338375/667277/67951/71693	30
mmu04512	ECM-receptor interaction	18/538	83/8259	4.68853e-06	0.00019156	0.000158634	12824/12834/12840/14268/14724/15366/16398/16399/16401/16404/16774/20750/21828/21923/21960/241226/245026/665033	18
mmu04640	Hematopoietic cell lineage	19/538	95/8259	9.02181e-06	0.00032253	0.000267093	100042555/12475/12482/12489/12902/12982/14724/14934/15002/16178/16184/16191/16197/16398/16399/16401/21926/233274/333883	19
mmu04062	Chemokine signaling pathway	28/538	195/8259	5.87411e-05	0.00186666	0.00154582	12765/12768/12773/12774/12776/13051/14825/17969/18795/20290/20292/20293/20295/20296/20299/20302/20303/20305/20306/20307/20308/20310/20311/227288/330122/432530/56221/56744	28
mmu04380	Osteoclast differentiation	21/538	128/8259	7.18262e-05	0.00190247	0.00157547	100038909/11433/12702/12703/13038/13057/14130/14131/14728/17969/17970/17972/18724/18726/18730/21926/21943/26399/26414/26415/83433	21
mmu05323	Rheumatoid arthritis	16/538	83/8259	7.31718e-05	0.00190247	0.00157547	11433/11984/12519/13038/140494/15002/16171/16414/20293/20296/20302/20311/21926/21943/242341/338375	16
mmu04142	Lysosome	20/538	124/8259	0.00013535	0.00322585	0.00267139	11433/11605/11984/12512/12514/13030/13033/13036/13038/13040/13423/140494/18173/19141/19156/242341/56722/64138/67963/76943	20
mmu05152	Tuberculosis	24/538	178/8259	0.00050943	0.0112075	0.00928111	11984/12266/12322/12475/12795/12796/13033/13040/140494/14130/14131/15002/16159/16411/16414/170779/170780/17533/18779/21926/242341/26414/26415/56619	24
mmu05142	Chagas disease (American trypanosomiasis)	16/538	101/8259	0.000760187	0.0155295	0.0128603	12259/12260/12262/12266/14676/16159/18795/20293/20296/20302/21926/26414/26415/269643/432530/72930	16
mmu05310	Asthma	7/538	25/8259	0.000819348	0.0156222	0.0129371	13861/15002/16163/16191/19074/20292/21926	7
mmu05134	Legionellosis	11/538	58/8259	0.00111505	0.0181422	0.0150239	12266/12475/14825/15511/16159/16414/20310/21926/330122/53791/66824	11
mmu05133	Pertussis	13/538	76/8259	0.00112633	0.0181422	0.0150239	12259/12260/12262/12266/12475/16159/16414/20311/21926/26414/26415/667277/66824	13
mmu05140	Leishmaniasis	12/538	67/8259	0.00114182	0.0181422	0.0150239	12266/13057/14131/15002/16159/16401/16414/17969/17970/17972/21926/26415	12
mmu04210	Apoptosis	19/538	136/8259	0.00124166	0.0186903	0.0154778	11799/12044/12045/12047/12048/12983/12984/13030/13033/13036/13038/13040/18211/20739/21926/22035/23882/26414/64138	19
mmu04970	Salivary secretion	13/538	78/8259	0.00144307	0.0206359	0.017089	11556/11936/12182/12671/12796/12945/16534/18795/19091/20192/432530/64177/74180	13
mmu05414	Dilated cardiomyopathy (DCM)	14/538	89/8259	0.00171004	0.022729	0.0188223	12299/16000/16398/16399/16401/16404/17868/18821/20191/21926/22138/241226/432530/54652	14
mmu05143	African trypanosomiasis	8/538	36/8259	0.00183105	0.022729	0.0188223	100503605/101488143/110257/15122/15129/16159/18795/21926	8
mmu04020	Calcium signaling pathway	23/538	184/8259	0.00187107	0.022729	0.0188223	11441/11556/12061/12290/12322/12671/14676/15566/18430/18436/18682/18795/18821/19204/19220/20191/20192/21336/231602/238564/239556/432530/54652	23
mmu04974	Protein digestion and absorption	14/538	90/8259	0.00190733	0.022729	0.0188223	11936/12813/12814/12824/12825/12834/12840/12873/13717/16534/245026/50934/665033/71355	14
mmu04630	JAK-STAT signaling pathway	21/538	165/8259	0.00232539	0.0266025	0.02203	100042555/12048/12575/12700/12702/12703/12982/12983/12984/16159/16163/16165/16184/16191/16197/16846/16878/17869/18413/18712/213208	21
mmu04611	Platelet activation	17/538	124/8259	0.00269805	0.0296786	0.0245774	12825/14161/14724/16398/16399/18436/18795/19091/19222/19224/21391/232889/238564/26415/320207/432530/99571	17
mmu00360	Phenylalanine metabolism	6/538	23/8259	0.00288614	0.0305718	0.0253171	100328588/13195/14204/14718/234724/56847	6
mmu04514	Cell adhesion molecules (CAMs)	21/538	169/8259	0.00311489	0.0314203	0.0260198	100043314/12519/12738/12740/14990/15002/16401/16414/17136/17967/18566/20344/21367/241226/241568/320840/54420/57255/58205/58998/75677	21
mmu03320	PPAR signaling pathway	13/538	85/8259	0.00318597	0.0314203	0.0260198	103968/108078/11450/11520/13118/14080/16592/20183/22227/26458/57875/78625/94180	13
mmu05202	Transcriptional misregulation in cancer	22/538	183/8259	0.00378543	0.0360878	0.029885	110794/12044/12045/12047/12048/12427/12475/12575/16000/16009/16178/17260/17523/17869/18124/18211/18507/18612/18791/18792/20183/23882	22
mmu00590	Arachidonic acid metabolism	13/538	89/8259	0.00478027	0.0441018	0.0365216	11685/11687/13118/13850/18782/18784/19224/21391/232889/54486/64292/72054/74519	13
mmu04914	Progesterone-mediated oocyte maturation	13/538	90/8259	0.00526531	0.0470587	0.0389702	110033/12427/12428/12442/12532/12534/16000/18817/20878/26414/26415/268697/432530	13
mmu04115	p53 signaling pathway	11/538	71/8259	0.0058309	0.0477488	0.0395417	12048/12442/12534/12575/16000/16009/23882/268697/29870/55948/75747	11
mmu04920	Adipocytokine signaling pathway	11/538	71/8259	0.0058309	0.0477488	0.0395417	109648/11450/12702/16367/16846/20183/20525/21926/26414/78625/94180	11
mmu04625	C-type lectin receptor signaling pathway	15/538	112/8259	0.00584339	0.0477488	0.0395417	12051/12795/13654/16159/170779/170780/17474/20295/20299/21926/26414/26415/56619/56760/66824	15
mmu04978	Mineral absorption	8/538	45/8259	0.0077894	0.0607977	0.0503477	11936/15368/17748/17750/20537/64177/70358/74051	8
mmu05410	Hypertrophic cardiomyopathy (HCM)	12/538	84/8259	0.00786543	0.0607977	0.0503477	12299/16000/16398/16399/16401/16404/17868/20191/21926/22138/241226/54652	12
mmu04911	Insulin secretion	12/538	85/8259	0.00863466	0.0649872	0.0538171	11936/12322/12671/140492/16534/18795/20191/20525/208677/26875/432530/54652	12
mmu04151	PI3K-Akt signaling pathway	35/538	358/8259	0.0099201	0.0719277	0.0595647	11602/12048/12575/12824/12834/12840/14268/15370/16000/16184/16197/16367/16398/16399/16401/16404/16542/16774/17869/18211/18413/18654/20750/208677/21828/21923/21960/241226/245026/269643/320207/50791/64654/665033/72930	35
mmu04510	Focal adhesion	22/538	199/8259	0.0100947	0.0719277	0.0595647	12824/12834/12840/14268/16000/16398/16399/16401/16404/16542/16774/18654/20750/214230/21828/21923/21960/238564/241226/245026/26414/665033	22
mmu04960	Aldosterone-regulated sodium reabsorption	7/538	38/8259	0.0103113	0.0719277	0.0595647	108017/110784/11936/15484/16000/16367/55948	7
mmu05418	Fluid shear stress and atherosclerosis	17/538	143/8259	0.0113789	0.0747936	0.061938	13057/14858/14873/15368/16178/16399/16542/17260/17969/17970/18791/20293/20296/21926/26399/26414/26415	17
mmu04930	Type II diabetes mellitus	8/538	48/8259	0.0114953	0.0747936	0.061938	11450/12290/12702/12703/16367/212032/21926/26414	8
mmu04620	Toll-like receptor signaling pathway	13/538	99/8259	0.0116333	0.0747936	0.061938	12475/12519/13038/142980/16159/20302/20303/20750/21926/26399/26414/26415/53791	13
mmu04668	TNF signaling pathway	14/538	110/8259	0.0117682	0.0747936	0.061938	12051/12702/14825/16878/17387/20293/20296/20310/208677/21926/26399/26414/26415/330122	14
mmu04972	Pancreatic secretion	13/538	103/8259	0.0158985	0.098847	0.0818571	11936/12182/12638/12671/12722/12873/18782/18784/18795/20191/233979/23844/432530	13
mmu05146	Amoebiasis	13/538	106/8259	0.0198097	0.120544	0.0998248	11846/11847/12475/12825/14268/14676/16159/16178/16414/16774/18795/21926/432530	13
mmu04928	Parathyroid hormone synthesis, secretion and action	13/538	107/8259	0.0212618	0.126685	0.10491	12575/16658/17260/17386/17387/17389/18795/20183/208677/21943/240047/432530/64654	13
mmu00380	Tryptophan metabolism	7/538	46/8259	0.0279787	0.160743	0.133114	100328588/110460/13076/13195/14204/56720/70789	7
mmu04966	Collecting duct acid secretion	5/538	27/8259	0.0281629	0.160743	0.133114	11984/140494/20533/242341/338375	5
mmu04110	Cell cycle	14/538	123/8259	0.0286639	0.160743	0.133114	105988/107995/12427/12428/12442/12532/12534/12544/12575/17869/18817/23882/268697/55948	14
mmu05132	Salmonella infection	10/538	78/8259	0.0292353	0.160794	0.133157	12475/14825/20302/20303/20310/26414/26415/330122/53791/66824	10
mmu00220	Arginine biosynthesis	4/538	19/8259	0.0315363	0.170177	0.140927	11846/11847/14718/217214	4
mmu04750	Inflammatory mediator regulation of TRP channels	14/538	125/8259	0.0323464	0.171316	0.14187	11685/12061/12322/13118/16000/18211/18442/18795/232889/26399/26414/26415/432530/74519	14
mmu05221	Acute myeloid leukemia	9/538	69/8259	0.034049	0.175929	0.14569	110794/12044/12045/12047/12427/12475/17523/17869/18712	9
mmu00270	Cysteine and methionine metabolism	7/538	48/8259	0.0344476	0.175929	0.14569	100328588/12035/14204/14718/16828/16833/234724	7
mmu04114	Oocyte meiosis	13/538	115/8259	0.0358785	0.178948	0.14819	105988/107995/11835/12322/12442/12532/12534/16000/18817/20878/268697/432530/72415	13
mmu05321	Inflammatory bowel disease (IBD)	8/538	59/8259	0.0362901	0.178948	0.14819	15002/16159/16163/16171/16191/20371/21926/53791	8
mmu04066	HIF-1 signaling pathway	12/538	105/8259	0.0397694	0.19278	0.159645	112407/11602/12322/12575/13806/15368/16000/16828/20525/212032/21857/230899	12
mmu00350	Tyrosine metabolism	6/538	40/8259	0.0431276	0.205575	0.17024	100328588/13195/14204/14718/234724/56847	6
mmu05145	Toxoplasmosis	12/538	108/8259	0.0477502	0.223878	0.185398	12048/12703/12774/15002/15511/16159/16774/21926/26399/26414/26415/320207	12

## Sheet: KEGG analysis of monkey lungs
Table S2. KEGG analysis of genes differentially expressed in C. neoformans infected lungs.
ID	Description	GeneRatio	BgRatio	pvalue	p.adjust	qvalue	geneID	Count
mcf04060	Cytokine-cytokine receptor interaction	78/576	301/7697	8.71844e-24	2.49347e-21	2.03736e-21	101926546/102117226/102117496/102117861/102117911/102117979/102118223/102118346/102118696/102119743/102119749/102119976/102120178/102120919/102121571/102123087/102123214/102123271/102123272/102123605/102123657/102124165/102124214/102124579/102124609/102125504/102126073/102126138/102126536/102126767/102126906/102127272/102128264/102128691/102129162/102129310/102131165/102133450/102133649/102133941…	78
mcf05323	Rheumatoid arthritis	29/576	97/7697	3.89205e-11	5.56564e-09	4.54756e-09	101925124/101925257/101926546/102115124/102116556/102118223/102119743/102119749/102119976/102120416/102123214/102126906/102127272/102133941/102135101/102135739/102136134/102136906/102137946/102138837/102138971/102139631/102140078/102140649/102140782/102142258/102144039/102146068/102147235	29
mcf04062	Chemokine signaling pathway	40/576	187/7697	7.44948e-10	7.10184e-08	5.80276e-08	101925134/102117496/102117861/102117979/102118154/102118223/102119743/102120178/102120919/102123271/102123272/102123657/102124165/102124579/102125504/102126138/102126536/102126906/102127272/102130539/102132362/102133941/102133945/102134351/102134669/102134708/102134983/102135627/102135739/102136132/102136134/102136176/102136805/102137164/102137577/102137801/102138189/102139070/102139456/102147015	40
mcf05321	Inflammatory bowel disease (IBD)	21/576	67/7697	7.82705e-09	4.99843e-07	4.0841e-07	101925134/101926546/102118346/102119749/102119976/102120882/102129310/102131165/102133450/102133649/102135042/102135101/102136906/102138971/102139631/102140649/102140782/102143359/102144039/102144912/102146068	21
mcf04657	IL-17 signaling pathway	26/576	99/7697	8.73851e-09	4.99843e-07	4.0841e-07	101867362/102117693/102117979/102119749/102119976/102121162/102123087/102123272/102123657/102124579/102125504/102126073/102126138/102126428/102126906/102127272/102133941/102134351/102134421/102135739/102136132/102137149/102138971/102139631/102141355/102142258	26
mcf04668	TNF signaling pathway	27/576	111/7697	2.69073e-08	1.28258e-06	1.04797e-06	101867362/102117496/102117693/102117979/102119749/102121569/102123272/102123657/102125504/102126034/102126138/102129162/102132205/102133941/102134351/102134421/102135523/102135739/102137780/102138497/102138837/102138971/102139631/102141355/102142378/102143564/102145757	27
mcf04620	Toll-like receptor signaling pathway	25/576	104/7697	1.13691e-07	4.6451e-06	3.79541e-06	101925134/102117861/102118223/102118696/102119743/102119749/102120416/102126428/102127272/102130894/102133945/102134351/102134421/102134708/102136134/102136805/102136906/102137879/102138971/102139002/102139631/102140078/102141355/102146068/102147235	25
mcf05144	Malaria	16/576	48/7697	1.85674e-07	6.63785e-06	5.42364e-06	101925124/102118696/102119749/102123087/102127272/102130143/102130245/102133450/102135101/102135739/102136906/102138837/102138971/102139631/102143564/102146068	16
mcf04064	NF-kappa B signaling pathway	23/576	94/7697	2.60015e-07	8.2627e-06	6.75127e-06	101867362/102117471/102117861/102118154/102118696/102119749/102122565/102123214/102126034/102127272/102134983/102135886/102136805/102136845/102136906/102137780/102137801/102137946/102138497/102138837/102138947/102139631/102141355	23
mcf04640	Hematopoietic cell lineage	24/576	104/7697	4.60815e-07	1.31793e-05	1.07685e-05	101866035/101926546/102117580/102119749/102123087/102123329/102123605/102124214/102126394/102133065/102133649/102133701/102135001/102136007/102138639/102138718/102138971/102139631/102140649/102140782/102143926/102144039/102145538/102147050	24
mcf05132	Salmonella infection	21/576	88/7697	1.3449e-06	3.49673e-05	2.8571e-05	101926546/102114833/102117861/102117979/102118223/102118885/102119743/102119749/102123272/102123657/102125504/102126138/102127272/102130865/102134421/102135101/102136134/102136805/102136906/102137760/102138971	21
mcf04110	Cell cycle	26/576	131/7697	3.32775e-06	7.93114e-05	6.48036e-05	101865340/101866661/101925202/101925761/101925942/102117781/102118581/102120551/102121726/102122330/102122886/102125004/102127966/102128093/102131233/102131324/102133432/102133499/102133579/102133677/102133867/102136063/102137464/102137696/102137714/102146018	26
mcf05146	Amoebiasis	22/576	101/7697	3.87634e-06	8.52795e-05	6.968e-05	101865786/101866035/101925124/102119749/102126233/102127272/102128759/102128796/102128983/102131346/102131730/102133450/102133761/102135628/102136906/102137760/102138971/102139631/102143926/102146003/102146068/102147015	22
mcf05133	Pertussis	19/576	81/7697	5.62717e-06	0.00011091	9.06218e-05	101866035/101866354/101925124/101926546/102118885/102119749/102121713/102126906/102127272/102131458/102133450/102134421/102136906/102137207/102138971/102139434/102139631/102142532/102145781	19
mcf04630	JAK-STAT signaling pathway	30/576	168/7697	5.81694e-06	0.00011091	9.06218e-05	101866630/101925134/102117911/102120556/102121569/102121571/102123087/102123605/102127966/102128264/102129162/102129310/102131165/102133450/102133649/102134669/102135001/102135042/102135411/102135814/102136063/102138639/102138718/102138971/102143353/102143359/102144912/102145532/102145538/102147050	30
mcf05150	Staphylococcus aureus infection	16/576	61/7697	6.67034e-06	0.000119232	9.74221e-05	101866035/101866354/101925124/102131458/102133450/102133787/102137207/102138837/102139434/102140649/102140782/102141365/102141807/102143568/102144039/102145896	16
mcf04621	NOD-like receptor signaling pathway	30/576	171/7697	8.40338e-06	0.000137416	0.00011228	101865017/101867362/101925134/102117979/102118885/102119749/102120532/102122418/102123272/102123657/102125504/102126138/102126428/102127272/102130894/102131636/102132936/102134421/102135101/102135739/102136906/102137780/102138225/102138971/102139631/102141355/102141511/102142532/102146098/102147203	30
mcf05134	Legionellosis	17/576	69/7697	8.64858e-06	0.000137416	0.00011228	101866035/101925124/102117979/102118885/102119749/102120205/102123272/102123657/102125504/102126138/102127272/102131458/102135101/102136906/102138971/102139631/102146068	17
mcf04625	C-type lectin receptor signaling pathway	21/576	104/7697	2.21293e-05	0.000333105	0.000272172	101925134/102115320/102115991/102117471/102118885/102119749/102120328/102120713/102121475/102121984/102124165/102124579/102126428/102131952/102133450/102134421/102135523/102136845/102138971/102139631/102142532	21
mcf05152	Tuberculosis	31/576	189/7697	2.40908e-05	0.000344498	0.000281482	101866035/101866201/101925124/101925134/101926546/102115991/102116114/102117707/102119749/102120205/102120328/102121984/102125635/102129555/102130594/102131458/102133450/102134421/102135101/102136906/102138971/102139002/102139631/102140649/102140782/102141511/102143226/102143568/102144039/102146068/102147272	31
mcf05142	Chagas disease (American trypanosomiasis)	20/576	103/7697	6.22363e-05	0.000847599	0.000692554	102118223/102119743/102119749/102127272/102131458/102131761/102133065/102133450/102133701/102133761/102134421/102135739/102136134/102136906/102138971/102139434/102139631/102146068/102147003/102147015	20
mcf05145	Toxoplasmosis	22/576	123/7697	9.92021e-05	0.00128963	0.00105373	101925134/102118696/102120205/102124789/102126233/102128796/102129555/102131761/102133450/102134421/102135411/102135628/102136906/102137780/102139456/102139631/102140649/102140782/102144039/102146003/102146068/102146644	22
mcf04672	Intestinal immune network for IgA production	13/576	53/7697	0.000103966	0.00129279	0.00105631	102116512/102118696/102121571/102123214/102133450/102137013/102138971/102140078/102140649/102140782/102144039/102145532/102147235	13
mcf04514	Cell adhesion molecules (CAMs)	26/576	161/7697	0.000140953	0.00164911	0.00134745	101866035/101867063/101925124/102115124/102116512/102118696/102120702/102121588/102121666/102123659/102126717/102131971/102132818/102136275/102138837/102139468/102140078/102140649/102140782/102143564/102144039/102145573/102145911/102145924/102146227/102147235	26
mcf05140	Leishmaniasis	16/576	77/7697	0.000145939	0.00164911	0.00134745	101866035/101925124/101925134/101926546/102119749/102122418/102131458/102133450/102134421/102136906/102139631/102140649/102140782/102143568/102144039/102146068	16
mcf04610	Complement and coagulation cascades	17/576	85/7697	0.000149919	0.00164911	0.00134745	101866035/101866354/101925124/102116557/102123453/102126128/102130704/102130928/102131458/102133787/102134991/102135397/102135886/102137207/102139434/102147003/102147272	17
mcf04659	Th17 cell differentiation	20/576	111/7697	0.000183541	0.00194418	0.00158855	101925134/102119749/102119976/102120556/102120882/102123605/102129310/102133065/102133649/102133701/102134421/102134669/102135042/102138971/102140649/102140782/102143359/102144039/102144912/102145008	20
mcf04380	Osteoclast differentiation	22/576	129/7697	0.000203982	0.00208353	0.00170241	101925134/101926546/102117471/102119749/102120416/102120967/102121569/102124214/102126863/102129427/102132302/102133279/102134421/102135411/102136845/102137946/102138947/102139631/102139733/102141933/102143568/102145757	22
mcf05164	Influenza A	28/576	190/7697	0.000386308	0.0038098	0.0031129	101864813/101866288/101925134/101926546/102118885/102119749/102120205/102121569/102126428/102127272/102128205/102129555/102129692/102130894/102131636/102134351/102134421/102135101/102135739/102136906/102138837/102138971/102139631/102140649/102140782/102142532/102144039/102146918	28
mcf05143	African trypanosomiasis	9/576	32/7697	0.00040615	0.00387196	0.00316369	102119749/102126825/102129002/102133450/102135101/102138837/102138971/102139631/102143564	9
mcf04512	ECM-receptor interaction	16/576	85/7697	0.000479508	0.00442385	0.00361463	101926014/102117424/102120728/102122296/102123329/102126233/102128759/102128796/102130245/102130928/102131497/102132595/102134921/102135628/102137879/102146003	16
mcf05219	Bladder cancer	10/576	41/7697	0.000682678	0.00610143	0.00498535	102117693/102121212/102127272/102127966/102128093/102130245/102136063/102140464/102142258/102146018	10
mcf05206	MicroRNAs in cancer	22/576	141/7697	0.000731915	0.00634327	0.00518294	101866661/101866845/101867470/101926565/102117390/102117471/102117693/102127966/102128093/102129654/102130245/102131497/102135411/102135814/102135886/102136063/102137696/102137714/102141270/102146018/102146280/102146810	22
mcf04216	Ferroptosis	10/576	42/7697	0.000837127	0.00704171	0.00575363	101866521/101926130/101926565/102114880/102121052/102122418/102131788/102135939/102136007/102139450	10
mcf05310	Asthma	9/576	36/7697	0.00104082	0.00850501	0.00694926	102118696/102122199/102122815/102127416/102133450/102139631/102140649/102140782/102144039	9
mcf04933	AGE-RAGE signaling pathway in diabetic complications	17/576	100/7697	0.00108954	0.00865579	0.00707246	101925134/101926546/102117471/102119749/102120556/102121124/102122418/102127272/102128759/102134421/102135739/102135814/102138837/102138971/102139631/102143564/102147003	17
mcf05167	Kaposi sarcoma-associated herpesvirus infection	28/576	205/7697	0.00130875	0.0101163	0.00826577	101925134/102117471/102117979/102118154/102120178/102120205/102123272/102123657/102125504/102126138/102126428/102127272/102127966/102128093/102130894/102131458/102134421/102136063/102137577/102138837/102138971/102139456/102140606/102141355/102143226/102146018/102146644/102147235	28
mcf04210	Apoptosis	22/576	149/7697	0.00154375	0.0116187	0.00949339	101865017/102115935/102116556/102118566/102120205/102120307/102120416/102122565/102123291/102124998/102125635/102126034/102128802/102134104/102137780/102137896/102138639/102139631/102143226/102143353/102145538/102146995	22
mcf05162	Measles	20/576	132/7697	0.00181177	0.0132863	0.010856	101867362/101925134/101926546/102119749/102120328/102120556/102121984/102123605/102126428/102130894/102131636/102133065/102133701/102134669/102135470/102136906/102137714/102138971/102144912/102146068	20
mcf05166	HTLV-I infection	34/576	278/7697	0.00286829	0.0205083	0.0167569	101925124/101925202/101925942/102115320/102118696/102120556/102121571/102123116/102123605/102127966/102128093/102128564/102129654/102133065/102133432/102133579/102133701/102134669/102136063/102136845/102137321/102138497/102138837/102138971/102139631/102140649/102140782/102143926/102144039/102144217/102144912/102145532/102146018/102147015	34
mcf04145	Phagosome	24/576	178/7697	0.00335142	0.0233782	0.0191018	101866035/101866354/101925124/101925257/101925940/102115991/102116556/102120328/102121713/102121984/102122418/102128802/102130245/102131458/102134754/102136007/102136906/102137760/102140649/102140782/102143568/102144039/102145896/102146068	24
mcf05161	Hepatitis B	21/576	151/7697	0.00407707	0.0277629	0.0226844	101925134/102115320/102117693/102120205/102120307/102120556/102126428/102127272/102127966/102128093/102130539/102130894/102131952/102136063/102136906/102137714/102138971/102139631/102142378/102146018/102146068	21
mcf04658	Th1 and Th2 cell differentiation	15/576	95/7697	0.00437428	0.0290941	0.0237721	101925134/102120556/102123605/102125764/102131165/102133065/102133649/102133701/102134421/102134669/102140649/102140782/102143359/102144039/102144912	15
mcf04066	HIF-1 signaling pathway	15/576	99/7697	0.00647168	0.0420659	0.0343711	101865076/101865926/101866521/101926565/102117471/102121518/102122418/102128018/102136007/102136063/102136906/102138971/102144217/102144412/102147003	15
mcf04115	p53 signaling pathway	13/576	82/7697	0.00744925	0.0473441	0.0386838	101865103/101925942/102120205/102122330/102128018/102130245/102130435/102133867/102135939/102136063/102137714/102143226/102147003	13
mcf05222	Small cell lung cancer	15/576	102/7697	0.00852232	0.0529866	0.0432942	102120205/102123329/102126034/102126233/102127966/102128093/102128796/102128865/102135628/102136063/102137714/102137780/102141355/102146003/102146018	15
mcf05230	Central carbon metabolism in cancer	11/576	66/7697	0.00920457	0.0560108	0.0457652	101865678/101866609/101867392/101925461/102121518/102122083/102125557/102127599/102127966/102132381/102144217	11
mcf05332	Graft-versus-host disease	9/576	49/7697	0.00951528	0.0566952	0.0463244	101926546/102119749/102138971/102139631/102140078/102140649/102140782/102144039/102147235	9
mcf00670	One carbon pool by folate	5/576	19/7697	0.0111084	0.0648367	0.0529766	102137384/102143082/102144180/102145129/102146254	5
mcf04940	Type I diabetes mellitus	10/576	59/7697	0.0113483	0.0649124	0.0530384	101926546/102115246/102119749/102138497/102139631/102140078/102140649/102140782/102144039/102147235	10
mcf04151	PI3K-Akt signaling pathway	39/576	360/7697	0.0116032	0.0650691	0.0531665	101866184/101925870/102118990/102120728/102122296/102123087/102123329/102123605/102124214/102126233/102127966/102128018/102128264/102128759/102128796/102130245/102130928/102131497/102132595/102133649/102134669/102134921/102135001/102135628/102136063/102136906/102137714/102137879/102138639/102138718/102138971/102140725/102141473/102142378/102144912/102145538/102146003/102146068/102146644	39
mcf04142	Lysosome	17/576	128/7697	0.0143371	0.078854	0.0644298	101864829/101865017/101866185/101867471/101926160/102115935/102116556/102117817/102118566/102120416/102124998/102125635/102128983/102132218/102134104/102137349/102137896	17
mcf05340	Primary immunodeficiency	7/576	36/7697	0.0157102	0.0847756	0.0692682	102116512/102118696/102129555/102133065/102133701/102138947/102144912	7
mcf00980	Metabolism of xenobiotics by cytochrome P450	11/576	72/7697	0.0172832	0.0915367	0.0747926	101865536/101866419/101867467/102114846/102124195/102125467/102129994/102133381/102142998/102144847/102146810	11
mcf04978	Mineral absorption	9/576	54/7697	0.0176795	0.0919333	0.0751167	101866521/101926047/101926130/101926565/102114781/102122050/102130594/102133382/102138737	9
mcf03030	DNA replication	7/576	37/7697	0.0181649	0.0927709	0.075801	101925761/101926627/102118581/102120551/102122886/102128564/102133499	7
mcf04670	Leukocyte transendothelial migration	15/576	117/7697	0.027531	0.138138	0.112869	101866035/101925124/102117471/102117693/102120702/102122418/102123151/102126717/102127232/102130539/102131971/102134421/102136275/102138837/102145924	15
mcf00590	Arachidonic acid metabolism	10/576	68/7697	0.0288149	0.142088	0.116097	101926332/101925950/102114788/102121293/102125534/102132091/102132454/102133993/102141868/102144094	10
mcf04614	Renin-angiotensin system	5/576	24/7697	0.029815	0.144527	0.11809	101866185/102128612/102128983/102134210/102134275	5
mcf05416	Viral myocarditis	12/576	89/7697	0.0325927	0.155359	0.12694	101865646/101925124/102118696/102120205/102138837/102140078/102140649/102140782/102143226/102143597/102144039/102147235	12
mcf00380	Tryptophan metabolism	7/576	43/7697	0.0386847	0.181374	0.148197	102115096/102118004/102126825/102129002/102129994/102133034/102146810	7
mcf04623	Cytosolic DNA-sensing pathway	9/576	62/7697	0.039834	0.183751	0.150138	102117861/102118885/102119749/102126428/102130894/102134351/102135101/102136805/102138971	9
mcf05418	Fluid shear stress and atherosclerosis	17/576	145/7697	0.0423852	0.192415	0.157218	101865646/101926546/101926565/102114846/102116284/102116556/102117693/102119749/102122005/102134421/102135739/102138837/102139631/102142998/102143564/102143597/102143926	17
mcf05163	Human cytomegalovirus infection	26/576	247/7697	0.0473428	0.211563	0.172864	102117496/102117861/102118223/102119743/102119749/102120205/102127272/102127966/102128093/102130539/102131761/102134421/102135739/102136063/102136134/102136805/102137577/102138971/102139456/102139631/102142378/102143226/102143597/102146018/102146759/102147015	26
mcf05330	Allograft rejection	8/576	55/7697	0.0505001	0.2222	0.181555	102118696/102133450/102139631/102140078/102140649/102140782/102144039/102147235	8
mcf04510	Focal adhesion	22/576	204/7697	0.0518327	0.223095	0.182286	101865646/102116296/102117936/102120728/102122005/102122296/102123329/102126233/102127232/102128018/102128759/102128796/102130245/102130928/102131497/102132595/102134921/102135628/102137780/102137879/102143597/102146003	22
mcf05202	Transcriptional misregulation in cancer	21/576	193/7697	0.0522636	0.223095	0.182286	101866035/101925178/102117693/102118696/102122565/102124214/102126034/102127272/102127880/102127966/102128018/102135637/102135886/102136063/102136550/102138971/102142327/102143926/102145008/102145509/102147235	21
mcf04930	Type II diabetes mellitus	7/576	47/7697	0.0585321	0.2438	0.199204	101865678/101925139/102121518/102121569/102127599/102135411/102139631	7
mcf04612	Antigen processing and presentation	11/576	87/7697	0.058819	0.2438	0.199204	101865017/101867471/102116556/102129555/102136503/102139631/102140649/102140782/102144039/102144095/102144257	11
