# Supplementary material for: Unveil the transcriptional landscape at the Cryptococcus-host axis in mice and nonhuman primates
Source: PLoS Negl Trop Dis. 2019 Jul 22;13(7):e0007566. doi: 10.1371/journal.pntd.0007566 (PMC6675133; doi:10.1371/journal.pntd.0007566)
Supplement: S5 Table — (XLSX) [file pntd.0007566.s009.xlsx]

## Sheet: KEGG analysis
Table S5. KEGG and GO analyses of C. neoformans transcriptome in monkey lung tissues.
Description	Database	KEGG ID	Input number	Background number	P-Value	Corrected P-Value	Input	Hyperlink
Glycolysis / Gluconeogenesis	KEGG PATHWAY	cnb00010	13	36	0.00155238	0.133505	J9VTH3CNAG_04659|J9VRH1CNAG_06699|J9VKH0CNAG_00057|J9VWI4CNAG_04217|J9VNW2CNAG_06628|J9VNK3CNAG_03769|J9VJ43CNAG_03916|J9VUE6CNAG_02489|J9VI18CNAG_06770|J9VQN8CNAG_03358|J9VL33CNAG_06900|J9VJC0CNAG_05059|J9VTL4CNAG_07745	http://www.genome.jp/kegg-bin/show_pathway?cnb00010/cnb:CNBB5380%09red/cnb:CNBF1640%09red/cnb:CNBA0460%09red/cnb:CNBK3140%09red/cnb:CNBG2530%09red/cnb:CNBG4180%09red/cnb:CNBE0650%09red/cnb:CNBB3020%09red/cnb:CNBH3420%09red/cnb:CNBB1690%09red/cnb:CNBI1220%09red/cnb:CNBJ2540%09red/cnb:CNBF0940%09red	#
Fructose and mannose metabolism	KEGG PATHWAY	cnb00051	8	25	0.0209678	0.473257	J9VIA1CNAG_02799|J9VKH0CNAG_00057|J9VNK3CNAG_03769|J9VGS8CNAG_04097|J9VI18CNAG_06770|J9W0C1CNAG_04744|J9VJ85CNAG_05024|J9VJJ4CNAG_04096	http://www.genome.jp/kegg-bin/show_pathway?cnb00051/cnb:CNBB5380%09red/cnb:CNBA0460%09red/cnb:CNBB0040%09red/cnb:CNBB0030%09red/cnb:CNBB3020%09red/cnb:CNBJ1720%09red/cnb:CNBC3010%09red/cnb:CNBI0900%09red	#
Carbon metabolism	KEGG PATHWAY	cnb01200	20	96	0.022018	0.473257	J9VRH1CNAG_06699|J9VIA1CNAG_02799|J9VXY3CNAG_04753|J9VWI4CNAG_04217|J9VU59CNAG_04189|J9VKH0CNAG_00057|J9VNK3CNAG_03769|J9VJ43CNAG_03916|J9VNI7CNAG_06913|J9VP17CNAG_05907|J9VI18CNAG_06770|J9VL33CNAG_06900|J9VRH6CNAG_04326|J9VNC5CNAG_06672|J9VJC0CNAG_05059|J9VH55CNAG_00575|J9VIT4CNAG_07356|J9VI11CNAG_07561|J9VQN8CNAG_03358|J9VL89CNAG_01137	http://www.genome.jp/kegg-bin/show_pathway?cnb01200/cnb:CNBB5380%09red/cnb:CNBF1640%09red/cnb:CNBG2530%09red/cnb:CNBF4030%09red/cnb:CNBA0460%09red/cnb:CNBH3130%09red/cnb:CNBK3140%09red/cnb:CNBF1330%09red/cnb:CNBA5410%09red/cnb:CNBK2450%09red/cnb:CNBA3400%09red/cnb:CNBB3020%09red/cnb:CNBH2110%09red/cnb:CNBH3420%09red/cnb:CNBB1690%09red/cnb:CNBC3010%09red/cnb:CNBJ1630%09red/cnb:CNBI1220%09red/cnb:C…	#
Oxidative phosphorylation	KEGG PATHWAY	cnb00190	17	79	0.0261348	0.473257	J9VWK6CNAG_06400|J9VUE0CNAG_05909|J9VFK3CNAG_03629|J9W0I3CNAG_06226|J9W214CNAG_05633|J9VU59CNAG_04189|J9VG15CNAG_00149|J9W241CNAG_01991|J9VP03CNAG_07177|J9VVZ0CNAG_03565|J9VPD8CNAG_05179|J9VTJ6CNAG_01106|J9VMC4CNAG_02938|J9VJ49CNAG_05197|J9VIT4CNAG_07356|J9VIW7CNAG_03861|J9VQC2CNAG_01323	http://www.genome.jp/kegg-bin/show_pathway?cnb00190/cnb:CNBN1250%09red/cnb:CNBM2110%09red/cnb:CNBA1330%09red/cnb:CNBI2550%09red/cnb:CNBG4400%09red/cnb:CNBD1890%09red/cnb:CNBH3130%09red/cnb:CNBF4050%09red/cnb:CNBC1700%09red/cnb:CNBA3400%09red/cnb:CNBB4410%09red/cnb:CNBB2200%09red/cnb:CNBD4040%09red/cnb:CNBK0240%09red/cnb:CNBL2790%09red/cnb:CNBF1440%09red/cnb:CNBI2370%09red	#
Starch and sucrose metabolism	KEGG PATHWAY	cnb00500	9	32	0.0275149	0.473257	J9VNK3CNAG_03769|J9VJ43CNAG_03916|J9VMZ2CNAG_02748|J9VTK7CNAG_04621|J9VS96CNAG_04879|J9VJA3CNAG_05264|T2BM44CNAG_05264|J9VMN7CNAG_00799|J9VJZ1CNAG_05292	http://www.genome.jp/kegg-bin/show_pathway?cnb00500/cnb:CNBJ0440%09red/cnb:CNBB1690%09red/cnb:CNBI3110%09red/cnb:CNBC3510%09red/cnb:CNBB3020%09red/cnb:CNBA7600%09red/cnb:CNBI3400%09red/cnb:CNBJ2910%09red	#
Ribosome biogenesis in eukaryotes	KEGG PATHWAY	cnb03008	14	64	0.0371171	0.532011	J9VVA5CNAG_02175|J9VSU5CNAG_07855|J9VQ89CNAG_03418|J9VQ03NOG2|T2BQQ8CNAG_03645|J9VHH3CNAG_07518|J9W3D8CNAG_06468|J9W465CNAG_05597|J9VN14CNAG_02720|T2BPS6CNAG_01608|J9VTN6CNAG_01608|J9VWY9CNAG_01687|J9VVE8CNAG_06005|J9VN70CNAG_03645	http://www.genome.jp/kegg-bin/show_pathway?cnb03008/cnb:CNBM0150%09red/cnb:CNBN1850%09red/cnb:CNBL2420%09red/cnb:CNBD0720%09red/cnb:CNBJ2090%09red/cnb:CNBE3620%09red/cnb:CNBG3120%09red/cnb:CNBC3750%09red/cnb:CNBC6070%09red/cnb:CNBB4270%09red/cnb:CNBC2650%09red/cnb:CNBC5290%09red	#
Taurine and hypotaurine metabolism	KEGG PATHWAY	cnb00430	3	6	0.0635963	0.715828	J9VQ18CNAG_03128|T2BMX6CNAG_03128|J9VJW5CNAG_05260	http://www.genome.jp/kegg-bin/show_pathway?cnb00430/cnb:CNBI3070%09red/cnb:CNBG0340%09red	#
Pentose phosphate pathway	KEGG PATHWAY	cnb00030	6	22	0.0732883	0.715828	J9VKH0CNAG_00057|J9VR37CNAG_06923|J9VJ43CNAG_03916|J9VI18CNAG_06770|J9VI11CNAG_07561|J9VXY3CNAG_04753	http://www.genome.jp/kegg-bin/show_pathway?cnb00030/cnb:CNBB5380%09red/cnb:CNBA0460%09red/cnb:CNBK2450%09red/cnb:CNBK3360%09red/cnb:CNBB1690%09red/cnb:CNBJ1630%09red	#
Lysine degradation	KEGG PATHWAY	cnb00310	7	29	0.0855706	0.715828	J9VNF6CNAG_05675|J9VTS1CNAG_01027|J9VWH9CNAG_05404|T2BQ23CNAG_05404|J9VZH4CNAG_05423|J9VNW2CNAG_06628|J9VUZ2CNAG_01882	http://www.genome.jp/kegg-bin/show_pathway?cnb00310/cnb:CNBL0850%09red/cnb:CNBF1730%09red/cnb:CNBL0680%09red/cnb:CNBK1310%09red/cnb:CNBD4750%09red/cnb:CNBF0940%09red	#
Citrate cycle (TCA cycle)	KEGG PATHWAY	cnb00020	6	24	0.0963786	0.715828	J9VWI4CNAG_04217|J9VU59CNAG_04189|J9VP17CNAG_05907|J9VJC0CNAG_05059|J9VIT4CNAG_07356|J9VL89CNAG_01137	http://www.genome.jp/kegg-bin/show_pathway?cnb00020/cnb:CNBH3130%09red/cnb:CNBA3400%09red/cnb:CNBF4030%09red/cnb:CNBI1220%09red/cnb:CNBD3720%09red/cnb:CNBH3420%09red	#
Glutathione metabolism	KEGG PATHWAY	cnb00480	6	24	0.0963786	0.715828	T2BMX6CNAG_03128|J9VI11CNAG_07561|J9VPM0CNAG_02464|J9VXH1CNAG_01915|J9VQ18CNAG_03128|J9VS68CNAG_02399	http://www.genome.jp/kegg-bin/show_pathway?cnb00480/cnb:CNBK0970%09red/cnb:CNBE1510%09red/cnb:CNBK2450%09red/cnb:CNBE0900%09red/cnb:CNBG0340%09red	#
Biosynthesis of secondary metabolites	KEGG PATHWAY	cnb01110	40	264	0.102181	0.715828	T2BP75CNAG_00834|J9VUD1CNAG_05899|J9VUE6CNAG_02489|J9VJW5CNAG_05260|J9W0C1CNAG_04744|J9VL33CNAG_06900|J9VRX8CNAG_02460|J9VPE8CNAG_05809|J9VWI4CNAG_04217|J9VMR5CNAG_00834|J9VNK3CNAG_03769|J9VI18CNAG_06770|J9VMS4CNAG_02814|J9VNI7CNAG_06913|J9VJC0CNAG_05059|J9VNW2CNAG_06628|J9VZ65CNAG_01721|J9VJM7CNAG_06812|J9VJP1CNAG_00700|J9VII7CNAG_03725|J9VQN8CNAG_03358|J9VLG9CNAG_00397|J9VHI3CNAG_02825|J9VQ15CN…	http://www.genome.jp/kegg-bin/show_pathway?cnb01110/cnb:CNBG2530%09red/cnb:CNBA0460%09red/cnb:CNBL2420%09red/cnb:CNBG4180%09red/cnb:CNBA3660%09red/cnb:CNBH3420%09red/cnb:CNBJ1720%09red/cnb:CNBA7950%09red/cnb:CNBF1640%09red/cnb:CNBC2090%09red/cnb:CNBF3010%09red/cnb:CNBD0470%09red/cnb:CNBK3140%09red/cnb:CNBI3070%09red/cnb:CNBC4970%09red/cnb:CNBC2870%09red/cnb:CNBA6600%09red/cnb:CNBI1220%09red/cnb:C…	#
Pentose and glucuronate interconversions	KEGG PATHWAY	cnb00040	5	19	0.108207	0.715828	J9VNW2CNAG_06628|J9VFX5CNAG_00115|J9VH48CNAG_03983|J9VU15CNAG_01558|J9VMZ2CNAG_02748	http://www.genome.jp/kegg-bin/show_pathway?cnb00040/cnb:CNBB1050%09red/cnb:CNBC0940%09red/cnb:CNBA1020%09red/cnb:CNBF0940%09red/cnb:CNBC3510%09red	#
Butanoate metabolism	KEGG PATHWAY	cnb00650	5	20	0.123933	0.7613	J9VTS1CNAG_01027|J9VQ60CNAG_02852|J9VLH1CNAG_05031|J9VJW5CNAG_05260|J9VQ15CNAG_02896	http://www.genome.jp/kegg-bin/show_pathway?cnb00650/cnb:CNBC2490%09red/cnb:CNBD4750%09red/cnb:CNBI3070%09red/cnb:CNBC2090%09red/cnb:CNBI0970%09red	#
Metabolic pathways	KEGG PATHWAY	cnb01100	88	643	0.134111	0.768903	J9W0C1CNAG_04744|J9VQ60CNAG_02852|J9VIX3CNAG_00401|J9W214CNAG_05633|J9VPX4CNAG_02385|J9VPE8CNAG_05809|J9VMR5CNAG_00834|J9VJZ1CNAG_05292|J9VI18CNAG_06770|J9VNW2CNAG_06628|J9VTS1CNAG_01027|J9VII7CNAG_03725|J9VQ18CNAG_03128|J9VTX2MRI1|J9VR37CNAG_06923|J9VFX5CNAG_00115|J9VU59CNAG_04189|J9VRU6CNAG_04236|J9VJ43CNAG_03916|J9VI11CNAG_07561|J9VNC5CNAG_06672|J9W465CNAG_05597|T2BP75CNAG_00834|J9VUE6CNAG_024…	http://www.genome.jp/kegg-bin/show_pathway?cnb01100/cnb:CNBD3550%09red/cnb:CNBG2530%09red/cnb:CNBI2550%09red/cnb:CNBA0460%09red/cnb:CNBL2420%09red/cnb:CNBH2230%09red/cnb:CNBG4180%09red/cnb:CNBA3660%09red/cnb:CNBC4970%09red/cnb:CNBA1480%09red/cnb:CNBE4370%09red/cnb:CNBF4050%09red/cnb:CNBH3420%09red/cnb:CNBJ1720%09red/cnb:CNBA4160%09red/cnb:CNBE4600%09red/cnb:CNBA1020%09red/cnb:CNBC3510%09red/cnb:C…	#
Biosynthesis of antibiotics	KEGG PATHWAY	cnb01130	31	208	0.155319	0.80069	J9VUD1CNAG_05899|J9VUE6CNAG_02489|J9VQN8CNAG_03358|J9VW29CNAG_06448|J9VL33CNAG_06900|J9VK20CNAG_05320|J9VWI4CNAG_04217|J9VNK3CNAG_03769|J9VI18CNAG_06770|J9VMZ2CNAG_02748|J9VNI7CNAG_06913|J9VJC0CNAG_05059|J9VNW2CNAG_06628|J9VJP1CNAG_00700|J9VLG9CNAG_00397|J9VHI3CNAG_02825|J9VQ15CNAG_02896|J9VKH0CNAG_00057|J9VTH3CNAG_04659|J9VXY3CNAG_04753|J9VU59CNAG_04189|J9VTL4CNAG_07745|J9VJ43CNAG_03916|J9VI11CN…	http://www.genome.jp/kegg-bin/show_pathway?cnb01130/cnb:CNBA0460%09red/cnb:CNBL2420%09red/cnb:CNBG4180%09red/cnb:CNBA3660%09red/cnb:CNBH3420%09red/cnb:CNBE3110%09red/cnb:CNBF1640%09red/cnb:CNBC2090%09red/cnb:CNBK3140%09red/cnb:CNBG2530%09red/cnb:CNBA6600%09red/cnb:CNBI1220%09red/cnb:CNBF0940%09red/cnb:CNBC2750%09red/cnb:CNBB5380%09red/cnb:CNBH3130%09red/cnb:CNBD0290%09red/cnb:CNBB3020%09red/cnb:C…	#
Methane metabolism	KEGG PATHWAY	cnb00680	5	22	0.158276	0.80069	J9VNC5CNAG_06672|J9VL33CNAG_06900|J9VIA1CNAG_02799|J9VKH0CNAG_00057|J9VI18CNAG_06770	http://www.genome.jp/kegg-bin/show_pathway?cnb00680/cnb:CNBB5380%09red/cnb:CNBK3140%09red/cnb:CNBA0460%09red/cnb:CNBF1330%09red/cnb:CNBC3010%09red	#
Synthesis and degradation of ketone bodies	KEGG PATHWAY	cnb00072	2	5	0.168868	0.806815	J9VLH1CNAG_05031|J9VQ15CNAG_02896	http://www.genome.jp/kegg-bin/show_pathway?cnb00072/cnb:CNBC2090%09red/cnb:CNBI0970%09red	#
Ascorbate and aldarate metabolism	KEGG PATHWAY	cnb00053	3	11	0.185105	0.837846	J9VXY3CNAG_04753|J9VNW2CNAG_06628|J9VNV8CNAG_06623	http://www.genome.jp/kegg-bin/show_pathway?cnb00053/cnb:CNBJ1630%09red/cnb:CNBF0890%09red/cnb:CNBF0940%09red	#
Porphyrin and chlorophyll metabolism	KEGG PATHWAY	cnb00860	4	19	0.230184	0.883634	J9VRX8CNAG_02460|J9VPE8CNAG_05809|J9VZ65CNAG_01721|J9VV12CNAG_03187	http://www.genome.jp/kegg-bin/show_pathway?cnb00860/cnb:CNBG0930%09red/cnb:CNBC4970%09red/cnb:CNBF3010%09red/cnb:CNBE0930%09red	#
Pyruvate metabolism	KEGG PATHWAY	cnb00620	6	33	0.238202	0.883634	J9VW95CNAG_01485|J9VWI4CNAG_04217|J9VP17CNAG_05907|J9VRH6CNAG_04326|J9VJC0CNAG_05059|J9VNW2CNAG_06628	http://www.genome.jp/kegg-bin/show_pathway?cnb00620/cnb:CNBC0240%09red/cnb:CNBH2110%09red/cnb:CNBF4030%09red/cnb:CNBI1220%09red/cnb:CNBF0940%09red/cnb:CNBH3420%09red	#
Meiosis - yeast	KEGG PATHWAY	cnb04113	8	48	0.251179	0.883634	J9VUC9CNAG_01664|J9VU53MCM7|T2BQ90CNAG_05472|T2BPX3CNAG_06290|T2BQ34CNAG_05472|J9W2Z6CNAG_06290|J9VXE5CNAG_05472|J9W0H1CNAG_07914	http://www.genome.jp/kegg-bin/show_pathway?cnb04113/cnb:CNBF3160%09red/cnb:CNBC5500%09red/cnb:CNBM1970%09red/cnb:CNBN0240%09red/cnb:CNBL1280%09red	#
Selenocompound metabolism	KEGG PATHWAY	cnb00450	2	7	0.251609	0.883634	J9VXF1CNAG_01890|J9VW29CNAG_06448	http://www.genome.jp/kegg-bin/show_pathway?cnb00450/cnb:CNBK1240%09red/cnb:CNBN1680%09red	#
Cyanoamino acid metabolism	KEGG PATHWAY	cnb00460	2	7	0.251609	0.883634	J9VQ18CNAG_03128|T2BMX6CNAG_03128	http://www.genome.jp/kegg-bin/show_pathway?cnb00460/cnb:CNBG0340%09red	#
Valine, leucine and isoleucine degradation	KEGG PATHWAY	cnb00280	6	34	0.25687	0.883634	J9VLH1CNAG_05031|J9VQ15CNAG_02896|J9VLG9CNAG_00397|J9VZ29CNAG_01680|J9VJ10CNAG_00452|J9VNW2CNAG_06628	http://www.genome.jp/kegg-bin/show_pathway?cnb00280/cnb:CNBC2090%09red/cnb:CNBA3660%09red/cnb:CNBI0970%09red/cnb:CNBC5340%09red/cnb:CNBA4160%09red/cnb:CNBF0940%09red	#
Nicotinate and nicotinamide metabolism	KEGG PATHWAY	cnb00760	3	14	0.274271	0.907203	J9VTS1CNAG_01027|T2BPF7CNAG_04314|J9VZ80CNAG_04314	http://www.genome.jp/kegg-bin/show_pathway?cnb00760/cnb:CNBD4750%09red/cnb:CNBH2230%09red	#
Cysteine and methionine metabolism	KEGG PATHWAY	cnb00270	6	36	0.295273	0.940501	J9VDD8CNAG_00165|J9VII7CNAG_03725|J9VXF1CNAG_01890|J9VW29CNAG_06448|J9VNI7CNAG_06913|J9VTX2MRI1	http://www.genome.jp/kegg-bin/show_pathway?cnb00270/cnb:CNBH2610%09red/cnb:CNBK1240%09red/cnb:CNBA1480%09red/cnb:CNBK3250%09red/cnb:CNBB3480%09red/cnb:CNBN1680%09red	#
Tyrosine metabolism	KEGG PATHWAY	cnb00350	3	19	0.427406	0.999995	J9VTS1CNAG_01027|J9VUE6CNAG_02489|J9VTL4CNAG_07745	http://www.genome.jp/kegg-bin/show_pathway?cnb00350/cnb:CNBD4750%09red/cnb:CNBG4180%09red/cnb:CNBE0650%09red	#
Alanine, aspartate and glutamate metabolism	KEGG PATHWAY	cnb00250	4	27	0.431974	0.999995	J9VTS1CNAG_01027|J9VQ60CNAG_02852|J9VHI3CNAG_02825|J9VJW5CNAG_05260	http://www.genome.jp/kegg-bin/show_pathway?cnb00250/cnb:CNBC2490%09red/cnb:CNBD4750%09red/cnb:CNBI3070%09red/cnb:CNBC2750%09red	#
beta-Alanine metabolism	KEGG PATHWAY	cnb00410	3	21	0.485906	0.999995	J9VQ60CNAG_02852|J9VNW2CNAG_06628|J9VJW5CNAG_05260	http://www.genome.jp/kegg-bin/show_pathway?cnb00410/cnb:CNBC2490%09red/cnb:CNBI3070%09red/cnb:CNBF0940%09red	#
Fatty acid biosynthesis	KEGG PATHWAY	cnb00061	1	5	0.495161	0.999995	J9VVH4CNAG_02099	http://www.genome.jp/kegg-bin/show_pathway?cnb00061/cnb:CNBE4370%09red	#
ABC transporters	KEGG PATHWAY	cnb02010	1	5	0.495161	0.999995	J9VM61CNAG_00651	http://www.genome.jp/kegg-bin/show_pathway?cnb02010/cnb:CNBA6120%09red	#
Fatty acid degradation	KEGG PATHWAY	cnb00071	3	22	0.514057	0.999995	J9VTL4CNAG_07745|J9VUE6CNAG_02489|J9VNW2CNAG_06628	http://www.genome.jp/kegg-bin/show_pathway?cnb00071/cnb:CNBG4180%09red/cnb:CNBF0940%09red/cnb:CNBE0650%09red	#
Amino sugar and nucleotide sugar metabolism	KEGG PATHWAY	cnb00520	5	39	0.520101	0.999995	J9VJ43CNAG_03916|J9VNK3CNAG_03769|J9W0C1CNAG_04744|J9VVN4CNAG_06098|J9VMZ2CNAG_02748	http://www.genome.jp/kegg-bin/show_pathway?cnb00520/cnb:CNBB1690%09red/cnb:CNBM0910%09red/cnb:CNBJ1720%09red/cnb:CNBC3510%09red/cnb:CNBB3020%09red	#
RNA degradation	KEGG PATHWAY	cnb03018	6	48	0.53184	0.999995	J9VG59CNAG_00195|J9VVA5CNAG_02175|J9VPP2CNAG_03190|J9VJY9CNAG_02936|J9VHR1CNAG_00016|J9VPG3CNAG_05219	http://www.genome.jp/kegg-bin/show_pathway?cnb03018/cnb:CNBG0960%09red/cnb:CNBE3620%09red/cnb:CNBC1720%09red/cnb:CNBA1770%09red/cnb:CNBI2670%09red/cnb:CNBA0080%09red	#
Glycerolipid metabolism	KEGG PATHWAY	cnb00561	3	23	0.541364	0.999995	J9VIA1CNAG_02799|J9VNW2CNAG_06628|J9VTF3CNAG_01155	http://www.genome.jp/kegg-bin/show_pathway?cnb00561/cnb:CNBD3550%09red/cnb:CNBF0940%09red/cnb:CNBC3010%09red	#
Ether lipid metabolism	KEGG PATHWAY	cnb00565	1	6	0.549544	0.999995	J9VJM7CNAG_06812	http://www.genome.jp/kegg-bin/show_pathway?cnb00565/cnb:CNBD0470%09red	#
Galactose metabolism	KEGG PATHWAY	cnb00052	2	15	0.56011	0.999995	J9VNK3CNAG_03769|J9VMZ2CNAG_02748	http://www.genome.jp/kegg-bin/show_pathway?cnb00052/cnb:CNBC3510%09red/cnb:CNBB3020%09red	#
Glyoxylate and dicarboxylate metabolism	KEGG PATHWAY	cnb00630	3	24	0.567763	0.999995	J9VH55CNAG_00575|J9VNC5CNAG_06672|J9VL89CNAG_01137	http://www.genome.jp/kegg-bin/show_pathway?cnb00630/cnb:CNBF1330%09red/cnb:CNBD3720%09red/cnb:CNBA5410%09red	#
Biosynthesis of amino acids	KEGG PATHWAY	cnb01230	12	103	0.590786	0.999995	J9VRH1CNAG_06699|J9VII7CNAG_03725|J9VUD1CNAG_05899|J9VNI7CNAG_06913|J9VP17CNAG_05907|J9VI18CNAG_06770|J9VXF1CNAG_01890|J9VW29CNAG_06448|J9VL33CNAG_06900|J9VHI3CNAG_02825|J9VQN8CNAG_03358|J9VL89CNAG_01137	http://www.genome.jp/kegg-bin/show_pathway?cnb01230/cnb:CNBB5380%09red/cnb:CNBF1640%09red/cnb:CNBF3820%09red/cnb:CNBK1240%09red/cnb:CNBK3140%09red/cnb:CNBG2530%09red/cnb:CNBF4030%09red/cnb:CNBK3250%09red/cnb:CNBB3480%09red/cnb:CNBN1680%09red/cnb:CNBD3720%09red/cnb:CNBC2750%09red	#
Glycerophospholipid metabolism	KEGG PATHWAY	cnb00564	4	34	0.596349	0.999995	J9VMR5CNAG_00834|T2BP75CNAG_00834|J9VMS4CNAG_02814|J9VJM7CNAG_06812	http://www.genome.jp/kegg-bin/show_pathway?cnb00564/cnb:CNBA7950%09red/cnb:CNBC2870%09red/cnb:CNBD0470%09red	#
Sulfur relay system	KEGG PATHWAY	cnb04122	1	7	0.598074	0.999995	J9VMI4NCS6	http://www.genome.jp/kegg-bin/show_pathway?cnb04122/cnb:CNBE4140%09red	#
Terpenoid backbone biosynthesis	KEGG PATHWAY	cnb00900	2	17	0.622122	0.999995	J9VSJ6CNAG_02229|J9VQ15CNAG_02896	http://www.genome.jp/kegg-bin/show_pathway?cnb00900/cnb:CNBE3110%09red/cnb:CNBC2090%09red	#
Vitamin B6 metabolism	KEGG PATHWAY	cnb00750	1	8	0.641382	0.999995	J9VRU6CNAG_04236	http://www.genome.jp/kegg-bin/show_pathway?cnb00750/cnb:CNBH3600%09red	#
Non-homologous end-joining	KEGG PATHWAY	cnb03450	1	9	0.680029	0.999995	J9VUX6CNAG_02323	http://www.genome.jp/kegg-bin/show_pathway?cnb03450/cnb:CNBE2230%09red	#
Ubiquinone and other terpenoid-quinone biosynthesis	KEGG PATHWAY	cnb00130	1	9	0.680029	0.999995	J9VWM3COQ6	http://www.genome.jp/kegg-bin/show_pathway?cnb00130/cnb:CNBH3840%09red	#
Cell cycle - yeast	KEGG PATHWAY	cnb04111	7	67	0.697385	0.999995	J9VNW5CNAG_05853|J9VUC9CNAG_01664|J9VU53MCM7|J9VT54CNAG_04575|J9VQ54CNAG_02291|J9W0H1CNAG_07914|J9VRP5CNAG_05761	http://www.genome.jp/kegg-bin/show_pathway?cnb04111/cnb:CNBC5500%09red/cnb:CNBF3520%09red/cnb:CNBE2550%09red/cnb:CNBF3160%09red/cnb:CNBJ3340%09red/cnb:CNBM1970%09red/cnb:CNBF2540%09red	#
Propanoate metabolism	KEGG PATHWAY	cnb00640	2	20	0.702131	0.999995	J9VLG9CNAG_00397|J9VQ60CNAG_02852	http://www.genome.jp/kegg-bin/show_pathway?cnb00640/cnb:CNBC2490%09red/cnb:CNBA3660%09red	#
Purine metabolism	KEGG PATHWAY	cnb00230	8	77	0.708573	0.999995	J9VJP1CNAG_00700|J9VKJ8CNAG_03636|J9VN76CNAG_06611|J9VXH1CNAG_01915|J9VPX4CNAG_02385|J9W465CNAG_05597|J9VQZ6CNAG_02563|J9VS03CNAG_04307	http://www.genome.jp/kegg-bin/show_pathway?cnb00230/cnb:CNBL2420%09red/cnb:CNBF0780%09red/cnb:CNBK0970%09red/cnb:CNBK2930%09red/cnb:CNBE1630%09red/cnb:CNBA6600%09red/cnb:CNBH2300%09red/cnb:CNBB4340%09red	#
Peroxisome	KEGG PATHWAY	cnb04146	4	41	0.728781	0.999995	J9VH55CNAG_00575|J9VR02CNAG_06551|J9VM61CNAG_00651|J9VNF8CNAG_03729	http://www.genome.jp/kegg-bin/show_pathway?cnb04146/cnb:CNBF0240%09red/cnb:CNBB3440%09red/cnb:CNBA6120%09red/cnb:CNBA5410%09red	#
DNA replication	KEGG PATHWAY	cnb03030	3	32	0.742848	0.999995	J9VQZ6CNAG_02563|J9VU53MCM7|J9VPX4CNAG_02385	http://www.genome.jp/kegg-bin/show_pathway?cnb03030/cnb:CNBF3160%09red/cnb:CNBK2930%09red/cnb:CNBE1630%09red	#
Regulation of autophagy	KEGG PATHWAY	cnb04140	1	11	0.74529	0.999995	J9VHV7CNAG_02680	http://www.genome.jp/kegg-bin/show_pathway?cnb04140/cnb:CNBK1860%09red	#
AGE-RAGE signaling pathway in diabetic complications	KEGG PATHWAY	cnb04933	1	11	0.74529	0.999995	J9W1R7CNAG_01845	http://www.genome.jp/kegg-bin/show_pathway?cnb04933/cnb:CNBC3910%09red	#
Inositol phosphate metabolism	KEGG PATHWAY	cnb00562	2	23	0.767535	0.999995	J9VK20CNAG_05320|J9VNV8CNAG_06623	http://www.genome.jp/kegg-bin/show_pathway?cnb00562/cnb:CNBI3670%09red/cnb:CNBF0890%09red	#
Mismatch repair	KEGG PATHWAY	cnb03430	2	23	0.767535	0.999995	J9VQZ6CNAG_02563|J9VWD9CNAG_01531	http://www.genome.jp/kegg-bin/show_pathway?cnb03430/cnb:CNBC0690%09red/cnb:CNBK2930%09red	#
One carbon pool by folate	KEGG PATHWAY	cnb00670	1	12	0.772751	0.999995	J9VJP1CNAG_00700	http://www.genome.jp/kegg-bin/show_pathway?cnb00670/cnb:CNBA6600%09red	#
Valine, leucine and isoleucine biosynthesis	KEGG PATHWAY	cnb00290	1	12	0.772751	0.999995	J9VNI7CNAG_06913	http://www.genome.jp/kegg-bin/show_pathway?cnb00290/cnb:CNBK3250%09red	#
Arginine and proline metabolism	KEGG PATHWAY	cnb00330	2	24	0.786383	0.999995	J9VUD1CNAG_05899|J9VNW2CNAG_06628	http://www.genome.jp/kegg-bin/show_pathway?cnb00330/cnb:CNBF3820%09red/cnb:CNBF0940%09red	#
Glycine, serine and threonine metabolism	KEGG PATHWAY	cnb00260	3	35	0.792005	0.999995	J9VW29CNAG_06448|J9VL33CNAG_06900|J9VNI7CNAG_06913	http://www.genome.jp/kegg-bin/show_pathway?cnb00260/cnb:CNBK3140%09red/cnb:CNBN1680%09red/cnb:CNBK3250%09red	#
Steroid biosynthesis	KEGG PATHWAY	cnb00100	1	13	0.797254	0.999995	J9VK81CNAG_06829	http://www.genome.jp/kegg-bin/show_pathway?cnb00100/cnb:CNBD0290%09red	#
mRNA surveillance pathway	KEGG PATHWAY	cnb03015	4	47	0.813986	0.999995	J9W0H1CNAG_07914|J9VZ23CNAG_06474|J9VGH7CNAG_03987|J9VH09CNAG_02995	http://www.genome.jp/kegg-bin/show_pathway?cnb03015/cnb:CNBB1010%09red/cnb:CNBC1150%09red/cnb:CNBN1910%09red/cnb:CNBM1970%09red	#
Nucleotide excision repair	KEGG PATHWAY	cnb03420	3	37	0.820233	0.999995	J9VEH8CNAG_00612|J9VQZ6CNAG_02563|J9VWD9CNAG_01531	http://www.genome.jp/kegg-bin/show_pathway?cnb03420/cnb:CNBA5750%09red/cnb:CNBC0690%09red/cnb:CNBK2930%09red	#
RNA polymerase	KEGG PATHWAY	cnb03020	2	27	0.835072	0.999995	J9VN76CNAG_06611|J9VKJ8CNAG_03636	http://www.genome.jp/kegg-bin/show_pathway?cnb03020/cnb:CNBF0780%09red/cnb:CNBB4340%09red	#
Regulation of mitophagy - yeast	KEGG PATHWAY	cnb04139	2	27	0.835072	0.999995	J9W1V9MMM1|J9W1R7CNAG_01845	http://www.genome.jp/kegg-bin/show_pathway?cnb04139/cnb:CNBC3910%09red/cnb:CNBL2050%09red	#
Phosphatidylinositol signaling system	KEGG PATHWAY	cnb04070	1	15	0.838627	0.999995	J9W1R7CNAG_01845	http://www.genome.jp/kegg-bin/show_pathway?cnb04070/cnb:CNBC3910%09red	#
Arginine biosynthesis	KEGG PATHWAY	cnb00220	1	16	0.856034	0.999995	J9VHI3CNAG_02825	http://www.genome.jp/kegg-bin/show_pathway?cnb00220/cnb:CNBC2750%09red	#
MAPK signaling pathway - yeast	KEGG PATHWAY	cnb04011	4	51	0.857596	0.999995	J9VH55CNAG_00575|J9VT54CNAG_04575|J9W1R7CNAG_01845|J9VUC9CNAG_01664	http://www.genome.jp/kegg-bin/show_pathway?cnb04011/cnb:CNBJ3340%09red/cnb:CNBC5500%09red/cnb:CNBC3910%09red/cnb:CNBA5410%09red	#
Tryptophan metabolism	KEGG PATHWAY	cnb00380	2	29	0.861716	0.999995	J9VH55CNAG_00575|J9VNW2CNAG_06628	http://www.genome.jp/kegg-bin/show_pathway?cnb00380/cnb:CNBF0940%09red/cnb:CNBA5410%09red	#
Glycosylphosphatidylinositol(GPI)-anchor biosynthesis	KEGG PATHWAY	cnb00563	1	17	0.871566	0.999995	J9VIX3CNAG_00401	http://www.genome.jp/kegg-bin/show_pathway?cnb00563/cnb:CNBA3700%09red	#
Histidine metabolism	KEGG PATHWAY	cnb00340	1	18	0.885424	0.999995	J9VNW2CNAG_06628	http://www.genome.jp/kegg-bin/show_pathway?cnb00340/cnb:CNBF0940%09red	#
Protein export	KEGG PATHWAY	cnb03060	1	18	0.885424	0.999995	J9VXB7CNAG_06998	http://www.genome.jp/kegg-bin/show_pathway?cnb03060/cnb:CNBH0050%09red	#
Pyrimidine metabolism	KEGG PATHWAY	cnb00240	5	67	0.899644	0.999995	J9VN76CNAG_06611|J9VKJ8CNAG_03636|J9VQZ6CNAG_02563|J9VXH1CNAG_01915|J9VPX4CNAG_02385	http://www.genome.jp/kegg-bin/show_pathway?cnb00240/cnb:CNBK0970%09red/cnb:CNBK2930%09red/cnb:CNBF0780%09red/cnb:CNBE1630%09red/cnb:CNBB4340%09red	#
Proteasome	KEGG PATHWAY	cnb03050	2	33	0.903536	0.999995	J9VJ37CNAG_00482|J9VHT8CNAG_00046	http://www.genome.jp/kegg-bin/show_pathway?cnb03050/cnb:CNBA4450%09red/cnb:CNBA0350%09red	#
Phagosome	KEGG PATHWAY	cnb04145	2	34	0.911968	0.999995	J9VXB7CNAG_06998|J9VTJ6CNAG_01106	http://www.genome.jp/kegg-bin/show_pathway?cnb04145/cnb:CNBD4040%09red/cnb:CNBH0050%09red	#
Fatty acid metabolism	KEGG PATHWAY	cnb01212	1	21	0.918663	0.999995	J9VVH4CNAG_02099	http://www.genome.jp/kegg-bin/show_pathway?cnb01212/cnb:CNBE4370%09red	#
Homologous recombination	KEGG PATHWAY	cnb03440	1	21	0.918663	0.999995	J9VQZ6CNAG_02563	http://www.genome.jp/kegg-bin/show_pathway?cnb03440/cnb:CNBK2930%09red	#
Base excision repair	KEGG PATHWAY	cnb03410	1	22	0.927444	0.999995	J9VQZ6CNAG_02563	http://www.genome.jp/kegg-bin/show_pathway?cnb03410/cnb:CNBK2930%09red	#
RNA transport	KEGG PATHWAY	cnb03013	6	83	0.928067	0.999995	J9VV04CNAG_07778|J9VQ89CNAG_03418|J9VW84CNAG_07925|J9VPE2CNAG_05804|J9VHH3CNAG_07518|J9VH09CNAG_02995	http://www.genome.jp/kegg-bin/show_pathway?cnb03013/cnb:CNBN0060%09red/cnb:CNBC1150%09red/cnb:CNBH0230%09red/cnb:CNBG3120%09red/cnb:CNBF2960%09red/cnb:CNBC2650%09red	#
Endocytosis	KEGG PATHWAY	cnb04144	4	65	0.94841	0.999995	J9VRG1CNAG_04311|J9VR52CNAG_03528|J9VNY7CNAG_05878|J9VJM7CNAG_06812	http://www.genome.jp/kegg-bin/show_pathway?cnb04144/cnb:CNBH2260%09red/cnb:CNBG4120%09red/cnb:CNBF3750%09red/cnb:CNBD0470%09red	#
Basal transcription factors	KEGG PATHWAY	cnb03022	1	26	0.954065	0.999995	J9VEH8CNAG_00612	http://www.genome.jp/kegg-bin/show_pathway?cnb03022/cnb:CNBA5750%09red	#
2-Oxocarboxylic acid metabolism	KEGG PATHWAY	cnb01210	1	31	0.974069	0.999995	J9VL89CNAG_01137	http://www.genome.jp/kegg-bin/show_pathway?cnb01210/cnb:CNBD3720%09red	#
Aminoacyl-tRNA biosynthesis	KEGG PATHWAY	cnb00970	1	33	0.979373	0.999995	J9VQN2CNAG_03563	http://www.genome.jp/kegg-bin/show_pathway?cnb00970/cnb:CNBG4380%09red	#
Protein processing in endoplasmic reticulum	KEGG PATHWAY	cnb04141	3	67	0.984956	0.999995	J9VVM8CNAG_06093|J9VXB7CNAG_06998|J9VV04CNAG_07778	http://www.genome.jp/kegg-bin/show_pathway?cnb04141/cnb:CNBM0870%09red/cnb:CNBH0050%09red/cnb:CNBH0230%09red	#
Ubiquitin mediated proteolysis	KEGG PATHWAY	cnb04120	1	47	0.995851	0.999995	J9VK73CNAG_01279	http://www.genome.jp/kegg-bin/show_pathway?cnb04120/cnb:CNBD2310%09red	#
Spliceosome	KEGG PATHWAY	cnb03040	1	91	0.999974	0.999995	J9VHR1CNAG_00016	http://www.genome.jp/kegg-bin/show_pathway?cnb03040/cnb:CNBA0080%09red	#
Ribosome	KEGG PATHWAY	cnb03010	1	106	0.999995	0.999995	J9VSB4CNAG_05980	http://www.genome.jp/kegg-bin/show_pathway?cnb03010/cnb:CNBF4660%09red	#
##Databases: KEGG PATHWAY
##Statistical test method: hypergeometric test / Fisher's exact test
##FDR correction method: Benjamini and Hochberg

## Sheet: GO analysis
Table S5. KEGG and GO analyses of C. neoformans transcriptome in monkey lung tissues.
GO ID	GO term	GO Description	GeneRatio	BgRatio	pvalue	p.adjust	qvalue	geneID	Count
GO:0046873	molecular function by up regulated genes	metal ion transmembrane transporter activity	9/197	28/3340	1.86611e-05	0.00337766	0.00318221	CNAG_04867/CNAG_01318/CNAG_06326/CNAG_00010/CNAG_01872/CNAG_00895/CNAG_03398/CNAG_00979/CNAG_06242	9
GO:0005215	molecular function by up regulated genes	transporter activity	31/197	254/3340	5.29681e-05	0.00479361	0.00451623	CNAG_06934/CNAG_06348/CNAG_00651/CNAG_06259/CNAG_01835/CNAG_03140/CNAG_04867/CNAG_01318/CNAG_00597/CNAG_06326/CNAG_03772/CNAG_05459/CNAG_05632/CNAG_01055/CNAG_06758/CNAG_05640/CNAG_05381/CNAG_06034/CNAG_04210/CNAG_02254/CNAG_00010/CNAG_01872/CNAG_00895/CNAG_01681/CNAG_03838/CNAG_03398/CNAG_02777/CNAG_00979/CNAG_06242/CNAG_07367/CNAG_05075	31
GO:0022857	molecular function by up regulated genes	transmembrane transporter activity	25/197	206/3340	0.000331364	0.0199923	0.0188354	CNAG_06934/CNAG_06348/CNAG_00651/CNAG_06259/CNAG_01835/CNAG_03140/CNAG_04867/CNAG_01318/CNAG_00597/CNAG_06326/CNAG_03772/CNAG_05459/CNAG_01055/CNAG_05381/CNAG_04210/CNAG_02254/CNAG_00010/CNAG_01872/CNAG_00895/CNAG_03398/CNAG_02777/CNAG_00979/CNAG_06242/CNAG_07367/CNAG_05075	25
GO:0008170	molecular function by up regulated genes	N-methyltransferase activity	4/197	11/3340	0.00279002	0.100999	0.0951542	CNAG_05404/CNAG_04571/CNAG_01882/CNAG_05423	4
GO:0008276	molecular function by up regulated genes	protein methyltransferase activity	4/197	11/3340	0.00279002	0.100999	0.0951542	CNAG_05404/CNAG_01882/CNAG_05423/CNAG_05217	4
GO:0022891	molecular function by up regulated genes	substrate-specific transmembrane transporter activity	18/197	164/3340	0.00697265	0.210342	0.19817	CNAG_06934/CNAG_06259/CNAG_01835/CNAG_04867/CNAG_01318/CNAG_00597/CNAG_06326/CNAG_03772/CNAG_05381/CNAG_04210/CNAG_02254/CNAG_00010/CNAG_01872/CNAG_00895/CNAG_03398/CNAG_00979/CNAG_06242/CNAG_07367	18
GO:0005506	molecular function by up regulated genes	iron ion binding	5/197	25/3340	0.0136876	0.353923	0.333443	CNAG_02841/CNAG_05675/CNAG_04029/CNAG_03238/CNAG_06623	5
GO:0008757	molecular function by up regulated genes	S-adenosylmethionine-dependent methyltransferase activity	5/197	26/3340	0.0161555	0.365517	0.344366	CNAG_05404/CNAG_04571/CNAG_03762/CNAG_01882/CNAG_05423	5
GO:0022890	molecular function by up regulated genes	inorganic cation transmembrane transporter activity	9/197	70/3340	0.0203699	0.384204	0.361972	CNAG_04867/CNAG_01318/CNAG_06326/CNAG_00010/CNAG_01872/CNAG_00895/CNAG_03398/CNAG_00979/CNAG_06242	9
GO:0022892	molecular function by up regulated genes	substrate-specific transporter activity	18/197	185/3340	0.0226171	0.384204	0.361972	CNAG_06934/CNAG_06259/CNAG_01835/CNAG_04867/CNAG_01318/CNAG_00597/CNAG_06326/CNAG_03772/CNAG_05381/CNAG_04210/CNAG_02254/CNAG_00010/CNAG_01872/CNAG_00895/CNAG_03398/CNAG_00979/CNAG_06242/CNAG_07367	18
GO:0043565	molecular function by up regulated genes	sequence-specific DNA binding	8/197	62/3340	0.0275349	0.384204	0.361972	CNAG_05066/CNAG_01242/CNAG_05861/CNAG_00132/CNAG_01551/CNAG_03229/CNAG_01883/CNAG_01841	8
GO:0004190	molecular function by up regulated genes	aspartic-type endopeptidase activity	3/197	12/3340	0.0299317	0.384204	0.361972	CNAG_06213/CNAG_07520/CNAG_05305	3
GO:0005507	molecular function by up regulated genes	copper ion binding	3/197	12/3340	0.0299317	0.384204	0.361972	CNAG_07865/CNAG_03464/CNAG_06241	3
GO:0070001	molecular function by up regulated genes	aspartic-type peptidase activity	3/197	12/3340	0.0299317	0.384204	0.361972	CNAG_06213/CNAG_07520/CNAG_05305	3
GO:0004497	molecular function by up regulated genes	monooxygenase activity	4/197	21/3340	0.0318401	0.384204	0.361972	CNAG_07389/CNAG_00141/CNAG_02841/CNAG_06785	4
GO:0015291	molecular function by up regulated genes	secondary active transmembrane transporter activity	3/197	14/3340	0.0454146	0.44683	0.420974	CNAG_01318/CNAG_02777/CNAG_05075	3
GO:0001071	molecular function by up regulated genes	nucleic acid binding transcription factor activity	16/197	173/3340	0.0460719	0.44683	0.420974	CNAG_03115/CNAG_08013/CNAG_05066/CNAG_01242/CNAG_05479/CNAG_05861/CNAG_06252/CNAG_00332/CNAG_00132/CNAG_01551/CNAG_00896/CNAG_01883/CNAG_00505/CNAG_01841/CNAG_03894/CNAG_01977	16
GO:0003700	molecular function by up regulated genes	transcription factor activity, sequence-specific DNA binding	16/197	173/3340	0.0460719	0.44683	0.420974	CNAG_03115/CNAG_08013/CNAG_05066/CNAG_01242/CNAG_05479/CNAG_05861/CNAG_06252/CNAG_00332/CNAG_00132/CNAG_01551/CNAG_00896/CNAG_01883/CNAG_00505/CNAG_01841/CNAG_03894/CNAG_01977	16
GO:0008324	molecular function by up regulated genes	cation transmembrane transporter activity	9/197	81/3340	0.0469048	0.44683	0.420974	CNAG_04867/CNAG_01318/CNAG_06326/CNAG_00010/CNAG_01872/CNAG_00895/CNAG_03398/CNAG_00979/CNAG_06242	9
GO:0008168	molecular function by up regulated genes	methyltransferase activity	9/197	83/3340	0.0534498	0.48372	0.45573	CNAG_05404/CNAG_04571/CNAG_03762/CNAG_04195/CNAG_06520/CNAG_01882/CNAG_02185/CNAG_05423/CNAG_05217	9
GO:0015075	molecular function by up regulated genes	ion transmembrane transporter activity	11/197	110/3340	0.0571578	0.492646	0.464139	CNAG_04867/CNAG_01318/CNAG_00597/CNAG_06326/CNAG_00010/CNAG_01872/CNAG_00895/CNAG_03398/CNAG_00979/CNAG_06242/CNAG_07367	11
GO:0051213	molecular function by up regulated genes	dioxygenase activity	4/197	26/3340	0.0633338	0.521065	0.490913	CNAG_02556/CNAG_01542/CNAG_05675/CNAG_03238	4
GO:0046914	molecular function by up regulated genes	transition metal ion binding	29/197	375/3340	0.0724676	0.570289	0.537289	CNAG_00604/CNAG_07865/CNAG_03115/CNAG_05404/CNAG_08013/CNAG_01143/CNAG_02841/CNAG_05479/CNAG_02191/CNAG_07998/CNAG_06252/CNAG_05675/CNAG_00332/CNAG_03889/CNAG_01551/CNAG_04029/CNAG_03238/CNAG_03464/CNAG_05423/CNAG_00896/CNAG_06623/CNAG_03055/CNAG_01883/CNAG_00505/CNAG_01841/CNAG_04735/CNAG_03894/CNAG_01977/CNAG_06241	29
GO:0016741	molecular function by up regulated genes	transferase activity, transferring one-carbon groups	9/197	89/3340	0.0765562	0.577362	0.543952	CNAG_05404/CNAG_04571/CNAG_03762/CNAG_04195/CNAG_06520/CNAG_01882/CNAG_02185/CNAG_05423/CNAG_05217	9
GO:0008173	molecular function by up regulated genes	RNA methyltransferase activity	2/197	10/3340	0.114021	0.758779	0.714871	CNAG_04571/CNAG_03762	2
GO:0016861	molecular function by up regulated genes	intramolecular oxidoreductase activity, interconverting aldoses and ketoses	2/197	10/3340	0.114021	0.758779	0.714871	CNAG_06098/CNAG_04136	2
GO:0016667	molecular function by up regulated genes	oxidoreductase activity, acting on a sulfur group of donors	3/197	21/3340	0.123107	0.758779	0.714871	CNAG_00654/CNAG_02849/CNAG_03848	3
GO:0016705	molecular function by up regulated genes	oxidoreductase activity, acting on paired donors, with incorporation or reduction of molecular oxygen	3/197	21/3340	0.123107	0.758779	0.714871	CNAG_02841/CNAG_05675/CNAG_04029	3
GO:0016491	molecular function by up regulated genes	oxidoreductase activity	31/197	428/3340	0.125386	0.758779	0.714871	CNAG_07865/CNAG_01116/CNAG_08028/CNAG_05320/CNAG_04307/CNAG_02556/CNAG_05024/CNAG_07389/CNAG_02765/CNAG_00141/CNAG_02841/CNAG_01542/CNAG_08027/CNAG_05675/CNAG_06431/CNAG_02839/CNAG_04029/CNAG_03238/CNAG_03464/CNAG_06623/CNAG_06815/CNAG_00452/CNAG_06628/CNAG_00654/CNAG_06785/CNAG_01331/CNAG_02849/CNAG_06917/CNAG_06241/CNAG_03848/CNAG_02489	31
GO:0004003	molecular function by up regulated genes	ATP-dependent DNA helicase activity	2/197	11/3340	0.134149	0.758779	0.714871	CNAG_01531/CNAG_04026	2
GO:0015036	molecular function by up regulated genes	disulfide oxidoreductase activity	2/197	11/3340	0.134149	0.758779	0.714871	CNAG_02849/CNAG_03848	2
GO:0071949	molecular function by up regulated genes	FAD binding	2/197	11/3340	0.134149	0.758779	0.714871	CNAG_00141/CNAG_06785	2
GO:0000049	molecular function by up regulated genes	tRNA binding	2/197	12/3340	0.154992	0.850108	0.800916	CNAG_02122/CNAG_03481	2
GO:0008081	molecular function by up regulated genes	phosphoric diester hydrolase activity	2/197	13/3340	0.176398	0.879746	0.828839	CNAG_06812/CNAG_05003	2
GO:0016860	molecular function by up regulated genes	intramolecular oxidoreductase activity	2/197	13/3340	0.176398	0.879746	0.828839	CNAG_06098/CNAG_04136	2
GO:0020037	molecular function by up regulated genes	heme binding	3/197	25/3340	0.180101	0.879746	0.828839	CNAG_06383/CNAG_02841/CNAG_04029	3
GO:0046906	molecular function by up regulated genes	tetrapyrrole binding	3/197	25/3340	0.180101	0.879746	0.828839	CNAG_06383/CNAG_02841/CNAG_04029	3
GO:0003887	molecular function by up regulated genes	DNA-directed DNA polymerase activity	2/197	14/3340	0.198229	0.879746	0.828839	CNAG_05177/CNAG_02563	2
GO:0016779	molecular function by up regulated genes	nucleotidyltransferase activity	6/197	69/3340	0.219571	0.879746	0.828839	CNAG_06611/CNAG_02385/CNAG_05177/CNAG_02122/CNAG_02563/CNAG_03636	6
GO:0004180	molecular function by up regulated genes	carboxypeptidase activity	2/197	15/3340	0.22036	0.879746	0.828839	CNAG_01040/CNAG_00919	2
GO:0015171	molecular function by up regulated genes	amino acid transmembrane transporter activity	2/197	15/3340	0.22036	0.879746	0.828839	CNAG_00597/CNAG_07367	2
GO:0030246	molecular function by up regulated genes	carbohydrate binding	2/197	15/3340	0.22036	0.879746	0.828839	CNAG_01651/CNAG_05675	2
GO:0034061	molecular function by up regulated genes	DNA polymerase activity	2/197	15/3340	0.22036	0.879746	0.828839	CNAG_05177/CNAG_02563	2
GO:0022804	molecular function by up regulated genes	active transmembrane transporter activity	5/197	55/3340	0.221758	0.879746	0.828839	CNAG_06348/CNAG_00651/CNAG_01318/CNAG_02777/CNAG_05075	5
GO:0050660	molecular function by up regulated genes	flavin adenine dinucleotide binding	4/197	42/3340	0.233256	0.879746	0.828839	CNAG_00141/CNAG_06431/CNAG_00452/CNAG_06785	4
GO:0003677	molecular function by up regulated genes	DNA binding	21/197	301/3340	0.235726	0.879746	0.828839	CNAG_02924/CNAG_01531/CNAG_06611/CNAG_08013/CNAG_05177/CNAG_05066/CNAG_01242/CNAG_06814/CNAG_02563/CNAG_05479/CNAG_05861/CNAG_04026/CNAG_00132/CNAG_02323/CNAG_01551/CNAG_03636/CNAG_03229/CNAG_01883/CNAG_01841/CNAG_05201/CNAG_05472	21
GO:0005342	molecular function by up regulated genes	organic acid transmembrane transporter activity	2/197	16/3340	0.242682	0.879746	0.828839	CNAG_00597/CNAG_07367	2
GO:0008514	molecular function by up regulated genes	organic anion transmembrane transporter activity	2/197	16/3340	0.242682	0.879746	0.828839	CNAG_00597/CNAG_07367	2
GO:0046943	molecular function by up regulated genes	carboxylic acid transmembrane transporter activity	2/197	16/3340	0.242682	0.879746	0.828839	CNAG_00597/CNAG_07367	2
GO:0003678	molecular function by up regulated genes	DNA helicase activity	2/197	17/3340	0.265095	0.879746	0.828839	CNAG_01531/CNAG_04026	2
GO:0005088	molecular function by up regulated genes	Ras guanyl-nucleotide exchange factor activity	2/197	17/3340	0.265095	0.879746	0.828839	CNAG_02441/CNAG_02420	2
GO:0005089	molecular function by up regulated genes	Rho guanyl-nucleotide exchange factor activity	2/197	17/3340	0.265095	0.879746	0.828839	CNAG_02441/CNAG_02420	2
GO:0016209	molecular function by up regulated genes	antioxidant activity	2/197	17/3340	0.265095	0.879746	0.828839	CNAG_00654/CNAG_06917	2
GO:0004553	molecular function by up regulated genes	hydrolase activity, hydrolyzing O-glycosyl compounds	5/197	59/3340	0.266682	0.879746	0.828839	CNAG_01651/CNAG_06336/CNAG_00897/CNAG_05264/CNAG_04874	5
GO:0003899	molecular function by up regulated genes	DNA-directed 5'-3' RNA polymerase activity	3/197	31/3340	0.275195	0.879746	0.828839	CNAG_06611/CNAG_02385/CNAG_03636	3
GO:0008094	molecular function by up regulated genes	DNA-dependent ATPase activity	2/197	18/3340	0.287511	0.879746	0.828839	CNAG_01531/CNAG_04026	2
GO:0016765	molecular function by up regulated genes	transferase activity, transferring alkyl or aryl (other than methyl) groups	2/197	18/3340	0.287511	0.879746	0.828839	CNAG_02229/CNAG_03518	2
GO:0000981	molecular function by up regulated genes	RNA polymerase II transcription factor activity, sequence-specific DNA binding	9/197	122/3340	0.291178	0.879746	0.828839	CNAG_03115/CNAG_08013/CNAG_05479/CNAG_06252/CNAG_00332/CNAG_00896/CNAG_00505/CNAG_03894/CNAG_01977	9
GO:0034062	molecular function by up regulated genes	5'-3' RNA polymerase activity	3/197	32/3340	0.291629	0.879746	0.828839	CNAG_06611/CNAG_02385/CNAG_03636	3
GO:0097747	molecular function by up regulated genes	RNA polymerase activity	3/197	32/3340	0.291629	0.879746	0.828839	CNAG_06611/CNAG_02385/CNAG_03636	3
GO:0016798	molecular function by up regulated genes	hydrolase activity, acting on glycosyl bonds	5/197	65/3340	0.337225	0.95809	0.90265	CNAG_01651/CNAG_06336/CNAG_00897/CNAG_05264/CNAG_04874	5
GO:0019842	molecular function by up regulated genes	vitamin binding	4/197	51/3340	0.354472	0.95809	0.90265	CNAG_06448/CNAG_05675/CNAG_06913/CNAG_01865	4
GO:0032549	molecular function by up regulated genes	ribonucleoside binding	6/197	85/3340	0.386307	0.95809	0.90265	CNAG_02720/CNAG_06611/CNAG_04655/CNAG_07413/CNAG_06468/CNAG_01608	6
GO:0008270	molecular function by up regulated genes	zinc ion binding	21/197	330/3340	0.38897	0.95809	0.90265	CNAG_00604/CNAG_03115/CNAG_05404/CNAG_08013/CNAG_01143/CNAG_05479/CNAG_02191/CNAG_07998/CNAG_06252/CNAG_00332/CNAG_03889/CNAG_01551/CNAG_05423/CNAG_00896/CNAG_03055/CNAG_01883/CNAG_00505/CNAG_01841/CNAG_04735/CNAG_03894/CNAG_01977	21
GO:0070011	molecular function by up regulated genes	peptidase activity, acting on L-amino acid peptides	8/197	118/3340	0.394787	0.95809	0.90265	CNAG_06213/CNAG_05230/CNAG_02694/CNAG_04735/CNAG_01040/CNAG_07520/CNAG_05305/CNAG_00919	8
GO:0001882	molecular function by up regulated genes	nucleoside binding	6/197	86/3340	0.397113	0.95809	0.90265	CNAG_02720/CNAG_06611/CNAG_04655/CNAG_07413/CNAG_06468/CNAG_01608	6
GO:0004527	molecular function by up regulated genes	exonuclease activity	2/197	23/3340	0.397216	0.95809	0.90265	CNAG_02563/CNAG_02960	2
GO:0004540	molecular function by up regulated genes	ribonuclease activity	2/197	23/3340	0.397216	0.95809	0.90265	CNAG_07518/CNAG_03481	2
GO:0008026	molecular function by up regulated genes	ATP-dependent helicase activity	2/197	23/3340	0.397216	0.95809	0.90265	CNAG_01531/CNAG_04026	2
GO:0070035	molecular function by up regulated genes	purine NTP-dependent helicase activity	2/197	23/3340	0.397216	0.95809	0.90265	CNAG_01531/CNAG_04026	2
GO:0030170	molecular function by up regulated genes	pyridoxal phosphate binding	3/197	41/3340	0.438942	0.95809	0.90265	CNAG_06448/CNAG_06913/CNAG_01865	3
GO:0070279	molecular function by up regulated genes	vitamin B6 binding	3/197	41/3340	0.438942	0.95809	0.90265	CNAG_06448/CNAG_06913/CNAG_01865	3
GO:0008509	molecular function by up regulated genes	anion transmembrane transporter activity	2/197	25/3340	0.43902	0.95809	0.90265	CNAG_00597/CNAG_07367	2
GO:0003682	molecular function by up regulated genes	chromatin binding	1/197	10/3340	0.455984	0.95809	0.90265	CNAG_01882	1
GO:0016684	molecular function by up regulated genes	oxidoreductase activity, acting on peroxide as acceptor	1/197	10/3340	0.455984	0.95809	0.90265	CNAG_06917	1
GO:0016776	molecular function by up regulated genes	phosphotransferase activity, phosphate group as acceptor	1/197	10/3340	0.455984	0.95809	0.90265	CNAG_05597	1
GO:0016814	molecular function by up regulated genes	hydrolase activity, acting on carbon-nitrogen (but not peptide) bonds, in cyclic amidines	1/197	10/3340	0.455984	0.95809	0.90265	CNAG_03192	1
GO:0016891	molecular function by up regulated genes	endoribonuclease activity, producing 5'-phosphomonoesters	1/197	10/3340	0.455984	0.95809	0.90265	CNAG_03481	1
GO:0019205	molecular function by up regulated genes	nucleobase-containing compound kinase activity	1/197	10/3340	0.455984	0.95809	0.90265	CNAG_05597	1
GO:0038023	molecular function by up regulated genes	signaling receptor activity	1/197	10/3340	0.455984	0.95809	0.90265	CNAG_05586	1
GO:0004386	molecular function by up regulated genes	helicase activity	5/197	76/3340	0.46833	0.95809	0.90265	CNAG_01531/CNAG_02502/CNAG_03205/CNAG_01975/CNAG_04026	5
GO:0016757	molecular function by up regulated genes	transferase activity, transferring glycosyl groups	5/197	76/3340	0.46833	0.95809	0.90265	CNAG_00702/CNAG_04449/CNAG_05430/CNAG_04801/CNAG_00165	5
GO:0005085	molecular function by up regulated genes	guanyl-nucleotide exchange factor activity	2/197	27/3340	0.479205	0.95809	0.90265	CNAG_02441/CNAG_02420	2
GO:0008236	molecular function by up regulated genes	serine-type peptidase activity	2/197	27/3340	0.479205	0.95809	0.90265	CNAG_01040/CNAG_00919	2
GO:0016627	molecular function by up regulated genes	oxidoreductase activity, acting on the CH-CH group of donors	2/197	27/3340	0.479205	0.95809	0.90265	CNAG_06431/CNAG_00452	2
GO:0017171	molecular function by up regulated genes	serine hydrolase activity	2/197	27/3340	0.479205	0.95809	0.90265	CNAG_01040/CNAG_00919	2
GO:0003684	molecular function by up regulated genes	damaged DNA binding	1/197	11/3340	0.488168	0.95809	0.90265	CNAG_05177	1
GO:0004872	molecular function by up regulated genes	receptor activity	1/197	11/3340	0.488168	0.95809	0.90265	CNAG_05586	1
GO:0016763	molecular function by up regulated genes	transferase activity, transferring pentosyl groups	1/197	11/3340	0.488168	0.95809	0.90265	CNAG_00165	1
GO:0060089	molecular function by up regulated genes	molecular transducer activity	1/197	11/3340	0.488168	0.95809	0.90265	CNAG_05586	1
GO:0004175	molecular function by up regulated genes	endopeptidase activity	4/197	61/3340	0.489287	0.95809	0.90265	CNAG_06213/CNAG_04735/CNAG_07520/CNAG_05305	4
GO:0016887	molecular function by up regulated genes	ATPase activity	6/197	95/3340	0.49318	0.95809	0.90265	CNAG_01531/CNAG_07855/CNAG_06348/CNAG_00651/CNAG_05597/CNAG_04026	6
GO:0001076	molecular function by up regulated genes	transcription factor activity, RNA polymerase II transcription factor binding	1/197	12/3340	0.518456	0.95809	0.90265	CNAG_04827	1
GO:0001104	molecular function by up regulated genes	RNA polymerase II transcription cofactor activity	1/197	12/3340	0.518456	0.95809	0.90265	CNAG_04827	1
GO:0004842	molecular function by up regulated genes	ubiquitin-protein transferase activity	1/197	12/3340	0.518456	0.95809	0.90265	CNAG_01143	1
GO:0016788	molecular function by up regulated genes	hydrolase activity, acting on ester bonds	10/197	166/3340	0.521198	0.95809	0.90265	CNAG_04236/CNAG_03720/CNAG_06812/CNAG_07518/CNAG_02563/CNAG_05003/CNAG_00488/CNAG_03481/CNAG_02960/CNAG_06115	10
GO:0001883	molecular function by up regulated genes	purine nucleoside binding	5/197	82/3340	0.536786	0.95809	0.90265	CNAG_02720/CNAG_04655/CNAG_07413/CNAG_06468/CNAG_01608	5
GO:0005525	molecular function by up regulated genes	GTP binding	5/197	82/3340	0.536786	0.95809	0.90265	CNAG_02720/CNAG_04655/CNAG_07413/CNAG_06468/CNAG_01608	5
GO:0019001	molecular function by up regulated genes	guanyl nucleotide binding	5/197	82/3340	0.536786	0.95809	0.90265	CNAG_02720/CNAG_04655/CNAG_07413/CNAG_06468/CNAG_01608	5
GO:0032550	molecular function by up regulated genes	purine ribonucleoside binding	5/197	82/3340	0.536786	0.95809	0.90265	CNAG_02720/CNAG_04655/CNAG_07413/CNAG_06468/CNAG_01608	5
GO:0032561	molecular function by up regulated genes	guanyl ribonucleotide binding	5/197	82/3340	0.536786	0.95809	0.90265	CNAG_02720/CNAG_04655/CNAG_07413/CNAG_06468/CNAG_01608	5
GO:0008233	molecular function by up regulated genes	peptidase activity	8/197	134/3340	0.539918	0.95809	0.90265	CNAG_06213/CNAG_05230/CNAG_02694/CNAG_04735/CNAG_01040/CNAG_07520/CNAG_05305/CNAG_00919	8
GO:0009055	molecular function by up regulated genes	electron carrier activity	2/197	31/3340	0.554063	0.963458	0.907707	CNAG_02849/CNAG_03848	2
GO:0019787	molecular function by up regulated genes	ubiquitin-like protein transferase activity	1/197	14/3340	0.573787	0.963458	0.907707	CNAG_01143	1
GO:0004518	molecular function by up regulated genes	nuclease activity	4/197	69/3340	0.588383	0.963458	0.907707	CNAG_07518/CNAG_02563/CNAG_03481/CNAG_02960	4
GO:0042578	molecular function by up regulated genes	phosphoric ester hydrolase activity	4/197	69/3340	0.588383	0.963458	0.907707	CNAG_04236/CNAG_06812/CNAG_05003/CNAG_06115	4
GO:0098772	molecular function by up regulated genes	molecular function regulator	4/197	70/3340	0.599973	0.963458	0.907707	CNAG_05761/CNAG_05853/CNAG_02441/CNAG_02420	4
GO:0008237	molecular function by up regulated genes	metallopeptidase activity	2/197	34/3340	0.605047	0.963458	0.907707	CNAG_02694/CNAG_04735	2
GO:0008238	molecular function by up regulated genes	exopeptidase activity	2/197	34/3340	0.605047	0.963458	0.907707	CNAG_01040/CNAG_00919	2
GO:0016853	molecular function by up regulated genes	isomerase activity	4/197	71/3340	0.611366	0.963458	0.907707	CNAG_06098/CNAG_05932/CNAG_05548/CNAG_04136	4
GO:0016829	molecular function by up regulated genes	lyase activity	5/197	90/3340	0.621269	0.963458	0.907707	CNAG_04096/CNAG_06448/CNAG_06913/CNAG_04217/CNAG_00164	5
GO:0003712	molecular function by up regulated genes	transcription cofactor activity	1/197	16/3340	0.622788	0.963458	0.907707	CNAG_04827	1
GO:0004521	molecular function by up regulated genes	endoribonuclease activity	1/197	16/3340	0.622788	0.963458	0.907707	CNAG_03481	1
GO:0008017	molecular function by up regulated genes	microtubule binding	1/197	16/3340	0.622788	0.963458	0.907707	CNAG_01242	1
GO:0016831	molecular function by up regulated genes	carboxy-lyase activity	1/197	16/3340	0.622788	0.963458	0.907707	CNAG_04217	1
GO:0016893	molecular function by up regulated genes	endonuclease activity, active with either ribo- or deoxyribonucleic acids and producing 5'-phosphomonoesters	1/197	16/3340	0.622788	0.963458	0.907707	CNAG_03481	1
GO:0035091	molecular function by up regulated genes	phosphatidylinositol binding	1/197	16/3340	0.622788	0.963458	0.907707	CNAG_06812	1
GO:0042623	molecular function by up regulated genes	ATPase activity, coupled	4/197	74/3340	0.644336	0.96505	0.909207	CNAG_01531/CNAG_06348/CNAG_00651/CNAG_04026	4
GO:0003690	molecular function by up regulated genes	double-stranded DNA binding	1/197	17/3340	0.645144	0.96505	0.909207	CNAG_05201	1
GO:0004222	molecular function by up regulated genes	metalloendopeptidase activity	1/197	17/3340	0.645144	0.96505	0.909207	CNAG_04735	1
GO:0052689	molecular function by up regulated genes	carboxylic ester hydrolase activity	1/197	17/3340	0.645144	0.96505	0.909207	CNAG_03720	1
GO:0042626	molecular function by up regulated genes	ATPase activity, coupled to transmembrane movement of substances	2/197	38/3340	0.666018	0.970014	0.913884	CNAG_06348/CNAG_00651	2
GO:0015399	molecular function by up regulated genes	primary active transmembrane transporter activity	2/197	39/3340	0.680029	0.970014	0.913884	CNAG_06348/CNAG_00651	2
GO:0015405	molecular function by up regulated genes	P-P-bond-hydrolysis-driven transmembrane transporter activity	2/197	39/3340	0.680029	0.970014	0.913884	CNAG_06348/CNAG_00651	2
GO:0000988	molecular function by up regulated genes	transcription factor activity, protein binding	1/197	19/3340	0.685977	0.970014	0.913884	CNAG_04827	1
GO:0000989	molecular function by up regulated genes	transcription factor activity, transcription factor binding	1/197	19/3340	0.685977	0.970014	0.913884	CNAG_04827	1
GO:0005543	molecular function by up regulated genes	phospholipid binding	1/197	19/3340	0.685977	0.970014	0.913884	CNAG_06812	1
GO:0051539	molecular function by up regulated genes	4 iron, 4 sulfur cluster binding	1/197	19/3340	0.685977	0.970014	0.913884	CNAG_02563	1
GO:0016820	molecular function by up regulated genes	hydrolase activity, acting on acid anhydrides, catalyzing transmembrane movement of substances	2/197	40/3340	0.693559	0.972766	0.916476	CNAG_06348/CNAG_00651	2
GO:0003755	molecular function by up regulated genes	peptidyl-prolyl cis-trans isomerase activity	1/197	20/3340	0.704605	0.972766	0.916476	CNAG_05932	1
GO:0016859	molecular function by up regulated genes	cis-trans isomerase activity	1/197	20/3340	0.704605	0.972766	0.916476	CNAG_05932	1
GO:0043492	molecular function by up regulated genes	ATPase activity, coupled to movement of substances	2/197	42/3340	0.719209	0.972766	0.916476	CNAG_06348/CNAG_00651	2
GO:0004871	molecular function by up regulated genes	signal transducer activity	1/197	21/3340	0.722133	0.972766	0.916476	CNAG_05586	1
GO:0030234	molecular function by up regulated genes	enzyme regulator activity	2/197	43/3340	0.731347	0.972766	0.916476	CNAG_05761/CNAG_05853	2
GO:0048037	molecular function by up regulated genes	cofactor binding	9/197	178/3340	0.735032	0.972766	0.916476	CNAG_02765/CNAG_06448/CNAG_00141/CNAG_06431/CNAG_06913/CNAG_00452/CNAG_06785/CNAG_01331/CNAG_01865	9
GO:0008289	molecular function by up regulated genes	lipid binding	1/197	22/3340	0.738626	0.972766	0.916476	CNAG_06812	1
GO:0044877	molecular function by up regulated genes	macromolecular complex binding	1/197	22/3340	0.738626	0.972766	0.916476	CNAG_01882	1
GO:0008080	molecular function by up regulated genes	N-acetyltransferase activity	1/197	23/3340	0.754144	0.972766	0.916476	CNAG_05695	1
GO:0015631	molecular function by up regulated genes	tubulin binding	1/197	23/3340	0.754144	0.972766	0.916476	CNAG_01242	1
GO:0008234	molecular function by up regulated genes	cysteine-type peptidase activity	1/197	24/3340	0.768746	0.972766	0.916476	CNAG_05230	1
GO:0016836	molecular function by up regulated genes	hydro-lyase activity	1/197	24/3340	0.768746	0.972766	0.916476	CNAG_04096	1
GO:0050662	molecular function by up regulated genes	coenzyme binding	5/197	109/3340	0.781309	0.972766	0.916476	CNAG_02765/CNAG_00141/CNAG_06431/CNAG_00452/CNAG_06785	5
GO:0016410	molecular function by up regulated genes	N-acyltransferase activity	1/197	25/3340	0.782484	0.972766	0.916476	CNAG_05695	1
GO:0016830	molecular function by up regulated genes	carbon-carbon lyase activity	1/197	25/3340	0.782484	0.972766	0.916476	CNAG_04217	1
GO:0016746	molecular function by up regulated genes	transferase activity, transferring acyl groups	3/197	70/3340	0.792022	0.972766	0.916476	CNAG_05695/CNAG_01501/CNAG_06551	3
GO:0004674	molecular function by up regulated genes	protein serine/threonine kinase activity	2/197	49/3340	0.795168	0.972766	0.916476	CNAG_01687/CNAG_01664	2
GO:0015077	molecular function by up regulated genes	monovalent inorganic cation transmembrane transporter activity	2/197	49/3340	0.795168	0.972766	0.916476	CNAG_04867/CNAG_01318	2
GO:0016407	molecular function by up regulated genes	acetyltransferase activity	1/197	26/3340	0.795411	0.972766	0.916476	CNAG_05695	1
GO:0010181	molecular function by up regulated genes	FMN binding	1/197	27/3340	0.807572	0.981011	0.924244	CNAG_01331	1
GO:0016791	molecular function by up regulated genes	phosphatase activity	2/197	52/3340	0.821781	0.982341	0.925498	CNAG_04236/CNAG_06115	2
GO:0017111	molecular function by up regulated genes	nucleoside-triphosphatase activity	10/197	214/3340	0.824595	0.982341	0.925498	CNAG_01531/CNAG_07855/CNAG_04655/CNAG_06348/CNAG_00651/CNAG_05597/CNAG_02502/CNAG_03205/CNAG_01975/CNAG_04026	10
GO:0016835	molecular function by up regulated genes	carbon-oxygen lyase activity	1/197	29/3340	0.82978	0.982341	0.925498	CNAG_04096	1
GO:0016879	molecular function by up regulated genes	ligase activity, forming carbon-nitrogen bonds	1/197	30/3340	0.839908	0.982341	0.925498	CNAG_01680	1
GO:0016462	molecular function by up regulated genes	pyrophosphatase activity	10/197	222/3340	0.857051	0.982341	0.925498	CNAG_01531/CNAG_07855/CNAG_04655/CNAG_06348/CNAG_00651/CNAG_05597/CNAG_02502/CNAG_03205/CNAG_01975/CNAG_04026	10
GO:0005509	molecular function by up regulated genes	calcium ion binding	1/197	32/3340	0.8584	0.982341	0.925498	CNAG_05264	1
GO:0051536	molecular function by up regulated genes	iron-sulfur cluster binding	1/197	33/3340	0.866832	0.982341	0.925498	CNAG_02563	1
GO:0051540	molecular function by up regulated genes	metal cluster binding	1/197	33/3340	0.866832	0.982341	0.925498	CNAG_02563	1
GO:0016818	molecular function by up regulated genes	hydrolase activity, acting on acid anhydrides, in phosphorus-containing anhydrides	10/197	225/3340	0.867938	0.982341	0.925498	CNAG_01531/CNAG_07855/CNAG_04655/CNAG_06348/CNAG_00651/CNAG_05597/CNAG_02502/CNAG_03205/CNAG_01975/CNAG_04026	10
GO:0016772	molecular function by up regulated genes	transferase activity, transferring phosphorus-containing groups	13/197	286/3340	0.87696	0.982341	0.925498	CNAG_06611/CNAG_02385/CNAG_01687/CNAG_01664/CNAG_05177/CNAG_02122/CNAG_05597/CNAG_02563/CNAG_05761/CNAG_03137/CNAG_03636/CNAG_04217/CNAG_02802	13
GO:0016817	molecular function by up regulated genes	hydrolase activity, acting on acid anhydrides	10/197	228/3340	0.878159	0.982341	0.925498	CNAG_01531/CNAG_07855/CNAG_04655/CNAG_06348/CNAG_00651/CNAG_05597/CNAG_02502/CNAG_03205/CNAG_01975/CNAG_04026	10
GO:0003743	molecular function by up regulated genes	translation initiation factor activity	2/197	61/3340	0.884023	0.982341	0.925498	CNAG_05597/CNAG_03934	2
GO:0003723	molecular function by up regulated genes	RNA binding	9/197	213/3340	0.893683	0.982341	0.925498	CNAG_03383/CNAG_04571/CNAG_02122/CNAG_05597/CNAG_03192/CNAG_04072/CNAG_03481/CNAG_02185/CNAG_03934	9
GO:0004519	molecular function by up regulated genes	endonuclease activity	1/197	41/3340	0.918572	0.982341	0.925498	CNAG_03481	1
GO:0015078	molecular function by up regulated genes	hydrogen ion transmembrane transporter activity	1/197	45/3340	0.936355	0.982341	0.925498	CNAG_01318	1
GO:0016810	molecular function by up regulated genes	hydrolase activity, acting on carbon-nitrogen (but not peptide) bonds	1/197	45/3340	0.936355	0.982341	0.925498	CNAG_03192	1
GO:0046983	molecular function by up regulated genes	protein dimerization activity	1/197	45/3340	0.936355	0.982341	0.925498	CNAG_03636	1
GO:0051287	molecular function by up regulated genes	NAD binding	1/197	45/3340	0.936355	0.982341	0.925498	CNAG_02765	1
GO:0008092	molecular function by up regulated genes	cytoskeletal protein binding	1/197	46/3340	0.94016	0.982341	0.925498	CNAG_01242	1
GO:0016874	molecular function by up regulated genes	ligase activity	3/197	104/3340	0.951215	0.982341	0.925498	CNAG_01671/CNAG_02323/CNAG_01680	3
GO:0016616	molecular function by up regulated genes	oxidoreductase activity, acting on the CH-OH group of donors, NAD or NADP as acceptor	1/197	50/3340	0.953247	0.982341	0.925498	CNAG_02765	1
GO:0016747	molecular function by up regulated genes	transferase activity, transferring acyl groups other than amino-acyl groups	1/197	50/3340	0.953247	0.982341	0.925498	CNAG_05695	1
GO:0008135	molecular function by up regulated genes	translation factor activity, RNA binding	2/197	82/3340	0.959714	0.982341	0.925498	CNAG_05597/CNAG_03934	2
GO:0004672	molecular function by up regulated genes	protein kinase activity	3/197	109/3340	0.961258	0.982341	0.925498	CNAG_01687/CNAG_01664/CNAG_03137	3
GO:0003924	molecular function by up regulated genes	GTPase activity	1/197	54/3340	0.963483	0.982341	0.925498	CNAG_04655	1
GO:0016301	molecular function by up regulated genes	kinase activity	7/197	204/3340	0.963768	0.982341	0.925498	CNAG_01687/CNAG_01664/CNAG_05597/CNAG_05761/CNAG_03137/CNAG_04217/CNAG_02802	7
GO:0005524	molecular function by up regulated genes	ATP binding	19/197	452/3340	0.964789	0.982341	0.925498	CNAG_01531/CNAG_07855/CNAG_01279/CNAG_01687/CNAG_01664/CNAG_06348/CNAG_00651/CNAG_05597/CNAG_01151/CNAG_02502/CNAG_03205/CNAG_01975/CNAG_04026/CNAG_02323/CNAG_03137/CNAG_01680/CNAG_04217/CNAG_05201/CNAG_05472	19
GO:0032559	molecular function by up regulated genes	adenyl ribonucleotide binding	19/197	453/3340	0.965712	0.982341	0.925498	CNAG_01531/CNAG_07855/CNAG_01279/CNAG_01687/CNAG_01664/CNAG_06348/CNAG_00651/CNAG_05597/CNAG_01151/CNAG_02502/CNAG_03205/CNAG_01975/CNAG_04026/CNAG_02323/CNAG_03137/CNAG_01680/CNAG_04217/CNAG_05201/CNAG_05472	19
GO:0030554	molecular function by up regulated genes	adenyl nucleotide binding	19/197	454/3340	0.966614	0.982341	0.925498	CNAG_01531/CNAG_07855/CNAG_01279/CNAG_01687/CNAG_01664/CNAG_06348/CNAG_00651/CNAG_05597/CNAG_01151/CNAG_02502/CNAG_03205/CNAG_01975/CNAG_04026/CNAG_02323/CNAG_03137/CNAG_01680/CNAG_04217/CNAG_05201/CNAG_05472	19
GO:0016614	molecular function by up regulated genes	oxidoreductase activity, acting on CH-OH group of donors	1/197	58/3340	0.971487	0.982341	0.925498	CNAG_02765	1
GO:0016773	molecular function by up regulated genes	phosphotransferase activity, alcohol group as acceptor	4/197	150/3340	0.981159	0.98661	0.929519	CNAG_01687/CNAG_01664/CNAG_03137/CNAG_02802	4
GO:0005515	molecular function by up regulated genes	protein binding	4/197	164/3340	0.990074	0.990074	0.932783	CNAG_08028/CNAG_01242/CNAG_01882/CNAG_03636	4
GO:0016491	molecular function by down regulated genes	oxidoreductase activity	44/160	428/3340	2.58717e-07	4.76038e-05	4.13947e-05	CNAG_05258/CNAG_02692/CNAG_01464/CNAG_01896/CNAG_03874/CNAG_02000/CNAG_05899/CNAG_00269/CNAG_03465/CNAG_03187/CNAG_01846/CNAG_01027/CNAG_04264/CNAG_00275/CNAG_07745/CNAG_04326/CNAG_04189/CNAG_06829/CNAG_03983/CNAG_01485/CNAG_00984/CNAG_07356/CNAG_02577/CNAG_02460/CNAG_03629/CNAG_06672/CNAG_01991/CNAG_06081/CNAG_00115/CNAG_01558/CNAG_06226/CNAG_07561/CNAG_03861/CNAG_06699/CNAG_05059/CNAG_01492/CNA…	44
GO:0050662	molecular function by down regulated genes	coenzyme binding	14/160	109/3340	0.000572336	0.0417864	0.036336	CNAG_05258/CNAG_01846/CNAG_04264/CNAG_04326/CNAG_04659/CNAG_02182/CNAG_04189/CNAG_06829/CNAG_01485/CNAG_06672/CNAG_06081/CNAG_06699/CNAG_01492/CNAG_02399	14
GO:0050660	molecular function by down regulated genes	flavin adenine dinucleotide binding	8/160	42/3340	0.000681299	0.0417864	0.036336	CNAG_05258/CNAG_01846/CNAG_04264/CNAG_04189/CNAG_06829/CNAG_01485/CNAG_06081/CNAG_02399	8
GO:0016614	molecular function by down regulated genes	oxidoreductase activity, acting on CH-OH group of donors	9/160	58/3340	0.00149306	0.0686806	0.0597222	CNAG_05258/CNAG_00275/CNAG_04326/CNAG_01485/CNAG_06672/CNAG_06081/CNAG_07561/CNAG_01492/CNAG_02814	9
GO:0009055	molecular function by down regulated genes	electron carrier activity	6/160	31/3340	0.00298524	0.109857	0.0955276	CNAG_07356/CNAG_03629/CNAG_01991/CNAG_03861/CNAG_05909/CNAG_02938	6
GO:0048037	molecular function by down regulated genes	cofactor binding	17/160	178/3340	0.00434282	0.13318	0.115809	CNAG_05258/CNAG_02852/CNAG_01846/CNAG_04264/CNAG_04326/CNAG_04659/CNAG_02182/CNAG_04189/CNAG_06829/CNAG_01485/CNAG_06672/CNAG_06081/CNAG_06699/CNAG_01492/CNAG_02399/CNAG_01112/CNAG_05260	17
GO:0016627	molecular function by down regulated genes	oxidoreductase activity, acting on the CH-CH group of donors	5/160	27/3340	0.00811545	0.164332	0.142897	CNAG_03187/CNAG_04189/CNAG_07356/CNAG_02460/CNAG_02099	5
GO:0016651	molecular function by down regulated genes	oxidoreductase activity, acting on NAD(P)H	5/160	28/3340	0.00950556	0.164332	0.142897	CNAG_02692/CNAG_03629/CNAG_06226/CNAG_02399/CNAG_07177	5
GO:0038023	molecular function by down regulated genes	signaling receptor activity	3/160	10/3340	0.0100935	0.164332	0.142897	CNAG_01988/CNAG_05590/CNAG_03355	3
GO:0004129	molecular function by down regulated genes	cytochrome-c oxidase activity	3/160	11/3340	0.0133966	0.164332	0.142897	CNAG_01991/CNAG_03861/CNAG_02938	3
GO:0004872	molecular function by down regulated genes	receptor activity	3/160	11/3340	0.0133966	0.164332	0.142897	CNAG_01988/CNAG_05590/CNAG_03355	3
GO:0015002	molecular function by down regulated genes	heme-copper terminal oxidase activity	3/160	11/3340	0.0133966	0.164332	0.142897	CNAG_01991/CNAG_03861/CNAG_02938	3
GO:0016675	molecular function by down regulated genes	oxidoreductase activity, acting on a heme group of donors	3/160	11/3340	0.0133966	0.164332	0.142897	CNAG_01991/CNAG_03861/CNAG_02938	3
GO:0016676	molecular function by down regulated genes	oxidoreductase activity, acting on a heme group of donors, oxygen as acceptor	3/160	11/3340	0.0133966	0.164332	0.142897	CNAG_01991/CNAG_03861/CNAG_02938	3
GO:0060089	molecular function by down regulated genes	molecular transducer activity	3/160	11/3340	0.0133966	0.164332	0.142897	CNAG_01988/CNAG_05590/CNAG_03355	3
GO:0015078	molecular function by down regulated genes	hydrogen ion transmembrane transporter activity	6/160	45/3340	0.0190082	0.218595	0.190082	CNAG_03565/CNAG_01991/CNAG_03861/CNAG_01106/CNAG_06400/CNAG_02938	6
GO:0016829	molecular function by down regulated genes	lyase activity	9/160	90/3340	0.0267716	0.255881	0.222505	CNAG_05809/CNAG_02825/CNAG_04373/CNAG_06923/CNAG_04043/CNAG_01137/CNAG_06770/CNAG_05260/CNAG_00834	9
GO:0015077	molecular function by down regulated genes	monovalent inorganic cation transmembrane transporter activity	6/160	49/3340	0.027907	0.255881	0.222505	CNAG_03565/CNAG_01991/CNAG_03861/CNAG_01106/CNAG_06400/CNAG_02938	6
GO:0016830	molecular function by down regulated genes	carbon-carbon lyase activity	4/160	25/3340	0.0292038	0.255881	0.222505	CNAG_06923/CNAG_06770/CNAG_05260/CNAG_00834	4
GO:0020037	molecular function by down regulated genes	heme binding	4/160	25/3340	0.0292038	0.255881	0.222505	CNAG_01464/CNAG_02577/CNAG_05909/CNAG_00575	4
GO:0046906	molecular function by down regulated genes	tetrapyrrole binding	4/160	25/3340	0.0292038	0.255881	0.222505	CNAG_01464/CNAG_02577/CNAG_05909/CNAG_00575	4
GO:0042626	molecular function by down regulated genes	ATPase activity, coupled to transmembrane movement of substances	5/160	38/3340	0.033087	0.258557	0.224832	CNAG_02262/CNAG_03450/CNAG_03565/CNAG_06400/CNAG_03684	5
GO:0022857	molecular function by down regulated genes	transmembrane transporter activity	16/160	206/3340	0.0353629	0.258557	0.224832	CNAG_02455/CNAG_02262/CNAG_02539/CNAG_03450/CNAG_06290/CNAG_03565/CNAG_01991/CNAG_03861/CNAG_01106/CNAG_05662/CNAG_00727/CNAG_05665/CNAG_06400/CNAG_03684/CNAG_02938/CNAG_01683	16
GO:0015075	molecular function by down regulated genes	ion transmembrane transporter activity	10/160	110/3340	0.0360607	0.258557	0.224832	CNAG_02455/CNAG_02539/CNAG_03565/CNAG_01991/CNAG_03861/CNAG_01106/CNAG_00727/CNAG_05665/CNAG_06400/CNAG_02938	10
GO:0015399	molecular function by down regulated genes	primary active transmembrane transporter activity	5/160	39/3340	0.0365352	0.258557	0.224832	CNAG_02262/CNAG_03450/CNAG_03565/CNAG_06400/CNAG_03684	5
GO:0015405	molecular function by down regulated genes	P-P-bond-hydrolysis-driven transmembrane transporter activity	5/160	39/3340	0.0365352	0.258557	0.224832	CNAG_02262/CNAG_03450/CNAG_03565/CNAG_06400/CNAG_03684	5
GO:0008324	molecular function by down regulated genes	cation transmembrane transporter activity	8/160	81/3340	0.0382408	0.260604	0.226612	CNAG_03565/CNAG_01991/CNAG_03861/CNAG_01106/CNAG_00727/CNAG_05665/CNAG_06400/CNAG_02938	8
GO:0016820	molecular function by down regulated genes	hydrolase activity, acting on acid anhydrides, catalyzing transmembrane movement of substances	5/160	40/3340	0.040197	0.264152	0.229697	CNAG_02262/CNAG_03450/CNAG_03565/CNAG_06400/CNAG_03684	5
GO:0016903	molecular function by down regulated genes	oxidoreductase activity, acting on the aldehyde or oxo group of donors	3/160	17/3340	0.0447428	0.277359	0.241182	CNAG_06672/CNAG_06699/CNAG_05059	3
GO:0043492	molecular function by down regulated genes	ATPase activity, coupled to movement of substances	5/160	42/3340	0.0481696	0.277359	0.241182	CNAG_02262/CNAG_03450/CNAG_03565/CNAG_06400/CNAG_03684	5
GO:0022891	molecular function by down regulated genes	substrate-specific transmembrane transporter activity	13/160	164/3340	0.0481717	0.277359	0.241182	CNAG_02455/CNAG_02539/CNAG_06290/CNAG_03565/CNAG_01991/CNAG_03861/CNAG_01106/CNAG_05662/CNAG_00727/CNAG_05665/CNAG_06400/CNAG_02938/CNAG_01683	13
GO:0022890	molecular function by down regulated genes	inorganic cation transmembrane transporter activity	7/160	70/3340	0.0482364	0.277359	0.241182	CNAG_03565/CNAG_01991/CNAG_03861/CNAG_01106/CNAG_05665/CNAG_06400/CNAG_02938	7
GO:0022892	molecular function by down regulated genes	substrate-specific transporter activity	14/160	185/3340	0.0569724	0.309881	0.269462	CNAG_02455/CNAG_03528/CNAG_02539/CNAG_06290/CNAG_03565/CNAG_01991/CNAG_03861/CNAG_01106/CNAG_05662/CNAG_00727/CNAG_05665/CNAG_06400/CNAG_02938/CNAG_01683	14
GO:0005215	molecular function by down regulated genes	transporter activity	18/160	254/3340	0.0572607	0.309881	0.269462	CNAG_02455/CNAG_02262/CNAG_03528/CNAG_02539/CNAG_03450/CNAG_06290/CNAG_03565/CNAG_01119/CNAG_01991/CNAG_03861/CNAG_01106/CNAG_05662/CNAG_00727/CNAG_05665/CNAG_06400/CNAG_03684/CNAG_02938/CNAG_01683	18
GO:0004871	molecular function by down regulated genes	signal transducer activity	3/160	21/3340	0.0762056	0.393613	0.342272	CNAG_01988/CNAG_05590/CNAG_03355	3
GO:0008238	molecular function by down regulated genes	exopeptidase activity	4/160	34/3340	0.0770112	0.393613	0.342272	CNAG_02076/CNAG_04141/CNAG_03128/CNAG_04009	4
GO:0016861	molecular function by down regulated genes	intramolecular oxidoreductase activity, interconverting aldoses and ketoses	2/160	10/3340	0.0797099	0.396395	0.344692	CNAG_04744/CNAG_03916	2
GO:0016616	molecular function by down regulated genes	oxidoreductase activity, acting on the CH-OH group of donors, NAD or NADP as acceptor	5/160	50/3340	0.0887648	0.429809	0.373747	CNAG_00275/CNAG_04326/CNAG_06672/CNAG_07561/CNAG_01492	5
GO:0016301	molecular function by down regulated genes	kinase activity	14/160	204/3340	0.107175	0.505479	0.439547	CNAG_02680/CNAG_01988/CNAG_04083/CNAG_01155/CNAG_01845/CNAG_05590/CNAG_06301/CNAG_02542/CNAG_03769/CNAG_03358/CNAG_04314/CNAG_02799/CNAG_00570/CNAG_03355	14
GO:0016620	molecular function by down regulated genes	oxidoreductase activity, acting on the aldehyde or oxo group of donors, NAD or NADP as acceptor	2/160	12/3340	0.109887	0.505479	0.439547	CNAG_06672/CNAG_06699	2
GO:0022804	molecular function by down regulated genes	active transmembrane transporter activity	5/160	55/3340	0.120951	0.524354	0.45596	CNAG_02262/CNAG_03450/CNAG_03565/CNAG_06400/CNAG_03684	5
GO:0004177	molecular function by down regulated genes	aminopeptidase activity	2/160	13/3340	0.125931	0.524354	0.45596	CNAG_02076/CNAG_04009	2
GO:0016860	molecular function by down regulated genes	intramolecular oxidoreductase activity	2/160	13/3340	0.125931	0.524354	0.45596	CNAG_04744/CNAG_03916	2
GO:0042623	molecular function by down regulated genes	ATPase activity, coupled	6/160	74/3340	0.141221	0.524354	0.45596	CNAG_02262/CNAG_00612/CNAG_03450/CNAG_03565/CNAG_06400/CNAG_03684	6
GO:0003954	molecular function by down regulated genes	NADH dehydrogenase activity	2/160	14/3340	0.142488	0.524354	0.45596	CNAG_03629/CNAG_07177	2
GO:0008137	molecular function by down regulated genes	NADH dehydrogenase (ubiquinone) activity	2/160	14/3340	0.142488	0.524354	0.45596	CNAG_03629/CNAG_07177	2
GO:0019829	molecular function by down regulated genes	cation-transporting ATPase activity	2/160	14/3340	0.142488	0.524354	0.45596	CNAG_03565/CNAG_06400	2
GO:0022853	molecular function by down regulated genes	active ion transmembrane transporter activity	2/160	14/3340	0.142488	0.524354	0.45596	CNAG_03565/CNAG_06400	2
GO:0042625	molecular function by down regulated genes	ATPase coupled ion transmembrane transporter activity	2/160	14/3340	0.142488	0.524354	0.45596	CNAG_03565/CNAG_06400	2
GO:0050136	molecular function by down regulated genes	NADH dehydrogenase (quinone) activity	2/160	14/3340	0.142488	0.524354	0.45596	CNAG_03629/CNAG_07177	2
GO:0004553	molecular function by down regulated genes	hydrolase activity, hydrolyzing O-glycosyl compounds	5/160	59/3340	0.150106	0.54156	0.470922	CNAG_04245/CNAG_04879/CNAG_00914/CNAG_02079/CNAG_00799	5
GO:0015171	molecular function by down regulated genes	amino acid transmembrane transporter activity	2/160	15/3340	0.15947	0.559372	0.48641	CNAG_02455/CNAG_02539	2
GO:0051287	molecular function by down regulated genes	NAD binding	4/160	45/3340	0.166721	0.559372	0.48641	CNAG_04326/CNAG_06672/CNAG_06699/CNAG_01492	4
GO:0005342	molecular function by down regulated genes	organic acid transmembrane transporter activity	2/160	16/3340	0.176801	0.559372	0.48641	CNAG_02455/CNAG_02539	2
GO:0008514	molecular function by down regulated genes	organic anion transmembrane transporter activity	2/160	16/3340	0.176801	0.559372	0.48641	CNAG_02455/CNAG_02539	2
GO:0016655	molecular function by down regulated genes	oxidoreductase activity, acting on NAD(P)H, quinone or similar compound as acceptor	2/160	16/3340	0.176801	0.559372	0.48641	CNAG_03629/CNAG_07177	2
GO:0016831	molecular function by down regulated genes	carboxy-lyase activity	2/160	16/3340	0.176801	0.559372	0.48641	CNAG_05260/CNAG_00834	2
GO:0046943	molecular function by down regulated genes	carboxylic acid transmembrane transporter activity	2/160	16/3340	0.176801	0.559372	0.48641	CNAG_02455/CNAG_02539	2
GO:0016773	molecular function by down regulated genes	phosphotransferase activity, alcohol group as acceptor	10/160	150/3340	0.179364	0.559372	0.48641	CNAG_02680/CNAG_01988/CNAG_01155/CNAG_01845/CNAG_05590/CNAG_06301/CNAG_03769/CNAG_04314/CNAG_02799/CNAG_03355	10
GO:0003678	molecular function by down regulated genes	DNA helicase activity	2/160	17/3340	0.194409	0.586414	0.509926	CNAG_05825/CNAG_00612	2
GO:0016209	molecular function by down regulated genes	antioxidant activity	2/160	17/3340	0.194409	0.586414	0.509926	CNAG_00575/CNAG_02399	2
GO:0016798	molecular function by down regulated genes	hydrolase activity, acting on glycosyl bonds	5/160	65/3340	0.198705	0.589705	0.512787	CNAG_04245/CNAG_04879/CNAG_00914/CNAG_02079/CNAG_00799	5
GO:0051536	molecular function by down regulated genes	iron-sulfur cluster binding	3/160	33/3340	0.208349	0.599004	0.520873	CNAG_01846/CNAG_03629/CNAG_01137	3
GO:0051540	molecular function by down regulated genes	metal cluster binding	3/160	33/3340	0.208349	0.599004	0.520873	CNAG_01846/CNAG_03629/CNAG_01137	3
GO:0003746	molecular function by down regulated genes	translation elongation factor activity	2/160	18/3340	0.212228	0.600768	0.522407	CNAG_03987/CNAG_00641	2
GO:0008237	molecular function by down regulated genes	metallopeptidase activity	3/160	34/3340	0.22106	0.616287	0.535902	CNAG_02076/CNAG_04141/CNAG_04009	3
GO:0019842	molecular function by down regulated genes	vitamin binding	4/160	51/3340	0.226357	0.621637	0.540554	CNAG_02852/CNAG_04659/CNAG_05907/CNAG_05260	4
GO:0050661	molecular function by down regulated genes	NADP binding	2/160	19/3340	0.230197	0.622887	0.541641	CNAG_06699/CNAG_02399	2
GO:0004497	molecular function by down regulated genes	monooxygenase activity	2/160	21/3340	0.266374	0.700184	0.608855	CNAG_04264/CNAG_06829	2
GO:0016705	molecular function by down regulated genes	oxidoreductase activity, acting on paired donors, with incorporation or reduction of molecular oxygen	2/160	21/3340	0.266374	0.700184	0.608855	CNAG_04264/CNAG_06829	2
GO:0016887	molecular function by down regulated genes	ATPase activity	6/160	95/3340	0.302555	0.784087	0.681815	CNAG_02262/CNAG_00612/CNAG_03450/CNAG_03565/CNAG_06400/CNAG_03684	6
GO:0008509	molecular function by down regulated genes	anion transmembrane transporter activity	2/160	25/3340	0.338428	0.864872	0.752062	CNAG_02455/CNAG_02539	2
GO:0016810	molecular function by down regulated genes	hydrolase activity, acting on carbon-nitrogen (but not peptide) bonds	3/160	45/3340	0.366572	0.893742	0.777167	CNAG_01239/CNAG_00700/CNAG_01230	3
GO:0004520	molecular function by down regulated genes	endodeoxyribonuclease activity	1/160	10/3340	0.388338	0.893742	0.777167	CNAG_02431	1
GO:0016645	molecular function by down regulated genes	oxidoreductase activity, acting on the CH-NH group of donors	1/160	10/3340	0.388338	0.893742	0.777167	CNAG_05899	1
GO:0016684	molecular function by down regulated genes	oxidoreductase activity, acting on peroxide as acceptor	1/160	10/3340	0.388338	0.893742	0.777167	CNAG_00575	1
GO:0016814	molecular function by down regulated genes	hydrolase activity, acting on carbon-nitrogen (but not peptide) bonds, in cyclic amidines	1/160	10/3340	0.388338	0.893742	0.777167	CNAG_00700	1
GO:0051537	molecular function by down regulated genes	2 iron, 2 sulfur cluster binding	1/160	10/3340	0.388338	0.893742	0.777167	CNAG_01846	1
GO:0016772	molecular function by down regulated genes	transferase activity, transferring phosphorus-containing groups	15/160	286/3340	0.39527	0.893742	0.777167	CNAG_02680/CNAG_01988/CNAG_04083/CNAG_01155/CNAG_01845/CNAG_05590/CNAG_06301/CNAG_02542/CNAG_03769/CNAG_03358/CNAG_04314/CNAG_02748/CNAG_02799/CNAG_00570/CNAG_03355	15
GO:0004003	molecular function by down regulated genes	ATP-dependent DNA helicase activity	1/160	11/3340	0.417727	0.893742	0.777167	CNAG_00612	1
GO:0008235	molecular function by down regulated genes	metalloexopeptidase activity	1/160	11/3340	0.417727	0.893742	0.777167	CNAG_04141	1
GO:0015036	molecular function by down regulated genes	disulfide oxidoreductase activity	1/160	11/3340	0.417727	0.893742	0.777167	CNAG_02399	1
GO:0017016	molecular function by down regulated genes	Ras GTPase binding	1/160	11/3340	0.417727	0.893742	0.777167	CNAG_03418	1
GO:0031267	molecular function by down regulated genes	small GTPase binding	1/160	11/3340	0.417727	0.893742	0.777167	CNAG_03418	1
GO:0051020	molecular function by down regulated genes	GTPase binding	1/160	11/3340	0.417727	0.893742	0.777167	CNAG_03418	1
GO:0071949	molecular function by down regulated genes	FAD binding	1/160	11/3340	0.417727	0.893742	0.777167	CNAG_04264	1
GO:0004672	molecular function by down regulated genes	protein kinase activity	6/160	109/3340	0.424287	0.897342	0.780297	CNAG_02680/CNAG_01988/CNAG_01845/CNAG_05590/CNAG_06301/CNAG_03355	6
GO:0046914	molecular function by down regulated genes	transition metal ion binding	19/160	375/3340	0.433694	0.906814	0.788534	CNAG_03902/CNAG_02076/CNAG_06093/CNAG_00269/CNAG_03465/CNAG_05703/CNAG_06136/CNAG_02216/CNAG_02577/CNAG_00115/CNAG_01558/CNAG_06900/CNAG_04744/CNAG_06169/CNAG_06770/CNAG_04009/CNAG_00520/CNAG_01890/CNAG_04041	19
GO:0005507	molecular function by down regulated genes	copper ion binding	1/160	12/3340	0.445713	0.911235	0.792378	CNAG_03465	1
GO:0016877	molecular function by down regulated genes	ligase activity, forming carbon-sulfur bonds	1/160	12/3340	0.445713	0.911235	0.792378	CNAG_06219	1
GO:0016811	molecular function by down regulated genes	hydrolase activity, acting on carbon-nitrogen (but not peptide) bonds, in linear amides	1/160	13/3340	0.472361	0.944722	0.821497	CNAG_01239	1
GO:0016866	molecular function by down regulated genes	intramolecular transferase activity	1/160	13/3340	0.472361	0.944722	0.821497	CNAG_06900	1
GO:0016758	molecular function by down regulated genes	transferase activity, transferring hexosyl groups	2/160	34/3340	0.49021	0.961479	0.836069	CNAG_04879/CNAG_04621	2
GO:0004536	molecular function by down regulated genes	deoxyribonuclease activity	1/160	14/3340	0.497736	0.961479	0.836069	CNAG_02431	1
GO:0008194	molecular function by down regulated genes	UDP-glycosyltransferase activity	1/160	14/3340	0.497736	0.961479	0.836069	CNAG_04621	1
GO:0070011	molecular function by down regulated genes	peptidase activity, acting on L-amino acid peptides	6/160	118/3340	0.501641	0.961479	0.836069	CNAG_02076/CNAG_07771/CNAG_04141/CNAG_05650/CNAG_03128/CNAG_04009	6
GO:0008270	molecular function by down regulated genes	zinc ion binding	16/160	330/3340	0.520219	0.964455	0.838657	CNAG_03902/CNAG_02076/CNAG_06093/CNAG_00269/CNAG_05703/CNAG_06136/CNAG_02216/CNAG_00115/CNAG_01558/CNAG_04744/CNAG_06169/CNAG_06770/CNAG_04009/CNAG_00520/CNAG_01890/CNAG_04041	16
GO:0004180	molecular function by down regulated genes	carboxypeptidase activity	1/160	15/3340	0.521898	0.964455	0.838657	CNAG_04141	1
GO:0030246	molecular function by down regulated genes	carbohydrate binding	1/160	15/3340	0.521898	0.964455	0.838657	CNAG_03769	1
GO:0008565	molecular function by down regulated genes	protein transporter activity	1/160	16/3340	0.544904	0.964455	0.838657	CNAG_03528	1
GO:0015197	molecular function by down regulated genes	peptide transporter activity	1/160	16/3340	0.544904	0.964455	0.838657	CNAG_03528	1
GO:0016893	molecular function by down regulated genes	endonuclease activity, active with either ribo- or deoxyribonucleic acids and producing 5'-phosphomonoesters	1/160	16/3340	0.544904	0.964455	0.838657	CNAG_02431	1
GO:0035091	molecular function by down regulated genes	phosphatidylinositol binding	1/160	16/3340	0.544904	0.964455	0.838657	CNAG_02989	1
GO:0008135	molecular function by down regulated genes	translation factor activity, RNA binding	4/160	82/3340	0.559137	0.964455	0.838657	CNAG_04022/CNAG_03987/CNAG_07778/CNAG_00641	4
GO:0003690	molecular function by down regulated genes	double-stranded DNA binding	1/160	17/3340	0.56681	0.964455	0.838657	CNAG_05391	1
GO:0008094	molecular function by down regulated genes	DNA-dependent ATPase activity	1/160	18/3340	0.587668	0.964455	0.838657	CNAG_00612	1
GO:0016765	molecular function by down regulated genes	transferase activity, transferring alkyl or aryl (other than methyl) groups	1/160	18/3340	0.587668	0.964455	0.838657	CNAG_01721	1
GO:0019783	molecular function by down regulated genes	ubiquitin-like protein-specific protease activity	1/160	18/3340	0.587668	0.964455	0.838657	CNAG_05650	1
GO:0036459	molecular function by down regulated genes	thiol-dependent ubiquitinyl hydrolase activity	1/160	18/3340	0.587668	0.964455	0.838657	CNAG_05650	1
GO:0101005	molecular function by down regulated genes	ubiquitinyl hydrolase activity	1/160	18/3340	0.587668	0.964455	0.838657	CNAG_05650	1
GO:0004519	molecular function by down regulated genes	endonuclease activity	2/160	41/3340	0.592301	0.964455	0.838657	CNAG_02431/CNAG_03213	2
GO:0030170	molecular function by down regulated genes	pyridoxal phosphate binding	2/160	41/3340	0.592301	0.964455	0.838657	CNAG_02852/CNAG_05260	2
GO:0070279	molecular function by down regulated genes	vitamin B6 binding	2/160	41/3340	0.592301	0.964455	0.838657	CNAG_02852/CNAG_05260	2
GO:0005543	molecular function by down regulated genes	phospholipid binding	1/160	19/3340	0.607527	0.966608	0.840528	CNAG_02989	1
GO:0051539	molecular function by down regulated genes	4 iron, 4 sulfur cluster binding	1/160	19/3340	0.607527	0.966608	0.840528	CNAG_01137	1
GO:0008233	molecular function by down regulated genes	peptidase activity	6/160	134/3340	0.628533	0.966608	0.840528	CNAG_02076/CNAG_07771/CNAG_04141/CNAG_05650/CNAG_03128/CNAG_04009	6
GO:0003779	molecular function by down regulated genes	actin binding	1/160	21/3340	0.644439	0.966608	0.840528	CNAG_05218	1
GO:0016667	molecular function by down regulated genes	oxidoreductase activity, acting on a sulfur group of donors	1/160	21/3340	0.644439	0.966608	0.840528	CNAG_02399	1
GO:0004518	molecular function by down regulated genes	nuclease activity	3/160	69/3340	0.650767	0.966608	0.840528	CNAG_02175/CNAG_02431/CNAG_03213	3
GO:0016746	molecular function by down regulated genes	transferase activity, transferring acyl groups	3/160	70/3340	0.660472	0.966608	0.840528	CNAG_04656/CNAG_02896/CNAG_02099	3
GO:0008289	molecular function by down regulated genes	lipid binding	1/160	22/3340	0.66158	0.966608	0.840528	CNAG_02989	1
GO:0019899	molecular function by down regulated genes	enzyme binding	1/160	22/3340	0.66158	0.966608	0.840528	CNAG_03418	1
GO:0016853	molecular function by down regulated genes	isomerase activity	3/160	71/3340	0.669983	0.966608	0.840528	CNAG_06900/CNAG_04744/CNAG_03916	3
GO:0004527	molecular function by down regulated genes	exonuclease activity	1/160	23/3340	0.677899	0.966608	0.840528	CNAG_02175	1
GO:0008026	molecular function by down regulated genes	ATP-dependent helicase activity	1/160	23/3340	0.677899	0.966608	0.840528	CNAG_00612	1
GO:0046982	molecular function by down regulated genes	protein heterodimerization activity	1/160	23/3340	0.677899	0.966608	0.840528	CNAG_06745	1
GO:0070035	molecular function by down regulated genes	purine NTP-dependent helicase activity	1/160	23/3340	0.677899	0.966608	0.840528	CNAG_00612	1
GO:0004674	molecular function by down regulated genes	protein serine/threonine kinase activity	2/160	49/3340	0.689512	0.966608	0.840528	CNAG_01845/CNAG_06301	2
GO:0008234	molecular function by down regulated genes	cysteine-type peptidase activity	1/160	24/3340	0.693436	0.966608	0.840528	CNAG_05650	1
GO:0008483	molecular function by down regulated genes	transaminase activity	1/160	24/3340	0.693436	0.966608	0.840528	CNAG_02852	1
GO:0016769	molecular function by down regulated genes	transferase activity, transferring nitrogenous groups	1/160	24/3340	0.693436	0.966608	0.840528	CNAG_02852	1
GO:0016836	molecular function by down regulated genes	hydro-lyase activity	1/160	24/3340	0.693436	0.966608	0.840528	CNAG_01137	1
GO:0005506	molecular function by down regulated genes	iron ion binding	1/160	25/3340	0.708228	0.979804	0.852004	CNAG_02577	1
GO:0016791	molecular function by down regulated genes	phosphatase activity	2/160	52/3340	0.720753	0.980956	0.853006	CNAG_07740/CNAG_00057	2
GO:0051213	molecular function by down regulated genes	dioxygenase activity	1/160	26/3340	0.72231	0.980956	0.853006	CNAG_01464	1
GO:0008236	molecular function by down regulated genes	serine-type peptidase activity	1/160	27/3340	0.735717	0.980956	0.853006	CNAG_07771	1
GO:0010181	molecular function by down regulated genes	FMN binding	1/160	27/3340	0.735717	0.980956	0.853006	CNAG_01112	1
GO:0017171	molecular function by down regulated genes	serine hydrolase activity	1/160	27/3340	0.735717	0.980956	0.853006	CNAG_07771	1
GO:0046873	molecular function by down regulated genes	metal ion transmembrane transporter activity	1/160	28/3340	0.748481	0.986698	0.857998	CNAG_05665	1
GO:0016835	molecular function by down regulated genes	carbon-oxygen lyase activity	1/160	29/3340	0.760631	0.986698	0.857998	CNAG_01137	1
GO:0004812	molecular function by down regulated genes	aminoacyl-tRNA ligase activity	1/160	30/3340	0.772199	0.986698	0.857998	CNAG_03563	1
GO:0016875	molecular function by down regulated genes	ligase activity, forming carbon-oxygen bonds	1/160	30/3340	0.772199	0.986698	0.857998	CNAG_03563	1
GO:0016876	molecular function by down regulated genes	ligase activity, forming aminoacyl-tRNA and related compounds	1/160	30/3340	0.772199	0.986698	0.857998	CNAG_03563	1
GO:0016879	molecular function by down regulated genes	ligase activity, forming carbon-nitrogen bonds	1/160	30/3340	0.772199	0.986698	0.857998	CNAG_05907	1
GO:0005509	molecular function by down regulated genes	calcium ion binding	1/160	32/3340	0.793693	0.991515	0.862187	CNAG_02814	1
GO:0003743	molecular function by down regulated genes	translation initiation factor activity	2/160	61/3340	0.799017	0.991515	0.862187	CNAG_04022/CNAG_07778	2
GO:0000287	molecular function by down regulated genes	magnesium ion binding	1/160	33/3340	0.803671	0.991515	0.862187	CNAG_04659	1
GO:0043565	molecular function by down regulated genes	sequence-specific DNA binding	2/160	62/3340	0.806402	0.991515	0.862187	CNAG_04176/CNAG_05391	2
GO:0016741	molecular function by down regulated genes	transferase activity, transferring one-carbon groups	3/160	89/3340	0.808921	0.991515	0.862187	CNAG_02182/CNAG_00700/CNAG_01890	3
GO:0017111	molecular function by down regulated genes	nucleoside-triphosphatase activity	8/160	214/3340	0.817068	0.991515	0.862187	CNAG_05825/CNAG_02262/CNAG_00612/CNAG_03450/CNAG_03565/CNAG_03987/CNAG_06400/CNAG_03684	8
GO:0016462	molecular function by down regulated genes	pyrophosphatase activity	8/160	222/3340	0.847129	0.991515	0.862187	CNAG_05825/CNAG_02262/CNAG_00612/CNAG_03450/CNAG_03565/CNAG_03987/CNAG_06400/CNAG_03684	8
GO:0042578	molecular function by down regulated genes	phosphoric ester hydrolase activity	2/160	69/3340	0.851688	0.991515	0.862187	CNAG_07740/CNAG_00057	2
GO:0016818	molecular function by down regulated genes	hydrolase activity, acting on acid anhydrides, in phosphorus-containing anhydrides	8/160	225/3340	0.857352	0.991515	0.862187	CNAG_05825/CNAG_02262/CNAG_00612/CNAG_03450/CNAG_03565/CNAG_03987/CNAG_06400/CNAG_03684	8
GO:0016817	molecular function by down regulated genes	hydrolase activity, acting on acid anhydrides	8/160	228/3340	0.867025	0.991515	0.862187	CNAG_05825/CNAG_02262/CNAG_00612/CNAG_03450/CNAG_03565/CNAG_03987/CNAG_06400/CNAG_03684	8
GO:0003677	molecular function by down regulated genes	DNA binding	11/160	301/3340	0.868658	0.991515	0.862187	CNAG_04168/CNAG_05825/CNAG_04176/CNAG_06745/CNAG_05391/CNAG_00612/CNAG_05131/CNAG_02115/CNAG_06544/CNAG_00445/CNAG_04041	11
GO:0030234	molecular function by down regulated genes	enzyme regulator activity	1/160	43/3340	0.880516	0.991515	0.862187	CNAG_00570	1
GO:0016874	molecular function by down regulated genes	ligase activity	3/160	104/3340	0.883872	0.991515	0.862187	CNAG_06219/CNAG_03563/CNAG_05907	3
GO:0004386	molecular function by down regulated genes	helicase activity	2/160	76/3340	0.88717	0.991515	0.862187	CNAG_05825/CNAG_00612	2
GO:0016757	molecular function by down regulated genes	transferase activity, transferring glycosyl groups	2/160	76/3340	0.88717	0.991515	0.862187	CNAG_04879/CNAG_04621	2
GO:0046983	molecular function by down regulated genes	protein dimerization activity	1/160	45/3340	0.891833	0.991515	0.862187	CNAG_06745	1
GO:0032559	molecular function by down regulated genes	adenyl ribonucleotide binding	17/160	453/3340	0.893789	0.991515	0.862187	CNAG_05825/CNAG_02680/CNAG_02262/CNAG_04022/CNAG_00612/CNAG_03450/CNAG_03565/CNAG_01845/CNAG_06301/CNAG_03769/CNAG_03563/CNAG_05907/CNAG_03358/CNAG_02799/CNAG_06400/CNAG_03684/CNAG_00570	17
GO:0030554	molecular function by down regulated genes	adenyl nucleotide binding	17/160	454/3340	0.895776	0.991515	0.862187	CNAG_05825/CNAG_02680/CNAG_02262/CNAG_04022/CNAG_00612/CNAG_03450/CNAG_03565/CNAG_01845/CNAG_06301/CNAG_03769/CNAG_03563/CNAG_05907/CNAG_03358/CNAG_02799/CNAG_06400/CNAG_03684/CNAG_00570	17
GO:0003723	molecular function by down regulated genes	RNA binding	7/160	213/3340	0.89585	0.991515	0.862187	CNAG_02362/CNAG_02175/CNAG_04022/CNAG_03987/CNAG_01360/CNAG_07778/CNAG_00641	7
GO:0008092	molecular function by down regulated genes	cytoskeletal protein binding	1/160	46/3340	0.897086	0.991515	0.862187	CNAG_05218	1
GO:0016788	molecular function by down regulated genes	hydrolase activity, acting on ester bonds	5/160	166/3340	0.908866	0.991515	0.862187	CNAG_02175/CNAG_02431/CNAG_03213/CNAG_07740/CNAG_00057	5
GO:0008168	molecular function by down regulated genes	methyltransferase activity	2/160	83/3340	0.914685	0.991515	0.862187	CNAG_02182/CNAG_01890	2
GO:0016747	molecular function by down regulated genes	transferase activity, transferring acyl groups other than amino-acyl groups	1/160	50/3340	0.915679	0.991515	0.862187	CNAG_02099	1
GO:0003924	molecular function by down regulated genes	GTPase activity	1/160	54/3340	0.93093	0.991515	0.862187	CNAG_03987	1
GO:0005524	molecular function by down regulated genes	ATP binding	16/160	452/3340	0.932228	0.991515	0.862187	CNAG_05825/CNAG_02680/CNAG_02262/CNAG_04022/CNAG_00612/CNAG_03450/CNAG_03565/CNAG_01845/CNAG_06301/CNAG_03769/CNAG_03563/CNAG_05907/CNAG_03358/CNAG_02799/CNAG_06400/CNAG_03684	16
GO:0000981	molecular function by down regulated genes	RNA polymerase II transcription factor activity, sequence-specific DNA binding	3/160	122/3340	0.938635	0.991515	0.862187	CNAG_03902/CNAG_06136/CNAG_04041	3
GO:0005515	molecular function by down regulated genes	protein binding	4/160	164/3340	0.960496	0.991515	0.862187	CNAG_06745/CNAG_02691/CNAG_03418/CNAG_05218	4
GO:0005198	molecular function by down regulated genes	structural molecule activity	3/160	137/3340	0.964919	0.991515	0.862187	CNAG_05804/CNAG_05980/CNAG_03554	3
GO:0016779	molecular function by down regulated genes	nucleotidyltransferase activity	1/160	69/3340	0.967386	0.991515	0.862187	CNAG_02748	1
GO:0098772	molecular function by down regulated genes	molecular function regulator	1/160	70/3340	0.968982	0.991515	0.862187	CNAG_00570	1
GO:0001071	molecular function by down regulated genes	nucleic acid binding transcription factor activity	4/160	173/3340	0.971216	0.991515	0.862187	CNAG_03902/CNAG_04176/CNAG_06136/CNAG_04041	4
GO:0003700	molecular function by down regulated genes	transcription factor activity, sequence-specific DNA binding	4/160	173/3340	0.971216	0.991515	0.862187	CNAG_03902/CNAG_04176/CNAG_06136/CNAG_04041	4
GO:0001883	molecular function by down regulated genes	purine nucleoside binding	1/160	82/3340	0.983029	0.991515	0.862187	CNAG_03987	1
GO:0005525	molecular function by down regulated genes	GTP binding	1/160	82/3340	0.983029	0.991515	0.862187	CNAG_03987	1
GO:0019001	molecular function by down regulated genes	guanyl nucleotide binding	1/160	82/3340	0.983029	0.991515	0.862187	CNAG_03987	1
GO:0032550	molecular function by down regulated genes	purine ribonucleoside binding	1/160	82/3340	0.983029	0.991515	0.862187	CNAG_03987	1
GO:0032561	molecular function by down regulated genes	guanyl ribonucleotide binding	1/160	82/3340	0.983029	0.991515	0.862187	CNAG_03987	1
GO:0032549	molecular function by down regulated genes	ribonucleoside binding	1/160	85/3340	0.985409	0.991515	0.862187	CNAG_03987	1
GO:0001882	molecular function by down regulated genes	nucleoside binding	1/160	86/3340	0.986126	0.991515	0.862187	CNAG_03987	1
GO:0003735	molecular function by down regulated genes	structural constituent of ribosome	1/160	121/3340	0.997647	0.997647	0.867519	CNAG_05980	1
GO:0005694	cellular component by up regulated genes	chromosome	10/193	67/2620	0.0227942	0.656414	0.64971	CNAG_02924/CNAG_05404/CNAG_01143/CNAG_02291/CNAG_01882/CNAG_03526/CNAG_05423/CNAG_01736/CNAG_02082/CNAG_05472	10
GO:0000794	cellular component by up regulated genes	condensed nuclear chromosome	3/193	10/2620	0.0320891	0.656414	0.64971	CNAG_02291/CNAG_01736/CNAG_02082	3
GO:0098687	cellular component by up regulated genes	chromosomal region	4/193	18/2620	0.0385452	0.656414	0.64971	CNAG_02291/CNAG_01882/CNAG_01736/CNAG_02082	4
GO:0000776	cellular component by up regulated genes	kinetochore	3/193	11/2620	0.0417822	0.656414	0.64971	CNAG_02291/CNAG_01736/CNAG_02082	3
GO:0005730	cellular component by up regulated genes	nucleolus	5/193	29/2620	0.057402	0.656414	0.64971	CNAG_03762/CNAG_05755/CNAG_07413/CNAG_06468/CNAG_02412	5
GO:0000793	cellular component by up regulated genes	condensed chromosome	4/193	21/2620	0.0634967	0.656414	0.64971	CNAG_01143/CNAG_02291/CNAG_01736/CNAG_02082	4
GO:0000775	cellular component by up regulated genes	chromosome, centromeric region	3/193	14/2620	0.0783777	0.656414	0.64971	CNAG_02291/CNAG_01736/CNAG_02082	3
GO:0005819	cellular component by up regulated genes	spindle	3/193	14/2620	0.0783777	0.656414	0.64971	CNAG_02291/CNAG_01736/CNAG_02082	3
GO:0044427	cellular component by up regulated genes	chromosomal part	7/193	54/2620	0.0981171	0.730427	0.722968	CNAG_02924/CNAG_01143/CNAG_02291/CNAG_01882/CNAG_03526/CNAG_01736/CNAG_02082	7
GO:0015630	cellular component by up regulated genes	microtubule cytoskeleton	4/193	31/2620	0.190584	1	0.989788	CNAG_02291/CNAG_01736/CNAG_02082/CNAG_00186	4
GO:0044454	cellular component by up regulated genes	nuclear chromosome part	3/193	22/2620	0.217471	1	0.989788	CNAG_02291/CNAG_01736/CNAG_02082	3
GO:0030176	cellular component by up regulated genes	integral component of endoplasmic reticulum membrane	2/193	12/2620	0.219636	1	0.989788	CNAG_05557/CNAG_00401	2
GO:0031227	cellular component by up regulated genes	intrinsic component of endoplasmic reticulum membrane	2/193	12/2620	0.219636	1	0.989788	CNAG_05557/CNAG_00401	2
GO:0044459	cellular component by up regulated genes	plasma membrane part	2/193	12/2620	0.219636	1	0.989788	CNAG_04867/CNAG_06242	2
GO:0030684	cellular component by up regulated genes	preribosome	2/193	13/2620	0.247754	1	0.989788	CNAG_03762/CNAG_06007	2
GO:0005886	cellular component by up regulated genes	plasma membrane	3/193	24/2620	0.257857	1	0.989788	CNAG_04867/CNAG_06424/CNAG_06242	3
GO:0071944	cellular component by up regulated genes	cell periphery	4/193	37/2620	0.288497	1	0.989788	CNAG_04867/CNAG_03464/CNAG_06424/CNAG_06242	4
GO:0000228	cellular component by up regulated genes	nuclear chromosome	3/193	26/2620	0.299148	1	0.989788	CNAG_02291/CNAG_01736/CNAG_02082	3
GO:0031981	cellular component by up regulated genes	nuclear lumen	9/193	99/2620	0.303871	1	0.989788	CNAG_04827/CNAG_03762/CNAG_05755/CNAG_07413/CNAG_02291/CNAG_06468/CNAG_02412/CNAG_01736/CNAG_02082	9
GO:0044430	cellular component by up regulated genes	cytoskeletal part	4/193	44/2620	0.408956	1	0.989788	CNAG_02291/CNAG_01736/CNAG_02082/CNAG_00186	4
GO:0005856	cellular component by up regulated genes	cytoskeleton	4/193	48/2620	0.47643	1	0.989788	CNAG_02291/CNAG_01736/CNAG_02082/CNAG_00186	4
GO:0000786	cellular component by up regulated genes	nucleosome	1/193	10/2620	0.535388	1	0.989788	CNAG_02924	1
GO:0098798	cellular component by up regulated genes	mitochondrial protein complex	2/193	24/2620	0.537434	1	0.989788	CNAG_05557/CNAG_01289	2
GO:0031974	cellular component by up regulated genes	membrane-enclosed lumen	9/193	125/2620	0.58111	1	0.989788	CNAG_04827/CNAG_03762/CNAG_05755/CNAG_07413/CNAG_02291/CNAG_06468/CNAG_02412/CNAG_01736/CNAG_02082	9
GO:0043233	cellular component by up regulated genes	organelle lumen	9/193	125/2620	0.58111	1	0.989788	CNAG_04827/CNAG_03762/CNAG_05755/CNAG_07413/CNAG_02291/CNAG_06468/CNAG_02412/CNAG_01736/CNAG_02082	9
GO:0070013	cellular component by up regulated genes	intracellular organelle lumen	9/193	125/2620	0.58111	1	0.989788	CNAG_04827/CNAG_03762/CNAG_05755/CNAG_07413/CNAG_02291/CNAG_06468/CNAG_02412/CNAG_01736/CNAG_02082	9
GO:0005777	cellular component by up regulated genes	peroxisome	1/193	12/2620	0.601573	1	0.989788	CNAG_04307	1
GO:0042579	cellular component by up regulated genes	microbody	1/193	12/2620	0.601573	1	0.989788	CNAG_04307	1
GO:0044815	cellular component by up regulated genes	DNA packaging complex	1/193	12/2620	0.601573	1	0.989788	CNAG_02924	1
GO:0000785	cellular component by up regulated genes	chromatin	1/193	14/2620	0.658371	1	0.989788	CNAG_02924	1
GO:0016592	cellular component by up regulated genes	mediator complex	1/193	14/2620	0.658371	1	0.989788	CNAG_04827	1
GO:0032993	cellular component by up regulated genes	protein-DNA complex	1/193	14/2620	0.658371	1	0.989788	CNAG_02924	1
GO:0005741	cellular component by up regulated genes	mitochondrial outer membrane	1/193	15/2620	0.683672	1	0.989788	CNAG_05557	1
GO:0031968	cellular component by up regulated genes	organelle outer membrane	1/193	15/2620	0.683672	1	0.989788	CNAG_05557	1
GO:1990204	cellular component by up regulated genes	oxidoreductase complex	1/193	15/2620	0.683672	1	0.989788	CNAG_06242	1
GO:0019867	cellular component by up regulated genes	outer membrane	1/193	16/2620	0.707108	1	0.989788	CNAG_05557	1
GO:0044455	cellular component by up regulated genes	mitochondrial membrane part	2/193	33/2620	0.711772	1	0.989788	CNAG_05557/CNAG_01289	2
GO:0098800	cellular component by up regulated genes	inner mitochondrial membrane protein complex	1/193	18/2620	0.748923	1	0.989788	CNAG_01289	1
GO:0044428	cellular component by up regulated genes	nuclear part	9/193	157/2620	0.832721	1	0.989788	CNAG_04827/CNAG_03762/CNAG_05755/CNAG_07413/CNAG_02291/CNAG_06468/CNAG_02412/CNAG_01736/CNAG_02082	9
GO:0043228	cellular component by up regulated genes	non-membrane-bounded organelle	16/193	270/2620	0.861276	1	0.989788	CNAG_02924/CNAG_05404/CNAG_03762/CNAG_05755/CNAG_07413/CNAG_01143/CNAG_02291/CNAG_01882/CNAG_06468/CNAG_02412/CNAG_03526/CNAG_05423/CNAG_01736/CNAG_02082/CNAG_00186/CNAG_05472	16
GO:0043232	cellular component by up regulated genes	intracellular non-membrane-bounded organelle	16/193	270/2620	0.861276	1	0.989788	CNAG_02924/CNAG_05404/CNAG_03762/CNAG_05755/CNAG_07413/CNAG_01143/CNAG_02291/CNAG_01882/CNAG_06468/CNAG_02412/CNAG_03526/CNAG_05423/CNAG_01736/CNAG_02082/CNAG_00186/CNAG_05472	16
GO:0005789	cellular component by up regulated genes	endoplasmic reticulum membrane	2/193	57/2620	0.931497	1	0.989788	CNAG_05557/CNAG_00401	2
GO:0042175	cellular component by up regulated genes	nuclear outer membrane-endoplasmic reticulum membrane network	2/193	57/2620	0.931497	1	0.989788	CNAG_05557/CNAG_00401	2
GO:0044432	cellular component by up regulated genes	endoplasmic reticulum part	2/193	59/2620	0.939694	1	0.989788	CNAG_05557/CNAG_00401	2
GO:0098796	cellular component by up regulated genes	membrane protein complex	3/193	85/2620	0.956992	1	0.989788	CNAG_05557/CNAG_01289/CNAG_06242	3
GO:0044451	cellular component by up regulated genes	nucleoplasm part	1/193	45/2620	0.968999	1	0.989788	CNAG_04827	1
GO:0098805	cellular component by up regulated genes	whole membrane	1/193	47/2620	0.973473	1	0.989788	CNAG_05557	1
GO:0005654	cellular component by up regulated genes	nucleoplasm	1/193	49/2620	0.977304	1	0.989788	CNAG_04827	1
GO:0005783	cellular component by up regulated genes	endoplasmic reticulum	2/193	75/2620	0.978878	1	0.989788	CNAG_05557/CNAG_00401	2
GO:0031966	cellular component by up regulated genes	mitochondrial membrane	2/193	79/2620	0.983865	1	0.989788	CNAG_05557/CNAG_01289	2
GO:0005740	cellular component by up regulated genes	mitochondrial envelope	2/193	84/2620	0.988516	1	0.989788	CNAG_05557/CNAG_01289	2
GO:0005743	cellular component by up regulated genes	mitochondrial inner membrane	1/193	58/2620	0.988768	1	0.989788	CNAG_01289	1
GO:0019866	cellular component by up regulated genes	organelle inner membrane	1/193	59/2620	0.989614	1	0.989788	CNAG_01289	1
GO:0098588	cellular component by up regulated genes	bounding membrane of organelle	1/193	60/2620	0.990397	1	0.989788	CNAG_05557	1
GO:0031967	cellular component by up regulated genes	organelle envelope	2/193	97/2620	0.99533	1	0.989788	CNAG_05557/CNAG_01289	2
GO:0031975	cellular component by up regulated genes	envelope	2/193	97/2620	0.99533	1	0.989788	CNAG_05557/CNAG_01289	2
GO:0044429	cellular component by up regulated genes	mitochondrial part	2/193	105/2620	0.997342	1	0.989788	CNAG_05557/CNAG_01289	2
GO:0031090	cellular component by up regulated genes	organelle membrane	2/193	127/2620	0.999454	1	0.989788	CNAG_05557/CNAG_01289	2
GO:0005739	cellular component by up regulated genes	mitochondrion	3/193	155/2620	0.999517	1	0.989788	CNAG_05557/CNAG_01289/CNAG_03518	3
GO:0012505	cellular component by up regulated genes	endomembrane system	2/193	129/2620	0.999529	1	0.989788	CNAG_05557/CNAG_00401	2
GO:1902494	cellular component by up regulated genes	catalytic complex	2/193	131/2620	0.999593	1	0.989788	CNAG_00401/CNAG_06242	2
GO:0043234	cellular component by up regulated genes	protein complex	10/193	314/2620	0.999723	1	0.989788	CNAG_05557/CNAG_04827/CNAG_01289/CNAG_01143/CNAG_02291/CNAG_03526/CNAG_01736/CNAG_02082/CNAG_00186/CNAG_06242	10
GO:0044422	cellular component by up regulated genes	organelle part	17/193	453/2620	0.999833	1	0.989788	CNAG_02924/CNAG_05557/CNAG_04827/CNAG_03762/CNAG_01289/CNAG_05755/CNAG_07413/CNAG_01143/CNAG_02291/CNAG_01882/CNAG_06468/CNAG_02412/CNAG_03526/CNAG_00401/CNAG_01736/CNAG_02082/CNAG_00186	17
GO:0044446	cellular component by up regulated genes	intracellular organelle part	17/193	453/2620	0.999833	1	0.989788	CNAG_02924/CNAG_05557/CNAG_04827/CNAG_03762/CNAG_01289/CNAG_05755/CNAG_07413/CNAG_01143/CNAG_02291/CNAG_01882/CNAG_06468/CNAG_02412/CNAG_03526/CNAG_00401/CNAG_01736/CNAG_02082/CNAG_00186	17
GO:0030529	cellular component by up regulated genes	intracellular ribonucleoprotein complex	2/193	212/2620	0.999999	1	0.989788	CNAG_03762/CNAG_06007	2
GO:1990904	cellular component by up regulated genes	ribonucleoprotein complex	2/193	212/2620	0.999999	1	0.989788	CNAG_03762/CNAG_06007	2
GO:0044444	cellular component by up regulated genes	cytoplasmic part	6/193	486/2620	1	1	0.989788	CNAG_05557/CNAG_04307/CNAG_01289/CNAG_00401/CNAG_00186/CNAG_03518	6
GO:0005743	cellular component by down regulated genes	mitochondrial inner membrane	9/93	58/2620	0.000153428	0.00550743	0.00438714	CNAG_04264/CNAG_04539/CNAG_04189/CNAG_05197/CNAG_05633/CNAG_06226/CNAG_03861/CNAG_01323/CNAG_02938	9
GO:0019866	cellular component by down regulated genes	organelle inner membrane	9/93	59/2620	0.000175803	0.00550743	0.00438714	CNAG_04264/CNAG_04539/CNAG_04189/CNAG_05197/CNAG_05633/CNAG_06226/CNAG_03861/CNAG_01323/CNAG_02938	9
GO:0070469	cellular component by down regulated genes	respiratory chain	5/93	17/2620	0.000223274	0.00550743	0.00438714	CNAG_07356/CNAG_05197/CNAG_05633/CNAG_01323/CNAG_02938	5
GO:0031966	cellular component by down regulated genes	mitochondrial membrane	10/93	79/2620	0.000370637	0.00612313	0.0048776	CNAG_04264/CNAG_04539/CNAG_04189/CNAG_05197/CNAG_05633/CNAG_06226/CNAG_03861/CNAG_01323/CNAG_04257/CNAG_02938	10
GO:0031090	cellular component by down regulated genes	organelle membrane	13/93	127/2620	0.000413725	0.00612313	0.0048776	CNAG_06093/CNAG_04264/CNAG_04539/CNAG_04189/CNAG_03554/CNAG_05197/CNAG_05633/CNAG_06226/CNAG_03861/CNAG_01106/CNAG_01323/CNAG_04257/CNAG_02938	13
GO:0005740	cellular component by down regulated genes	mitochondrial envelope	10/93	84/2620	0.000613088	0.00756141	0.00602332	CNAG_04264/CNAG_04539/CNAG_04189/CNAG_05197/CNAG_05633/CNAG_06226/CNAG_03861/CNAG_01323/CNAG_04257/CNAG_02938	10
GO:1990204	cellular component by down regulated genes	oxidoreductase complex	4/93	15/2620	0.00150396	0.0156611	0.0124754	CNAG_07356/CNAG_05633/CNAG_02814/CNAG_01323	4
GO:0031967	cellular component by down regulated genes	organelle envelope	10/93	97/2620	0.00190473	0.0156611	0.0124754	CNAG_04264/CNAG_04539/CNAG_04189/CNAG_05197/CNAG_05633/CNAG_06226/CNAG_03861/CNAG_01323/CNAG_04257/CNAG_02938	10
GO:0031975	cellular component by down regulated genes	envelope	10/93	97/2620	0.00190473	0.0156611	0.0124754	CNAG_04264/CNAG_04539/CNAG_04189/CNAG_05197/CNAG_05633/CNAG_06226/CNAG_03861/CNAG_01323/CNAG_04257/CNAG_02938	10
GO:0005739	cellular component by down regulated genes	mitochondrion	13/93	155/2620	0.00271768	0.0201109	0.01602	CNAG_04264/CNAG_04539/CNAG_04189/CNAG_05997/CNAG_05197/CNAG_05633/CNAG_06226/CNAG_03861/CNAG_01137/CNAG_01323/CNAG_04257/CNAG_02938/CNAG_05031	13
GO:0044429	cellular component by down regulated genes	mitochondrial part	10/93	105/2620	0.00345289	0.0232286	0.0185035	CNAG_04264/CNAG_04539/CNAG_04189/CNAG_05197/CNAG_05633/CNAG_06226/CNAG_03861/CNAG_01323/CNAG_04257/CNAG_02938	10
GO:0098796	cellular component by down regulated genes	membrane protein complex	8/93	85/2620	0.00946208	0.0583495	0.0464804	CNAG_06093/CNAG_03528/CNAG_07356/CNAG_03554/CNAG_05633/CNAG_01106/CNAG_01323/CNAG_02938	8
GO:0098800	cellular component by down regulated genes	inner mitochondrial membrane protein complex	3/93	18/2620	0.0239992	0.136611	0.108822	CNAG_05633/CNAG_01323/CNAG_02938	3
GO:0044455	cellular component by down regulated genes	mitochondrial membrane part	4/93	33/2620	0.0276903	0.146363	0.116591	CNAG_04264/CNAG_05633/CNAG_01323/CNAG_02938	4
GO:0030117	cellular component by down regulated genes	membrane coat	3/93	22/2620	0.0409089	0.189204	0.150717	CNAG_06093/CNAG_03528/CNAG_03554	3
GO:0048475	cellular component by down regulated genes	coated membrane	3/93	22/2620	0.0409089	0.189204	0.150717	CNAG_06093/CNAG_03528/CNAG_03554	3
GO:0000786	cellular component by down regulated genes	nucleosome	2/93	10/2620	0.0465985	0.191572	0.152603	CNAG_04168/CNAG_06745	2
GO:0030120	cellular component by down regulated genes	vesicle coat	2/93	10/2620	0.0465985	0.191572	0.152603	CNAG_06093/CNAG_03554	2
GO:0098798	cellular component by down regulated genes	mitochondrial protein complex	3/93	24/2620	0.0511116	0.199066	0.158573	CNAG_05633/CNAG_01323/CNAG_02938	3
GO:0030662	cellular component by down regulated genes	coated vesicle membrane	2/93	12/2620	0.0652859	0.230055	0.183259	CNAG_06093/CNAG_03554	2
GO:0044815	cellular component by down regulated genes	DNA packaging complex	2/93	12/2620	0.0652859	0.230055	0.183259	CNAG_04168/CNAG_06745	2
GO:0012506	cellular component by down regulated genes	vesicle membrane	2/93	13/2620	0.0754175	0.232537	0.185236	CNAG_06093/CNAG_03554	2
GO:0030135	cellular component by down regulated genes	coated vesicle	2/93	13/2620	0.0754175	0.232537	0.185236	CNAG_06093/CNAG_03554	2
GO:0030659	cellular component by down regulated genes	cytoplasmic vesicle membrane	2/93	13/2620	0.0754175	0.232537	0.185236	CNAG_06093/CNAG_03554	2
GO:0098805	cellular component by down regulated genes	whole membrane	4/93	47/2620	0.0831792	0.235732	0.187781	CNAG_06093/CNAG_03554/CNAG_01106/CNAG_04257	4
GO:0000785	cellular component by down regulated genes	chromatin	2/93	14/2620	0.0860103	0.235732	0.187781	CNAG_04168/CNAG_06745	2
GO:0032993	cellular component by down regulated genes	protein-DNA complex	2/93	14/2620	0.0860103	0.235732	0.187781	CNAG_04168/CNAG_06745	2
GO:0044433	cellular component by down regulated genes	cytoplasmic vesicle part	2/93	15/2620	0.0970195	0.256409	0.204252	CNAG_06093/CNAG_03554	2
GO:0031410	cellular component by down regulated genes	cytoplasmic vesicle	2/93	16/2620	0.108403	0.258769	0.206131	CNAG_06093/CNAG_03554	2
GO:0031982	cellular component by down regulated genes	vesicle	2/93	16/2620	0.108403	0.258769	0.206131	CNAG_06093/CNAG_03554	2
GO:0097708	cellular component by down regulated genes	intracellular vesicle	2/93	16/2620	0.108403	0.258769	0.206131	CNAG_06093/CNAG_03554	2
GO:0044444	cellular component by down regulated genes	cytoplasmic part	22/93	486/2620	0.1256	0.290451	0.231369	CNAG_06093/CNAG_05980/CNAG_03626/CNAG_04264/CNAG_03528/CNAG_04539/CNAG_04189/CNAG_05997/CNAG_03554/CNAG_05197/CNAG_02577/CNAG_05633/CNAG_06226/CNAG_03861/CNAG_01137/CNAG_01106/CNAG_02814/CNAG_02099/CNAG_01323/CNAG_04257/CNAG_02938/CNAG_05031	22
GO:0043234	cellular component by down regulated genes	protein complex	15/93	314/2620	0.13867	0.310957	0.247704	CNAG_06093/CNAG_05825/CNAG_05391/CNAG_03528/CNAG_00046/CNAG_07356/CNAG_03554/CNAG_05633/CNAG_01063/CNAG_01106/CNAG_02099/CNAG_01323/CNAG_02938/CNAG_05878/CNAG_00482	15
GO:0098588	cellular component by down regulated genes	bounding membrane of organelle	4/93	60/2620	0.161924	0.352423	0.280736	CNAG_06093/CNAG_03554/CNAG_01106/CNAG_04257	4
GO:0044427	cellular component by down regulated genes	chromosomal part	3/93	54/2620	0.300024	0.594122	0.473269	CNAG_04168/CNAG_06745/CNAG_05391	3
GO:0000502	cellular component by down regulated genes	proteasome complex	2/93	31/2620	0.301885	0.594122	0.473269	CNAG_00046/CNAG_00482	2
GO:1905369	cellular component by down regulated genes	endopeptidase complex	2/93	31/2620	0.301885	0.594122	0.473269	CNAG_00046/CNAG_00482	2
GO:1902494	cellular component by down regulated genes	catalytic complex	6/93	131/2620	0.319958	0.594122	0.473269	CNAG_00046/CNAG_07356/CNAG_05633/CNAG_02814/CNAG_01323/CNAG_00482	6
GO:0000776	cellular component by down regulated genes	kinetochore	1/93	11/2620	0.32856	0.594122	0.473269	CNAG_05391	1
GO:0005773	cellular component by down regulated genes	vacuole	1/93	11/2620	0.32856	0.594122	0.473269	CNAG_01106	1
GO:0044422	cellular component by down regulated genes	organelle part	18/93	453/2620	0.337204	0.594122	0.473269	CNAG_04168/CNAG_06093/CNAG_06745/CNAG_04264/CNAG_05391/CNAG_04539/CNAG_04189/CNAG_03554/CNAG_05197/CNAG_02577/CNAG_05633/CNAG_06226/CNAG_03861/CNAG_01106/CNAG_01323/CNAG_04257/CNAG_02938/CNAG_05878	18
GO:0044446	cellular component by down regulated genes	intracellular organelle part	18/93	453/2620	0.337204	0.594122	0.473269	CNAG_04168/CNAG_06093/CNAG_06745/CNAG_04264/CNAG_05391/CNAG_04539/CNAG_04189/CNAG_03554/CNAG_05197/CNAG_02577/CNAG_05633/CNAG_06226/CNAG_03861/CNAG_01106/CNAG_01323/CNAG_04257/CNAG_02938/CNAG_05878	18
GO:0033176	cellular component by down regulated genes	proton-transporting V-type ATPase complex	1/93	12/2620	0.352494	0.604651	0.481656	CNAG_01106	1
GO:0005794	cellular component by down regulated genes	Golgi apparatus	2/93	36/2620	0.367693	0.604651	0.481656	CNAG_03626/CNAG_03554	2
GO:1905368	cellular component by down regulated genes	peptidase complex	2/93	36/2620	0.367693	0.604651	0.481656	CNAG_00046/CNAG_00482	2
GO:0000775	cellular component by down regulated genes	chromosome, centromeric region	1/93	14/2620	0.397859	0.620384	0.494189	CNAG_05391	1
GO:0005829	cellular component by down regulated genes	cytosol	1/93	14/2620	0.397859	0.620384	0.494189	CNAG_02099	1
GO:0005741	cellular component by down regulated genes	mitochondrial outer membrane	1/93	15/2620	0.419348	0.620384	0.494189	CNAG_04257	1
GO:0031968	cellular component by down regulated genes	organelle outer membrane	1/93	15/2620	0.419348	0.620384	0.494189	CNAG_04257	1
GO:0033177	cellular component by down regulated genes	proton-transporting two-sector ATPase complex, proton-transporting domain	1/93	15/2620	0.419348	0.620384	0.494189	CNAG_01106	1
GO:0005694	cellular component by down regulated genes	chromosome	3/93	67/2620	0.427562	0.620384	0.494189	CNAG_04168/CNAG_06745/CNAG_05391	3
GO:0019867	cellular component by down regulated genes	outer membrane	1/93	16/2620	0.440077	0.626264	0.498873	CNAG_04257	1
GO:0000139	cellular component by down regulated genes	Golgi membrane	1/93	18/2620	0.479365	0.644964	0.513769	CNAG_03554	1
GO:0015629	cellular component by down regulated genes	actin cytoskeleton	1/93	18/2620	0.479365	0.644964	0.513769	CNAG_05878	1
GO:0098687	cellular component by down regulated genes	chromosomal region	1/93	18/2620	0.479365	0.644964	0.513769	CNAG_05391	1
GO:0019012	cellular component by down regulated genes	virion	1/93	25/2620	0.59658	0.748253	0.596048	CNAG_07925	1
GO:0019013	cellular component by down regulated genes	viral nucleocapsid	1/93	25/2620	0.59658	0.748253	0.596048	CNAG_07925	1
GO:0019028	cellular component by down regulated genes	viral capsid	1/93	25/2620	0.59658	0.748253	0.596048	CNAG_07925	1
GO:0044423	cellular component by down regulated genes	virion part	1/93	25/2620	0.59658	0.748253	0.596048	CNAG_07925	1
GO:0044431	cellular component by down regulated genes	Golgi apparatus part	1/93	26/2620	0.611038	0.753614	0.600318	CNAG_03554	1
GO:0016469	cellular component by down regulated genes	proton-transporting two-sector ATPase complex	1/93	27/2620	0.624983	0.758176	0.603953	CNAG_01106	1
GO:0012505	cellular component by down regulated genes	endomembrane system	4/93	129/2620	0.682047	0.814056	0.648466	CNAG_06093/CNAG_03626/CNAG_03554/CNAG_02577	4
GO:0071944	cellular component by down regulated genes	cell periphery	1/93	37/2620	0.739898	0.869086	0.692302	CNAG_03465	1
GO:0044430	cellular component by down regulated genes	cytoskeletal part	1/93	44/2620	0.798842	0.923661	0.735776	CNAG_05878	1
GO:0005856	cellular component by down regulated genes	cytoskeleton	1/93	48/2620	0.826371	0.940792	0.749421	CNAG_05878	1
GO:0005789	cellular component by down regulated genes	endoplasmic reticulum membrane	1/93	57/2620	0.875421	0.962326	0.766576	CNAG_02577	1
GO:0042175	cellular component by down regulated genes	nuclear outer membrane-endoplasmic reticulum membrane network	1/93	57/2620	0.875421	0.962326	0.766576	CNAG_02577	1
GO:0044432	cellular component by down regulated genes	endoplasmic reticulum part	1/93	59/2620	0.8843	0.962326	0.766576	CNAG_02577	1
GO:0005783	cellular component by down regulated genes	endoplasmic reticulum	1/93	75/2620	0.936095	0.996791	0.79403	CNAG_02577	1
GO:0043228	cellular component by down regulated genes	non-membrane-bounded organelle	5/93	270/2620	0.970799	0.996791	0.79403	CNAG_04168/CNAG_05980/CNAG_06745/CNAG_05391/CNAG_05878	5
GO:0043232	cellular component by down regulated genes	intracellular non-membrane-bounded organelle	5/93	270/2620	0.970799	0.996791	0.79403	CNAG_04168/CNAG_05980/CNAG_06745/CNAG_05391/CNAG_05878	5
GO:0005840	cellular component by down regulated genes	ribosome	1/93	132/2620	0.992527	0.996791	0.79403	CNAG_05980	1
GO:0030529	cellular component by down regulated genes	intracellular ribonucleoprotein complex	2/93	212/2620	0.996791	0.996791	0.79403	CNAG_00016/CNAG_05980	2
GO:1990904	cellular component by down regulated genes	ribonucleoprotein complex	2/93	212/2620	0.996791	0.996791	0.79403	CNAG_00016/CNAG_05980	2
GO:0055085	biological process by up regulated genes	transmembrane transport	23/100	204/2183	2.40816e-05	0.00618898	0.00618898	CNAG_03060/CNAG_02299/CNAG_07402/CNAG_05557/CNAG_00728/CNAG_01925/CNAG_01499/CNAG_07519/CNAG_06265/CNAG_00433/CNAG_04474/CNAG_06926/CNAG_06758/CNAG_06034/CNAG_00284/CNAG_00815/CNAG_01681/CNAG_06186/CNAG_03838/CNAG_07869/CNAG_01953/CNAG_04947/CNAG_06242	23
GO:0007049	biological process by up regulated genes	cell cycle	8/100	58/2183	0.00418569	0.459921	0.459921	CNAG_07758/CNAG_02291/CNAG_01882/CNAG_05761/CNAG_03526/CNAG_01736/CNAG_05853/CNAG_02082	8
GO:0042254	biological process by up regulated genes	ribosome biogenesis	7/100	48/2183	0.00536872	0.459921	0.459921	CNAG_07855/CNAG_03762/CNAG_05597/CNAG_07413/CNAG_06468/CNAG_02412/CNAG_04072	7
GO:0051179	biological process by up regulated genes	localization	30/100	447/2183	0.0135109	0.86377	0.86377	CNAG_03060/CNAG_02299/CNAG_07402/CNAG_03897/CNAG_05557/CNAG_00728/CNAG_01925/CNAG_01499/CNAG_03140/CNAG_07519/CNAG_06265/CNAG_04311/CNAG_00433/CNAG_03772/CNAG_04474/CNAG_06926/CNAG_06758/CNAG_06034/CNAG_00284/CNAG_00186/CNAG_00815/CNAG_01681/CNAG_06186/CNAG_03838/CNAG_07869/CNAG_01953/CNAG_04947/CNAG_02777/CNAG_06242/CNAG_05075	30
GO:0006810	biological process by up regulated genes	transport	29/100	438/2183	0.01843	0.86377	0.86377	CNAG_03060/CNAG_02299/CNAG_07402/CNAG_03897/CNAG_05557/CNAG_00728/CNAG_01925/CNAG_01499/CNAG_03140/CNAG_07519/CNAG_06265/CNAG_04311/CNAG_00433/CNAG_03772/CNAG_04474/CNAG_06926/CNAG_06758/CNAG_06034/CNAG_00284/CNAG_00815/CNAG_01681/CNAG_06186/CNAG_03838/CNAG_07869/CNAG_01953/CNAG_04947/CNAG_02777/CNAG_06242/CNAG_05075	29
GO:0051234	biological process by up regulated genes	establishment of localization	29/100	441/2183	0.0201658	0.86377	0.86377	CNAG_03060/CNAG_02299/CNAG_07402/CNAG_03897/CNAG_05557/CNAG_00728/CNAG_01925/CNAG_01499/CNAG_03140/CNAG_07519/CNAG_06265/CNAG_04311/CNAG_00433/CNAG_03772/CNAG_04474/CNAG_06926/CNAG_06758/CNAG_06034/CNAG_00284/CNAG_00815/CNAG_01681/CNAG_06186/CNAG_03838/CNAG_07869/CNAG_01953/CNAG_04947/CNAG_02777/CNAG_06242/CNAG_05075	29
GO:0034470	biological process by up regulated genes	ncRNA processing	6/100	53/2183	0.0318259	0.990136	0.990136	CNAG_03762/CNAG_02122/CNAG_05597/CNAG_07518/CNAG_02412/CNAG_03481	6
GO:0022613	biological process by up regulated genes	ribonucleoprotein complex biogenesis	7/100	69/2183	0.0358709	0.990136	0.990136	CNAG_07855/CNAG_03762/CNAG_05597/CNAG_07413/CNAG_06468/CNAG_02412/CNAG_04072	7
GO:0042592	biological process by up regulated genes	homeostatic process	4/100	35/2183	0.0731209	0.990136	0.990136	CNAG_01318/CNAG_02849/CNAG_06917/CNAG_03848	4
GO:0042278	biological process by up regulated genes	purine nucleoside metabolic process	2/100	10/2183	0.0735555	0.990136	0.990136	CNAG_04136/CNAG_00165	2
GO:0043094	biological process by up regulated genes	cellular metabolic compound salvage	2/100	10/2183	0.0735555	0.990136	0.990136	CNAG_04136/CNAG_00165	2
GO:0046128	biological process by up regulated genes	purine ribonucleoside metabolic process	2/100	10/2183	0.0735555	0.990136	0.990136	CNAG_04136/CNAG_00165	2
GO:0045454	biological process by up regulated genes	cell redox homeostasis	3/100	22/2183	0.0763889	0.990136	0.990136	CNAG_02849/CNAG_06917/CNAG_03848	3
GO:0098813	biological process by up regulated genes	nuclear chromosome segregation	3/100	22/2183	0.0763889	0.990136	0.990136	CNAG_02291/CNAG_03526/CNAG_01736	3
GO:0006555	biological process by up regulated genes	methionine metabolic process	2/100	11/2183	0.0872862	0.990136	0.990136	CNAG_04136/CNAG_00165	2
GO:0007059	biological process by up regulated genes	chromosome segregation	3/100	24/2183	0.0940781	0.990136	0.990136	CNAG_02291/CNAG_03526/CNAG_01736	3
GO:0022402	biological process by up regulated genes	cell cycle process	4/100	39/2183	0.100163	0.990136	0.990136	CNAG_02291/CNAG_03526/CNAG_01736/CNAG_02082	4
GO:0000097	biological process by up regulated genes	sulfur amino acid biosynthetic process	2/100	12/2183	0.101708	0.990136	0.990136	CNAG_04136/CNAG_00165	2
GO:0019725	biological process by up regulated genes	cellular homeostasis	3/100	25/2183	0.103501	0.990136	0.990136	CNAG_02849/CNAG_06917/CNAG_03848	3
GO:0008033	biological process by up regulated genes	tRNA processing	3/100	27/2183	0.123402	0.990136	0.990136	CNAG_02122/CNAG_07518/CNAG_03481	3
GO:0044802	biological process by up regulated genes	single-organism membrane organization	2/100	14/2183	0.132272	0.990136	0.990136	CNAG_05866/CNAG_05557	2
GO:0006364	biological process by up regulated genes	rRNA processing	3/100	28/2183	0.13384	0.990136	0.990136	CNAG_03762/CNAG_05597/CNAG_02412	3
GO:0016072	biological process by up regulated genes	rRNA metabolic process	3/100	29/2183	0.144575	0.990136	0.990136	CNAG_03762/CNAG_05597/CNAG_02412	3
GO:0000096	biological process by up regulated genes	sulfur amino acid metabolic process	2/100	15/2183	0.148251	0.990136	0.990136	CNAG_04136/CNAG_00165	2
GO:0009067	biological process by up regulated genes	aspartate family amino acid biosynthetic process	2/100	15/2183	0.148251	0.990136	0.990136	CNAG_04136/CNAG_00165	2
GO:0009119	biological process by up regulated genes	ribonucleoside metabolic process	2/100	15/2183	0.148251	0.990136	0.990136	CNAG_04136/CNAG_00165	2
GO:0061024	biological process by up regulated genes	membrane organization	2/100	15/2183	0.148251	0.990136	0.990136	CNAG_05866/CNAG_05557	2
GO:0005975	biological process by up regulated genes	carbohydrate metabolic process	9/100	134/2183	0.155982	0.990136	0.990136	CNAG_06515/CNAG_01651/CNAG_06336/CNAG_06098/CNAG_00897/CNAG_06623/CNAG_04217/CNAG_05264/CNAG_04874	9
GO:0007266	biological process by up regulated genes	Rho protein signal transduction	2/100	16/2183	0.164598	0.990136	0.990136	CNAG_02441/CNAG_02420	2
GO:0035023	biological process by up regulated genes	regulation of Rho protein signal transduction	2/100	16/2183	0.164598	0.990136	0.990136	CNAG_02441/CNAG_02420	2
GO:0051301	biological process by up regulated genes	cell division	2/100	17/2183	0.181246	0.990136	0.990136	CNAG_05761/CNAG_05853	2
GO:0034660	biological process by up regulated genes	ncRNA metabolic process	6/100	85/2183	0.19092	0.990136	0.990136	CNAG_03762/CNAG_02122/CNAG_05597/CNAG_07518/CNAG_02412/CNAG_03481	6
GO:0008643	biological process by up regulated genes	carbohydrate transport	2/100	18/2183	0.198134	0.990136	0.990136	CNAG_03140/CNAG_03772	2
GO:0009066	biological process by up regulated genes	aspartate family amino acid metabolic process	2/100	18/2183	0.198134	0.990136	0.990136	CNAG_04136/CNAG_00165	2
GO:0065008	biological process by up regulated genes	regulation of biological quality	4/100	52/2183	0.212729	0.990136	0.990136	CNAG_01318/CNAG_02849/CNAG_06917/CNAG_03848	4
GO:0045017	biological process by up regulated genes	glycerolipid biosynthetic process	2/100	19/2183	0.215206	0.990136	0.990136	CNAG_06812/CNAG_00401	2
GO:0046474	biological process by up regulated genes	glycerophospholipid biosynthetic process	2/100	19/2183	0.215206	0.990136	0.990136	CNAG_06812/CNAG_00401	2
GO:0044085	biological process by up regulated genes	cellular component biogenesis	8/100	126/2183	0.216238	0.990136	0.990136	CNAG_02924/CNAG_07855/CNAG_03762/CNAG_05597/CNAG_07413/CNAG_06468/CNAG_02412/CNAG_04072	8
GO:0007265	biological process by up regulated genes	Ras protein signal transduction	2/100	21/2183	0.2497	0.990136	0.990136	CNAG_02441/CNAG_02420	2
GO:0046578	biological process by up regulated genes	regulation of Ras protein signal transduction	2/100	21/2183	0.2497	0.990136	0.990136	CNAG_02441/CNAG_02420	2
GO:0009116	biological process by up regulated genes	nucleoside metabolic process	2/100	22/2183	0.267031	0.990136	0.990136	CNAG_04136/CNAG_00165	2
GO:0051056	biological process by up regulated genes	regulation of small GTPase mediated signal transduction	2/100	22/2183	0.267031	0.990136	0.990136	CNAG_02441/CNAG_02420	2
GO:1901657	biological process by up regulated genes	glycosyl compound metabolic process	2/100	22/2183	0.267031	0.990136	0.990136	CNAG_04136/CNAG_00165	2
GO:1902531	biological process by up regulated genes	regulation of intracellular signal transduction	2/100	22/2183	0.267031	0.990136	0.990136	CNAG_02441/CNAG_02420	2
GO:0007067	biological process by up regulated genes	mitotic nuclear division	2/100	23/2183	0.284364	0.990136	0.990136	CNAG_03526/CNAG_02082	2
GO:0009966	biological process by up regulated genes	regulation of signal transduction	2/100	24/2183	0.301663	0.990136	0.990136	CNAG_02441/CNAG_02420	2
GO:0010646	biological process by up regulated genes	regulation of cell communication	2/100	24/2183	0.301663	0.990136	0.990136	CNAG_02441/CNAG_02420	2
GO:0023051	biological process by up regulated genes	regulation of signaling	2/100	24/2183	0.301663	0.990136	0.990136	CNAG_02441/CNAG_02420	2
GO:0048583	biological process by up regulated genes	regulation of response to stimulus	2/100	24/2183	0.301663	0.990136	0.990136	CNAG_02441/CNAG_02420	2
GO:0006355	biological process by up regulated genes	regulation of transcription, DNA-templated	4/100	61/2183	0.30484	0.990136	0.990136	CNAG_05597/CNAG_06814/CNAG_01882/CNAG_03229	4
GO:0051252	biological process by up regulated genes	regulation of RNA metabolic process	4/100	61/2183	0.30484	0.990136	0.990136	CNAG_05597/CNAG_06814/CNAG_01882/CNAG_03229	4
GO:1903506	biological process by up regulated genes	regulation of nucleic acid-templated transcription	4/100	61/2183	0.30484	0.990136	0.990136	CNAG_05597/CNAG_06814/CNAG_01882/CNAG_03229	4
GO:2001141	biological process by up regulated genes	regulation of RNA biosynthetic process	4/100	61/2183	0.30484	0.990136	0.990136	CNAG_05597/CNAG_06814/CNAG_01882/CNAG_03229	4
GO:0009451	biological process by up regulated genes	RNA modification	2/100	25/2183	0.318895	0.990136	0.990136	CNAG_03762/CNAG_02122	2
GO:0044272	biological process by up regulated genes	sulfur compound biosynthetic process	2/100	26/2183	0.336029	0.990136	0.990136	CNAG_04136/CNAG_00165	2
GO:0019219	biological process by up regulated genes	regulation of nucleobase-containing compound metabolic process	4/100	64/2183	0.336668	0.990136	0.990136	CNAG_05597/CNAG_06814/CNAG_01882/CNAG_03229	4
GO:0071840	biological process by up regulated genes	cellular component organization or biogenesis	13/100	249/2183	0.350143	0.990136	0.990136	CNAG_02924/CNAG_07855/CNAG_05866/CNAG_05557/CNAG_03762/CNAG_05597/CNAG_07413/CNAG_01882/CNAG_06468/CNAG_02412/CNAG_04072/CNAG_03526/CNAG_02082	13
GO:0000278	biological process by up regulated genes	mitotic cell cycle	2/100	27/2183	0.353039	0.990136	0.990136	CNAG_03526/CNAG_02082	2
GO:0000280	biological process by up regulated genes	nuclear division	2/100	27/2183	0.353039	0.990136	0.990136	CNAG_03526/CNAG_02082	2
GO:0016052	biological process by up regulated genes	carbohydrate catabolic process	2/100	27/2183	0.353039	0.990136	0.990136	CNAG_06623/CNAG_05264	2
GO:0022618	biological process by up regulated genes	ribonucleoprotein complex assembly	2/100	27/2183	0.353039	0.990136	0.990136	CNAG_07855/CNAG_04072	2
GO:1901565	biological process by up regulated genes	organonitrogen compound catabolic process	2/100	27/2183	0.353039	0.990136	0.990136	CNAG_04307/CNAG_01501	2
GO:1903047	biological process by up regulated genes	mitotic cell cycle process	2/100	27/2183	0.353039	0.990136	0.990136	CNAG_03526/CNAG_02082	2
GO:0006396	biological process by up regulated genes	RNA processing	7/100	127/2183	0.362534	0.990136	0.990136	CNAG_03762/CNAG_02122/CNAG_05597/CNAG_07518/CNAG_03192/CNAG_02412/CNAG_03481	7
GO:0006310	biological process by up regulated genes	DNA recombination	2/100	28/2183	0.369901	0.990136	0.990136	CNAG_01143/CNAG_02323	2
GO:0008654	biological process by up regulated genes	phospholipid biosynthetic process	2/100	28/2183	0.369901	0.990136	0.990136	CNAG_06812/CNAG_00401	2
GO:0071826	biological process by up regulated genes	ribonucleoprotein complex subunit organization	2/100	28/2183	0.369901	0.990136	0.990136	CNAG_07855/CNAG_04072	2
GO:0000075	biological process by up regulated genes	cell cycle checkpoint	1/100	10/2183	0.374936	0.990136	0.990136	CNAG_01882	1
GO:0006302	biological process by up regulated genes	double-strand break repair	1/100	10/2183	0.374936	0.990136	0.990136	CNAG_01143	1
GO:0044275	biological process by up regulated genes	cellular carbohydrate catabolic process	1/100	10/2183	0.374936	0.990136	0.990136	CNAG_06623	1
GO:0045786	biological process by up regulated genes	negative regulation of cell cycle	1/100	10/2183	0.374936	0.990136	0.990136	CNAG_01882	1
GO:0071824	biological process by up regulated genes	protein-DNA complex subunit organization	1/100	10/2183	0.374936	0.990136	0.990136	CNAG_02924	1
GO:0006811	biological process by up regulated genes	ion transport	3/100	48/2183	0.378647	0.990136	0.990136	CNAG_02777/CNAG_06242/CNAG_05075	3
GO:0050794	biological process by up regulated genes	regulation of cellular process	12/100	234/2183	0.383998	0.990136	0.990136	CNAG_06812/CNAG_05695/CNAG_05597/CNAG_06814/CNAG_01882/CNAG_03763/CNAG_03229/CNAG_02441/CNAG_02420/CNAG_02849/CNAG_06917/CNAG_03848	12
GO:0006650	biological process by up regulated genes	glycerophospholipid metabolic process	2/100	30/2183	0.403092	0.990136	0.990136	CNAG_06812/CNAG_00401	2
GO:0046486	biological process by up regulated genes	glycerolipid metabolic process	2/100	30/2183	0.403092	0.990136	0.990136	CNAG_06812/CNAG_00401	2
GO:0009163	biological process by up regulated genes	nucleoside biosynthetic process	1/100	11/2183	0.403701	0.990136	0.990136	CNAG_00165	1
GO:0016051	biological process by up regulated genes	carbohydrate biosynthetic process	1/100	11/2183	0.403701	0.990136	0.990136	CNAG_04217	1
GO:0030001	biological process by up regulated genes	metal ion transport	1/100	11/2183	0.403701	0.990136	0.990136	CNAG_06242	1
GO:0032259	biological process by up regulated genes	methylation	1/100	11/2183	0.403701	0.990136	0.990136	CNAG_03762	1
GO:0042455	biological process by up regulated genes	ribonucleoside biosynthetic process	1/100	11/2183	0.403701	0.990136	0.990136	CNAG_00165	1
GO:0043414	biological process by up regulated genes	macromolecule methylation	1/100	11/2183	0.403701	0.990136	0.990136	CNAG_03762	1
GO:0044743	biological process by up regulated genes	protein transmembrane import into intracellular organelle	1/100	11/2183	0.403701	0.990136	0.990136	CNAG_05557	1
GO:1901659	biological process by up regulated genes	glycosyl compound biosynthetic process	1/100	11/2183	0.403701	0.990136	0.990136	CNAG_00165	1
GO:0006790	biological process by up regulated genes	sulfur compound metabolic process	3/100	50/2183	0.403972	0.990136	0.990136	CNAG_01501/CNAG_04136/CNAG_00165	3
GO:0048285	biological process by up regulated genes	organelle fission	2/100	31/2183	0.419384	0.990136	0.990136	CNAG_03526/CNAG_02082	2
GO:0006400	biological process by up regulated genes	tRNA modification	1/100	12/2183	0.431155	0.990136	0.990136	CNAG_02122	1
GO:0006505	biological process by up regulated genes	GPI anchor metabolic process	1/100	12/2183	0.431155	0.990136	0.990136	CNAG_00401	1
GO:0006506	biological process by up regulated genes	GPI anchor biosynthetic process	1/100	12/2183	0.431155	0.990136	0.990136	CNAG_00401	1
GO:0006626	biological process by up regulated genes	protein targeting to mitochondrion	1/100	12/2183	0.431155	0.990136	0.990136	CNAG_05557	1
GO:0006661	biological process by up regulated genes	phosphatidylinositol biosynthetic process	1/100	12/2183	0.431155	0.990136	0.990136	CNAG_00401	1
GO:0006664	biological process by up regulated genes	glycolipid metabolic process	1/100	12/2183	0.431155	0.990136	0.990136	CNAG_00401	1
GO:0009069	biological process by up regulated genes	serine family amino acid metabolic process	1/100	12/2183	0.431155	0.990136	0.990136	CNAG_04136	1
GO:0009247	biological process by up regulated genes	glycolipid biosynthetic process	1/100	12/2183	0.431155	0.990136	0.990136	CNAG_00401	1
GO:0017038	biological process by up regulated genes	protein import	1/100	12/2183	0.431155	0.990136	0.990136	CNAG_05557	1
GO:0046467	biological process by up regulated genes	membrane lipid biosynthetic process	1/100	12/2183	0.431155	0.990136	0.990136	CNAG_00401	1
GO:0071103	biological process by up regulated genes	DNA conformation change	1/100	12/2183	0.431155	0.990136	0.990136	CNAG_02924	1
GO:1903509	biological process by up regulated genes	liposaccharide metabolic process	1/100	12/2183	0.431155	0.990136	0.990136	CNAG_00401	1
GO:0044282	biological process by up regulated genes	small molecule catabolic process	2/100	32/2183	0.435453	0.990136	0.990136	CNAG_04307/CNAG_06623	2
GO:0006066	biological process by up regulated genes	alcohol metabolic process	1/100	13/2183	0.457357	0.990136	0.990136	CNAG_06623	1
GO:0006497	biological process by up regulated genes	protein lipidation	1/100	13/2183	0.457357	0.990136	0.990136	CNAG_00401	1
GO:0009112	biological process by up regulated genes	nucleobase metabolic process	1/100	13/2183	0.457357	0.990136	0.990136	CNAG_04307	1
GO:0042158	biological process by up regulated genes	lipoprotein biosynthetic process	1/100	13/2183	0.457357	0.990136	0.990136	CNAG_00401	1
GO:0065002	biological process by up regulated genes	intracellular protein transmembrane transport	1/100	13/2183	0.457357	0.990136	0.990136	CNAG_05557	1
GO:0070585	biological process by up regulated genes	protein localization to mitochondrion	1/100	13/2183	0.457357	0.990136	0.990136	CNAG_05557	1
GO:0071806	biological process by up regulated genes	protein transmembrane transport	1/100	13/2183	0.457357	0.990136	0.990136	CNAG_05557	1
GO:0072655	biological process by up regulated genes	establishment of protein localization to mitochondrion	1/100	13/2183	0.457357	0.990136	0.990136	CNAG_05557	1
GO:0006281	biological process by up regulated genes	DNA repair	5/100	97/2183	0.460861	0.990136	0.990136	CNAG_05177/CNAG_01143/CNAG_01882/CNAG_02323/CNAG_05201	5
GO:0007154	biological process by up regulated genes	cell communication	5/100	97/2183	0.460861	0.990136	0.990136	CNAG_06812/CNAG_05695/CNAG_03763/CNAG_02441/CNAG_02420	5
GO:0007165	biological process by up regulated genes	signal transduction	5/100	97/2183	0.460861	0.990136	0.990136	CNAG_06812/CNAG_05695/CNAG_03763/CNAG_02441/CNAG_02420	5
GO:0023052	biological process by up regulated genes	signaling	5/100	97/2183	0.460861	0.990136	0.990136	CNAG_06812/CNAG_05695/CNAG_03763/CNAG_02441/CNAG_02420	5
GO:0044700	biological process by up regulated genes	single organism signaling	5/100	97/2183	0.460861	0.990136	0.990136	CNAG_06812/CNAG_05695/CNAG_03763/CNAG_02441/CNAG_02420	5
GO:0006643	biological process by up regulated genes	membrane lipid metabolic process	1/100	14/2183	0.482364	0.990136	0.990136	CNAG_00401	1
GO:0042157	biological process by up regulated genes	lipoprotein metabolic process	1/100	14/2183	0.482364	0.990136	0.990136	CNAG_00401	1
GO:0051716	biological process by up regulated genes	cellular response to stimulus	10/100	208/2183	0.48663	0.990136	0.990136	CNAG_05177/CNAG_06812/CNAG_05695/CNAG_01143/CNAG_01882/CNAG_03763/CNAG_02323/CNAG_05201/CNAG_02441/CNAG_02420	10
GO:0006259	biological process by up regulated genes	DNA metabolic process	7/100	144/2183	0.493788	0.990136	0.990136	CNAG_05177/CNAG_01143/CNAG_02563/CNAG_01882/CNAG_02323/CNAG_05201/CNAG_05472	7
GO:0010556	biological process by up regulated genes	regulation of macromolecule biosynthetic process	4/100	79/2183	0.494151	0.990136	0.990136	CNAG_05597/CNAG_06814/CNAG_01882/CNAG_03229	4
GO:0051171	biological process by up regulated genes	regulation of nitrogen compound metabolic process	4/100	79/2183	0.494151	0.990136	0.990136	CNAG_05597/CNAG_06814/CNAG_01882/CNAG_03229	4
GO:2000112	biological process by up regulated genes	regulation of cellular macromolecule biosynthetic process	4/100	79/2183	0.494151	0.990136	0.990136	CNAG_05597/CNAG_06814/CNAG_01882/CNAG_03229	4
GO:0019439	biological process by up regulated genes	aromatic compound catabolic process	2/100	36/2183	0.497242	0.990136	0.990136	CNAG_04307/CNAG_05472	2
GO:0065007	biological process by up regulated genes	biological regulation	13/100	275/2183	0.497877	0.990136	0.990136	CNAG_06812/CNAG_05695/CNAG_05597/CNAG_06814/CNAG_01882/CNAG_01318/CNAG_03763/CNAG_03229/CNAG_02441/CNAG_02420/CNAG_02849/CNAG_06917/CNAG_03848	13
GO:0006399	biological process by up regulated genes	tRNA metabolic process	3/100	58/2183	0.501662	0.990136	0.990136	CNAG_02122/CNAG_07518/CNAG_03481	3
GO:0009889	biological process by up regulated genes	regulation of biosynthetic process	4/100	80/2183	0.504214	0.990136	0.990136	CNAG_05597/CNAG_06814/CNAG_01882/CNAG_03229	4
GO:0031326	biological process by up regulated genes	regulation of cellular biosynthetic process	4/100	80/2183	0.504214	0.990136	0.990136	CNAG_05597/CNAG_06814/CNAG_01882/CNAG_03229	4
GO:0000070	biological process by up regulated genes	mitotic sister chromatid segregation	1/100	15/2183	0.506229	0.990136	0.990136	CNAG_03526	1
GO:0006325	biological process by up regulated genes	chromatin organization	2/100	37/2183	0.512018	0.990136	0.990136	CNAG_02924/CNAG_01882	2
GO:0044270	biological process by up regulated genes	cellular nitrogen compound catabolic process	2/100	37/2183	0.512018	0.990136	0.990136	CNAG_04307/CNAG_05472	2
GO:0050789	biological process by up regulated genes	regulation of biological process	12/100	256/2183	0.513936	0.990136	0.990136	CNAG_06812/CNAG_05695/CNAG_05597/CNAG_06814/CNAG_01882/CNAG_03763/CNAG_03229/CNAG_02441/CNAG_02420/CNAG_02849/CNAG_06917/CNAG_03848	12
GO:0006974	biological process by up regulated genes	cellular response to DNA damage stimulus	5/100	103/2183	0.514949	0.990136	0.990136	CNAG_05177/CNAG_01143/CNAG_01882/CNAG_02323/CNAG_05201	5
GO:0050896	biological process by up regulated genes	response to stimulus	11/100	236/2183	0.525117	0.990136	0.990136	CNAG_05177/CNAG_06812/CNAG_05695/CNAG_01143/CNAG_01882/CNAG_03763/CNAG_02323/CNAG_05201/CNAG_02441/CNAG_02420/CNAG_06346	11
GO:0046700	biological process by up regulated genes	heterocycle catabolic process	2/100	38/2183	0.526511	0.990136	0.990136	CNAG_04307/CNAG_05472	2
GO:0000819	biological process by up regulated genes	sister chromatid segregation	1/100	16/2183	0.529004	0.990136	0.990136	CNAG_03526	1
GO:0006839	biological process by up regulated genes	mitochondrial transport	1/100	16/2183	0.529004	0.990136	0.990136	CNAG_05557	1
GO:1902582	biological process by up regulated genes	single-organism intracellular transport	1/100	16/2183	0.529004	0.990136	0.990136	CNAG_05557	1
GO:1901361	biological process by up regulated genes	organic cyclic compound catabolic process	2/100	39/2183	0.540717	0.990136	0.990136	CNAG_04307/CNAG_05472	2
GO:0050790	biological process by up regulated genes	regulation of catalytic activity	1/100	17/2183	0.550739	0.990136	0.990136	CNAG_03763	1
GO:1902580	biological process by up regulated genes	single-organism cellular localization	1/100	17/2183	0.550739	0.990136	0.990136	CNAG_05557	1
GO:0006644	biological process by up regulated genes	phospholipid metabolic process	2/100	41/2183	0.568246	0.990136	0.990136	CNAG_06812/CNAG_00401	2
GO:0019318	biological process by up regulated genes	hexose metabolic process	1/100	18/2183	0.571481	0.990136	0.990136	CNAG_04217	1
GO:0044724	biological process by up regulated genes	single-organism carbohydrate catabolic process	1/100	18/2183	0.571481	0.990136	0.990136	CNAG_06623	1
GO:0065009	biological process by up regulated genes	regulation of molecular function	1/100	18/2183	0.571481	0.990136	0.990136	CNAG_03763	1
GO:0072657	biological process by up regulated genes	protein localization to membrane	1/100	18/2183	0.571481	0.990136	0.990136	CNAG_05557	1
GO:0090150	biological process by up regulated genes	establishment of protein localization to membrane	1/100	18/2183	0.571481	0.990136	0.990136	CNAG_05557	1
GO:0006996	biological process by up regulated genes	organelle organization	7/100	155/2183	0.574792	0.990136	0.990136	CNAG_02924/CNAG_07855/CNAG_05557/CNAG_01882/CNAG_04072/CNAG_03526/CNAG_02082	7
GO:0006351	biological process by up regulated genes	transcription, DNA-templated	9/100	200/2183	0.576136	0.990136	0.990136	CNAG_06611/CNAG_08013/CNAG_05597/CNAG_06814/CNAG_05479/CNAG_01882/CNAG_05861/CNAG_03636/CNAG_03229	9
GO:0032774	biological process by up regulated genes	RNA biosynthetic process	9/100	200/2183	0.576136	0.990136	0.990136	CNAG_06611/CNAG_08013/CNAG_05597/CNAG_06814/CNAG_05479/CNAG_01882/CNAG_05861/CNAG_03636/CNAG_03229	9
GO:0097659	biological process by up regulated genes	nucleic acid-templated transcription	9/100	200/2183	0.576136	0.990136	0.990136	CNAG_06611/CNAG_08013/CNAG_05597/CNAG_06814/CNAG_05479/CNAG_01882/CNAG_05861/CNAG_03636/CNAG_03229	9
GO:0033554	biological process by up regulated genes	cellular response to stress	5/100	111/2183	0.583443	0.990136	0.990136	CNAG_05177/CNAG_01143/CNAG_01882/CNAG_02323/CNAG_05201	5
GO:0051276	biological process by up regulated genes	chromosome organization	3/100	66/2183	0.590781	0.990136	0.990136	CNAG_02924/CNAG_01882/CNAG_03526	3
GO:0051726	biological process by up regulated genes	regulation of cell cycle	1/100	19/2183	0.591274	0.990136	0.990136	CNAG_01882	1
GO:0005996	biological process by up regulated genes	monosaccharide metabolic process	1/100	20/2183	0.610161	0.990136	0.990136	CNAG_04217	1
GO:0006575	biological process by up regulated genes	cellular modified amino acid metabolic process	1/100	20/2183	0.610161	0.990136	0.990136	CNAG_01501	1
GO:0010629	biological process by up regulated genes	negative regulation of gene expression	1/100	20/2183	0.610161	0.990136	0.990136	CNAG_01882	1
GO:0048523	biological process by up regulated genes	negative regulation of cellular process	1/100	20/2183	0.610161	0.990136	0.990136	CNAG_01882	1
GO:0034622	biological process by up regulated genes	cellular macromolecular complex assembly	3/100	68/2183	0.611434	0.990136	0.990136	CNAG_02924/CNAG_07855/CNAG_04072	3
GO:0035556	biological process by up regulated genes	intracellular signal transduction	3/100	68/2183	0.611434	0.990136	0.990136	CNAG_06812/CNAG_02441/CNAG_02420	3
GO:0072521	biological process by up regulated genes	purine-containing compound metabolic process	3/100	68/2183	0.611434	0.990136	0.990136	CNAG_04307/CNAG_04136/CNAG_00165	3
GO:0006950	biological process by up regulated genes	response to stress	6/100	138/2183	0.615663	0.990136	0.990136	CNAG_05177/CNAG_01143/CNAG_01882/CNAG_02323/CNAG_05201/CNAG_06346	6
GO:0031323	biological process by up regulated genes	regulation of cellular metabolic process	4/100	92/2183	0.617267	0.990136	0.990136	CNAG_05597/CNAG_06814/CNAG_01882/CNAG_03229	4
GO:0080090	biological process by up regulated genes	regulation of primary metabolic process	4/100	92/2183	0.617267	0.990136	0.990136	CNAG_05597/CNAG_06814/CNAG_01882/CNAG_03229	4
GO:0010468	biological process by up regulated genes	regulation of gene expression	4/100	93/2183	0.625956	0.990136	0.990136	CNAG_05597/CNAG_06814/CNAG_01882/CNAG_03229	4
GO:0010605	biological process by up regulated genes	negative regulation of macromolecule metabolic process	1/100	21/2183	0.628184	0.990136	0.990136	CNAG_01882	1
GO:1901615	biological process by up regulated genes	organic hydroxy compound metabolic process	1/100	21/2183	0.628184	0.990136	0.990136	CNAG_06623	1
GO:0007264	biological process by up regulated genes	small GTPase mediated signal transduction	2/100	46/2183	0.631837	0.990136	0.990136	CNAG_02441/CNAG_02420	2
GO:0044723	biological process by up regulated genes	single-organism carbohydrate metabolic process	2/100	47/2183	0.643657	0.993193	0.993193	CNAG_06623/CNAG_04217	2
GO:0009892	biological process by up regulated genes	negative regulation of metabolic process	1/100	22/2183	0.645382	0.993193	0.993193	CNAG_01882	1
GO:0046488	biological process by up regulated genes	phosphatidylinositol metabolic process	1/100	22/2183	0.645382	0.993193	0.993193	CNAG_00401	1
GO:0065003	biological process by up regulated genes	macromolecular complex assembly	3/100	72/2183	0.650646	0.995333	0.995333	CNAG_02924/CNAG_07855/CNAG_04072	3
GO:1901607	biological process by up regulated genes	alpha-amino acid biosynthetic process	2/100	49/2183	0.666406	0.999993	0.999993	CNAG_04136/CNAG_00165	2
GO:0043933	biological process by up regulated genes	macromolecular complex subunit organization	3/100	76/2183	0.68701	0.999993	0.999993	CNAG_02924/CNAG_07855/CNAG_04072	3
GO:0044262	biological process by up regulated genes	cellular carbohydrate metabolic process	1/100	25/2183	0.69239	0.999993	0.999993	CNAG_06623	1
GO:0007017	biological process by up regulated genes	microtubule-based process	1/100	26/2183	0.706644	0.999993	0.999993	CNAG_02082	1
GO:1902589	biological process by up regulated genes	single-organism organelle organization	2/100	53/2183	0.708422	0.999993	0.999993	CNAG_05557/CNAG_03526	2
GO:0044765	biological process by up regulated genes	single-organism transport	3/100	80/2183	0.72052	0.999993	0.999993	CNAG_05557/CNAG_03140/CNAG_03772	3
GO:0007010	biological process by up regulated genes	cytoskeleton organization	1/100	28/2183	0.73322	0.999993	0.999993	CNAG_02082	1
GO:0034655	biological process by up regulated genes	nucleobase-containing compound catabolic process	1/100	28/2183	0.73322	0.999993	0.999993	CNAG_05472	1
GO:0060255	biological process by up regulated genes	regulation of macromolecule metabolic process	4/100	107/2183	0.734276	0.999993	0.999993	CNAG_05597/CNAG_06814/CNAG_01882/CNAG_03229	4
GO:0008610	biological process by up regulated genes	lipid biosynthetic process	2/100	56/2183	0.736995	0.999993	0.999993	CNAG_06812/CNAG_00401	2
GO:1902578	biological process by up regulated genes	single-organism localization	3/100	83/2183	0.743805	0.999993	0.999993	CNAG_05557/CNAG_03140/CNAG_03772	3
GO:0007005	biological process by up regulated genes	mitochondrion organization	1/100	29/2183	0.7456	0.999993	0.999993	CNAG_05557	1
GO:0070647	biological process by up regulated genes	protein modification by small protein conjugation or removal	1/100	29/2183	0.7456	0.999993	0.999993	CNAG_02122	1
GO:0022607	biological process by up regulated genes	cellular component assembly	3/100	84/2183	0.751221	0.999993	0.999993	CNAG_02924/CNAG_07855/CNAG_04072	3
GO:0016043	biological process by up regulated genes	cellular component organization	8/100	208/2183	0.753336	0.999993	0.999993	CNAG_02924/CNAG_07855/CNAG_05866/CNAG_05557/CNAG_01882/CNAG_04072/CNAG_03526/CNAG_02082	8
GO:0044712	biological process by up regulated genes	single-organism catabolic process	2/100	58/2183	0.754708	0.999993	0.999993	CNAG_04307/CNAG_06623	2
GO:0034220	biological process by up regulated genes	ion transmembrane transport	1/100	30/2183	0.75741	0.999993	0.999993	CNAG_06242	1
GO:0098655	biological process by up regulated genes	cation transmembrane transport	1/100	30/2183	0.75741	0.999993	0.999993	CNAG_06242	1
GO:0098660	biological process by up regulated genes	inorganic ion transmembrane transport	1/100	30/2183	0.75741	0.999993	0.999993	CNAG_06242	1
GO:0098662	biological process by up regulated genes	inorganic cation transmembrane transport	1/100	30/2183	0.75741	0.999993	0.999993	CNAG_06242	1
GO:0072594	biological process by up regulated genes	establishment of protein localization to organelle	1/100	31/2183	0.768678	0.999993	0.999993	CNAG_05557	1
GO:0008652	biological process by up regulated genes	cellular amino acid biosynthetic process	2/100	60/2183	0.771395	0.999993	0.999993	CNAG_04136/CNAG_00165	2
GO:0019222	biological process by up regulated genes	regulation of metabolic process	4/100	113/2183	0.772963	0.999993	0.999993	CNAG_05597/CNAG_06814/CNAG_01882/CNAG_03229	4
GO:0016070	biological process by up regulated genes	RNA metabolic process	15/100	379/2183	0.777083	0.999993	0.999993	CNAG_06611/CNAG_08013/CNAG_03762/CNAG_02122/CNAG_05597/CNAG_07518/CNAG_03192/CNAG_06814/CNAG_05479/CNAG_01882/CNAG_05861/CNAG_02412/CNAG_03481/CNAG_03636/CNAG_03229	15
GO:0006605	biological process by up regulated genes	protein targeting	1/100	32/2183	0.779427	0.999993	0.999993	CNAG_05557	1
GO:0033365	biological process by up regulated genes	protein localization to organelle	1/100	34/2183	0.799464	0.999993	0.999993	CNAG_05557	1
GO:0034654	biological process by up regulated genes	nucleobase-containing compound biosynthetic process	10/100	268/2183	0.804464	0.999993	0.999993	CNAG_06611/CNAG_08013/CNAG_05597/CNAG_06814/CNAG_05479/CNAG_01882/CNAG_05861/CNAG_03636/CNAG_03229/CNAG_00165	10
GO:1901575	biological process by up regulated genes	organic substance catabolic process	5/100	147/2183	0.817366	0.999993	0.999993	CNAG_04307/CNAG_01501/CNAG_06623/CNAG_05472/CNAG_05264	5
GO:0048519	biological process by up regulated genes	negative regulation of biological process	1/100	36/2183	0.817697	0.999993	0.999993	CNAG_01882	1
GO:0072522	biological process by up regulated genes	purine-containing compound biosynthetic process	1/100	38/2183	0.834287	0.999993	0.999993	CNAG_00165	1
GO:0006629	biological process by up regulated genes	lipid metabolic process	3/100	99/2183	0.843161	0.999993	0.999993	CNAG_06812/CNAG_05003/CNAG_00401	3
GO:0044255	biological process by up regulated genes	cellular lipid metabolic process	2/100	71/2183	0.846655	0.999993	0.999993	CNAG_06812/CNAG_00401	2
GO:0006812	biological process by up regulated genes	cation transport	1/100	41/2183	0.85641	0.999993	0.999993	CNAG_06242	1
GO:0044248	biological process by up regulated genes	cellular catabolic process	4/100	130/2183	0.859067	0.999993	0.999993	CNAG_04307/CNAG_01501/CNAG_06623/CNAG_05472	4
GO:1901605	biological process by up regulated genes	alpha-amino acid metabolic process	2/100	75/2183	0.867967	0.999993	0.999993	CNAG_04136/CNAG_00165	2
GO:0006457	biological process by up regulated genes	protein folding	1/100	45/2183	0.88142	0.999993	0.999993	CNAG_05932	1
GO:0044283	biological process by up regulated genes	small molecule biosynthetic process	3/100	108/2183	0.883056	0.999993	0.999993	CNAG_04136/CNAG_04217/CNAG_00165	3
GO:1901135	biological process by up regulated genes	carbohydrate derivative metabolic process	4/100	137/2183	0.885583	0.999993	0.999993	CNAG_06098/CNAG_04136/CNAG_00401/CNAG_00165	4
GO:0009056	biological process by up regulated genes	catabolic process	5/100	165/2183	0.887547	0.999993	0.999993	CNAG_04307/CNAG_01501/CNAG_06623/CNAG_05472/CNAG_05264	5
GO:0006464	biological process by up regulated genes	cellular protein modification process	3/100	110/2183	0.890608	0.999993	0.999993	CNAG_02229/CNAG_02122/CNAG_00401	3
GO:0036211	biological process by up regulated genes	protein modification process	3/100	110/2183	0.890608	0.999993	0.999993	CNAG_02229/CNAG_02122/CNAG_00401	3
GO:0043412	biological process by up regulated genes	macromolecule modification	4/100	139/2183	0.892326	0.999993	0.999993	CNAG_02229/CNAG_03762/CNAG_02122/CNAG_00401	4
GO:0006260	biological process by up regulated genes	DNA replication	1/100	48/2183	0.8973	0.999993	0.999993	CNAG_02563	1
GO:0016053	biological process by up regulated genes	organic acid biosynthetic process	2/100	82/2183	0.898892	0.999993	0.999993	CNAG_04136/CNAG_00165	2
GO:0046394	biological process by up regulated genes	carboxylic acid biosynthetic process	2/100	82/2183	0.898892	0.999993	0.999993	CNAG_04136/CNAG_00165	2
GO:1901137	biological process by up regulated genes	carbohydrate derivative biosynthetic process	2/100	82/2183	0.898892	0.999993	0.999993	CNAG_00401/CNAG_00165	2
GO:0055086	biological process by up regulated genes	nucleobase-containing small molecule metabolic process	3/100	113/2183	0.901129	0.999993	0.999993	CNAG_04307/CNAG_04136/CNAG_00165	3
GO:0071702	biological process by up regulated genes	organic substance transport	4/100	143/2183	0.904791	0.999993	0.999993	CNAG_03897/CNAG_05557/CNAG_03140/CNAG_03772	4
GO:0051186	biological process by up regulated genes	cofactor metabolic process	2/100	89/2183	0.92302	0.999993	0.999993	CNAG_04136/CNAG_03518	2
GO:0019438	biological process by up regulated genes	aromatic compound biosynthetic process	10/100	311/2183	0.923281	0.999993	0.999993	CNAG_06611/CNAG_08013/CNAG_05597/CNAG_06814/CNAG_05479/CNAG_01882/CNAG_05861/CNAG_03636/CNAG_03229/CNAG_00165	10
GO:0008104	biological process by up regulated genes	protein localization	3/100	122/2183	0.927491	0.999993	0.999993	CNAG_03897/CNAG_05557/CNAG_00186	3
GO:0090407	biological process by up regulated genes	organophosphate biosynthetic process	2/100	91/2183	0.928859	0.999993	0.999993	CNAG_06812/CNAG_00401	2
GO:0018130	biological process by up regulated genes	heterocycle biosynthetic process	10/100	318/2183	0.935249	0.999993	0.999993	CNAG_06611/CNAG_08013/CNAG_05597/CNAG_06814/CNAG_05479/CNAG_01882/CNAG_05861/CNAG_03636/CNAG_03229/CNAG_00165	10
GO:0034613	biological process by up regulated genes	cellular protein localization	2/100	95/2183	0.939316	0.999993	0.999993	CNAG_05557/CNAG_00186	2
GO:0070727	biological process by up regulated genes	cellular macromolecule localization	2/100	95/2183	0.939316	0.999993	0.999993	CNAG_05557/CNAG_00186	2
GO:0033036	biological process by up regulated genes	macromolecule localization	3/100	128/2183	0.941343	0.999993	0.999993	CNAG_03897/CNAG_05557/CNAG_00186	3
GO:0051188	biological process by up regulated genes	cofactor biosynthetic process	1/100	60/2183	0.942336	0.999993	0.999993	CNAG_03518	1
GO:0044265	biological process by up regulated genes	cellular macromolecule catabolic process	1/100	64/2183	0.952463	0.999993	0.999993	CNAG_05472	1
GO:1901362	biological process by up regulated genes	organic cyclic compound biosynthetic process	10/100	333/2183	0.955665	0.999993	0.999993	CNAG_06611/CNAG_08013/CNAG_05597/CNAG_06814/CNAG_05479/CNAG_01882/CNAG_05861/CNAG_03636/CNAG_03229/CNAG_00165	10
GO:0006732	biological process by up regulated genes	coenzyme metabolic process	1/100	66/2183	0.956845	0.999993	0.999993	CNAG_04136	1
GO:0006520	biological process by up regulated genes	cellular amino acid metabolic process	3/100	137/2183	0.957633	0.999993	0.999993	CNAG_04136/CNAG_06913/CNAG_00165	3
GO:0051641	biological process by up regulated genes	cellular localization	2/100	114/2183	0.972054	0.999993	0.999993	CNAG_05557/CNAG_00186	2
GO:0015031	biological process by up regulated genes	protein transport	2/100	115/2183	0.973194	0.999993	0.999993	CNAG_03897/CNAG_05557	2
GO:0015833	biological process by up regulated genes	peptide transport	2/100	115/2183	0.973194	0.999993	0.999993	CNAG_03897/CNAG_05557	2
GO:0042886	biological process by up regulated genes	amide transport	2/100	115/2183	0.973194	0.999993	0.999993	CNAG_03897/CNAG_05557	2
GO:0009057	biological process by up regulated genes	macromolecule catabolic process	1/100	79/2183	0.977036	0.999993	0.999993	CNAG_05472	1
GO:0045184	biological process by up regulated genes	establishment of protein localization	2/100	120/2183	0.978259	0.999993	0.999993	CNAG_03897/CNAG_05557	2
GO:0071705	biological process by up regulated genes	nitrogen compound transport	2/100	122/2183	0.980017	0.999993	0.999993	CNAG_03897/CNAG_05557	2
GO:0044711	biological process by up regulated genes	single-organism biosynthetic process	5/100	227/2183	0.98406	0.999993	0.999993	CNAG_06812/CNAG_04136/CNAG_00401/CNAG_04217/CNAG_00165	5
GO:0006886	biological process by up regulated genes	intracellular protein transport	1/100	87/2183	0.984456	0.999993	0.999993	CNAG_05557	1
GO:0006082	biological process by up regulated genes	organic acid metabolic process	4/100	205/2183	0.988664	0.999993	0.999993	CNAG_04307/CNAG_04136/CNAG_06913/CNAG_00165	4
GO:0046907	biological process by up regulated genes	intracellular transport	1/100	104/2183	0.993251	0.999993	0.999993	CNAG_05557	1
GO:0051649	biological process by up regulated genes	establishment of localization in cell	1/100	105/2183	0.993576	0.999993	0.999993	CNAG_05557	1
GO:0019637	biological process by up regulated genes	organophosphate metabolic process	2/100	150/2183	0.994035	0.999993	0.999993	CNAG_06812/CNAG_00401	2
GO:0006796	biological process by up regulated genes	phosphate-containing compound metabolic process	2/100	162/2183	0.996499	0.999993	0.999993	CNAG_06812/CNAG_00401	2
GO:0019752	biological process by up regulated genes	carboxylic acid metabolic process	3/100	202/2183	0.996729	0.999993	0.999993	CNAG_04136/CNAG_06913/CNAG_00165	3
GO:0043436	biological process by up regulated genes	oxoacid metabolic process	3/100	202/2183	0.996729	0.999993	0.999993	CNAG_04136/CNAG_06913/CNAG_00165	3
GO:0034645	biological process by up regulated genes	cellular macromolecule biosynthetic process	11/100	452/2183	0.997023	0.999993	0.999993	CNAG_06611/CNAG_08013/CNAG_05597/CNAG_06814/CNAG_02563/CNAG_05479/CNAG_01882/CNAG_05861/CNAG_00401/CNAG_03636/CNAG_03229	11
GO:0009059	biological process by up regulated genes	macromolecule biosynthetic process	11/100	456/2183	0.997389	0.999993	0.999993	CNAG_06611/CNAG_08013/CNAG_05597/CNAG_06814/CNAG_02563/CNAG_05479/CNAG_01882/CNAG_05861/CNAG_00401/CNAG_03636/CNAG_03229	11
GO:0006793	biological process by up regulated genes	phosphorus metabolic process	2/100	170/2183	0.997557	0.999993	0.999993	CNAG_06812/CNAG_00401	2
GO:0044271	biological process by up regulated genes	cellular nitrogen compound biosynthetic process	11/100	487/2183	0.999091	0.999993	0.999993	CNAG_06611/CNAG_08013/CNAG_05597/CNAG_06814/CNAG_05479/CNAG_01882/CNAG_05861/CNAG_05675/CNAG_03636/CNAG_03229/CNAG_00165	11
GO:0044281	biological process by up regulated genes	small molecule metabolic process	6/100	346/2183	0.999377	0.999993	0.999993	CNAG_04307/CNAG_04136/CNAG_06913/CNAG_06623/CNAG_04217/CNAG_00165	6
GO:0006518	biological process by up regulated genes	peptide metabolic process	1/100	182/2183	0.999866	0.999993	0.999993	CNAG_01501	1
GO:0044710	biological process by up regulated genes	single-organism metabolic process	9/100	482/2183	0.99988	0.999993	0.999993	CNAG_06812/CNAG_04307/CNAG_04136/CNAG_05003/CNAG_06913/CNAG_00401/CNAG_06623/CNAG_04217/CNAG_00165	9
GO:0043603	biological process by up regulated genes	cellular amide metabolic process	1/100	198/2183	0.999941	0.999993	0.999993	CNAG_01501	1
GO:0044267	biological process by up regulated genes	cellular protein metabolic process	3/100	319/2183	0.999983	0.999993	0.999993	CNAG_02229/CNAG_02122/CNAG_00401	3
GO:1901564	biological process by up regulated genes	organonitrogen compound metabolic process	6/100	436/2183	0.999986	0.999993	0.999993	CNAG_04307/CNAG_01501/CNAG_04136/CNAG_05675/CNAG_06913/CNAG_00165	6
GO:0019538	biological process by up regulated genes	protein metabolic process	3/100	337/2183	0.999993	0.999993	0.999993	CNAG_02229/CNAG_02122/CNAG_00401	3
GO:1901566	biological process by up regulated genes	organonitrogen compound biosynthetic process	3/100	338/2183	0.999993	0.999993	0.999993	CNAG_04136/CNAG_05675/CNAG_00165	3
GO:0006091	biological process by down regulated genes	generation of precursor metabolites and energy	14/96	48/2183	5.5121e-09	1.70875e-06	1.38093e-06	CNAG_04189/CNAG_07356/CNAG_05633/CNAG_04879/CNAG_04621/CNAG_03629/CNAG_03769/CNAG_06226/CNAG_03358/CNAG_06699/CNAG_01137/CNAG_06770/CNAG_03916/CNAG_01323	14
GO:0005975	biological process by down regulated genes	carbohydrate metabolic process	22/96	134/2183	2.30367e-08	3.57069e-06	2.88565e-06	CNAG_04245/CNAG_01239/CNAG_06923/CNAG_01155/CNAG_04879/CNAG_01230/CNAG_04621/CNAG_03769/CNAG_06900/CNAG_07561/CNAG_05907/CNAG_03358/CNAG_06699/CNAG_00914/CNAG_04744/CNAG_00057/CNAG_06770/CNAG_02799/CNAG_02079/CNAG_03916/CNAG_00799/CNAG_05292	22
GO:0044723	biological process by down regulated genes	single-organism carbohydrate metabolic process	13/96	47/2183	4.17151e-08	4.31056e-06	3.48358e-06	CNAG_04879/CNAG_04621/CNAG_03769/CNAG_06900/CNAG_07561/CNAG_05907/CNAG_03358/CNAG_06699/CNAG_06770/CNAG_02799/CNAG_02079/CNAG_03916/CNAG_05292	13
GO:0044710	biological process by down regulated genes	single-organism metabolic process	43/96	482/2183	3.34257e-07	2.59049e-05	2.0935e-05	CNAG_05899/CNAG_01239/CNAG_04264/CNAG_05809/CNAG_02825/CNAG_04326/CNAG_04189/CNAG_00700/CNAG_03565/CNAG_02896/CNAG_05997/CNAG_07356/CNAG_05197/CNAG_02577/CNAG_05633/CNAG_04879/CNAG_04621/CNAG_03629/CNAG_06672/CNAG_03769/CNAG_03563/CNAG_06900/CNAG_06226/CNAG_07561/CNAG_05907/CNAG_03358/CNAG_06699/CNAG_05059/CNAG_01137/CNAG_04314/CNAG_01915/CNAG_06770/CNAG_02799/CNAG_05260/CNAG_06400/CNAG_02079/CNA…	43
GO:0006090	biological process by down regulated genes	pyruvate metabolic process	7/96	14/2183	6.82814e-07	4.23345e-05	3.42126e-05	CNAG_03769/CNAG_05907/CNAG_03358/CNAG_06699/CNAG_05059/CNAG_06770/CNAG_03916	7
GO:0055114	biological process by down regulated genes	oxidation-reduction process	12/96	55/2183	2.40312e-06	0.000124161	0.000100341	CNAG_04189/CNAG_05997/CNAG_07356/CNAG_05197/CNAG_05633/CNAG_04879/CNAG_04621/CNAG_03629/CNAG_06226/CNAG_01137/CNAG_01915/CNAG_01323	12
GO:0032787	biological process by down regulated genes	monocarboxylic acid metabolic process	11/96	47/2183	3.13521e-06	0.000138845	0.000112208	CNAG_02577/CNAG_06672/CNAG_03769/CNAG_07561/CNAG_05907/CNAG_03358/CNAG_06699/CNAG_05059/CNAG_06770/CNAG_03916/CNAG_02099	11
GO:0046034	biological process by down regulated genes	ATP metabolic process	10/96	40/2183	4.79386e-06	0.000185762	0.000150123	CNAG_03565/CNAG_05633/CNAG_03629/CNAG_03769/CNAG_03358/CNAG_06699/CNAG_06770/CNAG_06400/CNAG_03916/CNAG_01323	10
GO:0044724	biological process by down regulated genes	single-organism carbohydrate catabolic process	7/96	18/2183	5.47406e-06	0.000188551	0.000152377	CNAG_04879/CNAG_03769/CNAG_06900/CNAG_03358/CNAG_06699/CNAG_06770/CNAG_03916	7
GO:0009144	biological process by down regulated genes	purine nucleoside triphosphate metabolic process	10/96	43/2183	9.71193e-06	0.0002737	0.00022119	CNAG_03565/CNAG_05633/CNAG_03629/CNAG_03769/CNAG_03358/CNAG_06699/CNAG_06770/CNAG_06400/CNAG_03916/CNAG_01323	10
GO:0009205	biological process by down regulated genes	purine ribonucleoside triphosphate metabolic process	10/96	43/2183	9.71193e-06	0.0002737	0.00022119	CNAG_03565/CNAG_05633/CNAG_03629/CNAG_03769/CNAG_03358/CNAG_06699/CNAG_06770/CNAG_06400/CNAG_03916/CNAG_01323	10
GO:0044281	biological process by down regulated genes	small molecule metabolic process	32/96	346/2183	1.12363e-05	0.000275566	0.000222698	CNAG_05899/CNAG_04264/CNAG_02825/CNAG_04326/CNAG_04189/CNAG_00700/CNAG_03565/CNAG_07356/CNAG_02577/CNAG_05633/CNAG_03629/CNAG_06672/CNAG_03769/CNAG_03563/CNAG_06900/CNAG_07561/CNAG_05907/CNAG_03358/CNAG_06699/CNAG_05059/CNAG_01137/CNAG_04314/CNAG_01915/CNAG_06770/CNAG_02799/CNAG_05260/CNAG_06400/CNAG_03916/CNAG_02099/CNAG_01323/CNAG_01890/CNAG_05031	32
GO:0015980	biological process by down regulated genes	energy derivation by oxidation of organic compounds	9/96	35/2183	1.1556e-05	0.000275566	0.000222698	CNAG_04189/CNAG_07356/CNAG_05633/CNAG_04879/CNAG_04621/CNAG_03629/CNAG_06226/CNAG_01137/CNAG_01323	9
GO:0009199	biological process by down regulated genes	ribonucleoside triphosphate metabolic process	10/96	45/2183	1.50147e-05	0.000332468	0.000268684	CNAG_03565/CNAG_05633/CNAG_03629/CNAG_03769/CNAG_03358/CNAG_06699/CNAG_06770/CNAG_06400/CNAG_03916/CNAG_01323	10
GO:0009141	biological process by down regulated genes	nucleoside triphosphate metabolic process	10/96	48/2183	2.75716e-05	0.000502525	0.000406115	CNAG_03565/CNAG_05633/CNAG_03629/CNAG_03769/CNAG_03358/CNAG_06699/CNAG_06770/CNAG_06400/CNAG_03916/CNAG_01323	10
GO:0006096	biological process by down regulated genes	glycolytic process	5/96	10/2183	3.13808e-05	0.000502525	0.000406115	CNAG_03769/CNAG_03358/CNAG_06699/CNAG_06770/CNAG_03916	5
GO:0006165	biological process by down regulated genes	nucleoside diphosphate phosphorylation	5/96	10/2183	3.13808e-05	0.000502525	0.000406115	CNAG_03769/CNAG_03358/CNAG_06699/CNAG_06770/CNAG_03916	5
GO:0006757	biological process by down regulated genes	ATP generation from ADP	5/96	10/2183	3.13808e-05	0.000502525	0.000406115	CNAG_03769/CNAG_03358/CNAG_06699/CNAG_06770/CNAG_03916	5
GO:0046939	biological process by down regulated genes	nucleotide phosphorylation	5/96	10/2183	3.13808e-05	0.000502525	0.000406115	CNAG_03769/CNAG_03358/CNAG_06699/CNAG_06770/CNAG_03916	5
GO:0006163	biological process by down regulated genes	purine nucleotide metabolic process	11/96	59/2183	3.2421e-05	0.000502525	0.000406115	CNAG_00700/CNAG_03565/CNAG_05633/CNAG_03629/CNAG_03769/CNAG_03358/CNAG_06699/CNAG_06770/CNAG_06400/CNAG_03916/CNAG_01323	11
GO:0009126	biological process by down regulated genes	purine nucleoside monophosphate metabolic process	10/96	51/2183	4.82417e-05	0.000679769	0.000549355	CNAG_03565/CNAG_05633/CNAG_03629/CNAG_03769/CNAG_03358/CNAG_06699/CNAG_06770/CNAG_06400/CNAG_03916/CNAG_01323	10
GO:0009167	biological process by down regulated genes	purine ribonucleoside monophosphate metabolic process	10/96	51/2183	4.82417e-05	0.000679769	0.000549355	CNAG_03565/CNAG_05633/CNAG_03629/CNAG_03769/CNAG_03358/CNAG_06699/CNAG_06770/CNAG_06400/CNAG_03916/CNAG_01323	10
GO:0006753	biological process by down regulated genes	nucleoside phosphate metabolic process	14/96	98/2183	6.02924e-05	0.000778777	0.000629368	CNAG_00700/CNAG_03565/CNAG_05633/CNAG_03629/CNAG_03769/CNAG_07561/CNAG_03358/CNAG_06699/CNAG_04314/CNAG_01915/CNAG_06770/CNAG_06400/CNAG_03916/CNAG_01323	14
GO:0009117	biological process by down regulated genes	nucleotide metabolic process	14/96	98/2183	6.02924e-05	0.000778777	0.000629368	CNAG_00700/CNAG_03565/CNAG_05633/CNAG_03629/CNAG_03769/CNAG_07561/CNAG_03358/CNAG_06699/CNAG_04314/CNAG_01915/CNAG_06770/CNAG_06400/CNAG_03916/CNAG_01323	14
GO:0009135	biological process by down regulated genes	purine nucleoside diphosphate metabolic process	5/96	12/2183	9.19012e-05	0.000951004	0.000768553	CNAG_03769/CNAG_03358/CNAG_06699/CNAG_06770/CNAG_03916	5
GO:0009179	biological process by down regulated genes	purine ribonucleoside diphosphate metabolic process	5/96	12/2183	9.19012e-05	0.000951004	0.000768553	CNAG_03769/CNAG_03358/CNAG_06699/CNAG_06770/CNAG_03916	5
GO:0009185	biological process by down regulated genes	ribonucleoside diphosphate metabolic process	5/96	12/2183	9.19012e-05	0.000951004	0.000768553	CNAG_03769/CNAG_03358/CNAG_06699/CNAG_06770/CNAG_03916	5
GO:0046031	biological process by down regulated genes	ADP metabolic process	5/96	12/2183	9.19012e-05	0.000951004	0.000768553	CNAG_03769/CNAG_03358/CNAG_06699/CNAG_06770/CNAG_03916	5
GO:0006733	biological process by down regulated genes	oxidoreduction coenzyme metabolic process	8/96	35/2183	9.20326e-05	0.000951004	0.000768553	CNAG_04264/CNAG_03769/CNAG_07561/CNAG_03358/CNAG_06699/CNAG_04314/CNAG_06770/CNAG_03916	8
GO:0016310	biological process by down regulated genes	phosphorylation	8/96	35/2183	9.20326e-05	0.000951004	0.000768553	CNAG_05633/CNAG_03629/CNAG_03769/CNAG_03358/CNAG_06699/CNAG_06770/CNAG_03916/CNAG_01323	8
GO:0016052	biological process by down regulated genes	carbohydrate catabolic process	7/96	27/2183	0.000110156	0.00110156	0.000890228	CNAG_04879/CNAG_03769/CNAG_06900/CNAG_03358/CNAG_06699/CNAG_06770/CNAG_03916	7
GO:0072521	biological process by down regulated genes	purine-containing compound metabolic process	11/96	68/2183	0.000127568	0.00119241	0.000963645	CNAG_00700/CNAG_03565/CNAG_05633/CNAG_03629/CNAG_03769/CNAG_03358/CNAG_06699/CNAG_06770/CNAG_06400/CNAG_03916/CNAG_01323	11
GO:0009150	biological process by down regulated genes	purine ribonucleotide metabolic process	10/96	57/2183	0.00013078	0.00119241	0.000963645	CNAG_03565/CNAG_05633/CNAG_03629/CNAG_03769/CNAG_03358/CNAG_06699/CNAG_06770/CNAG_06400/CNAG_03916/CNAG_01323	10
GO:0009161	biological process by down regulated genes	ribonucleoside monophosphate metabolic process	10/96	57/2183	0.00013078	0.00119241	0.000963645	CNAG_03565/CNAG_05633/CNAG_03629/CNAG_03769/CNAG_03358/CNAG_06699/CNAG_06770/CNAG_06400/CNAG_03916/CNAG_01323	10
GO:0009132	biological process by down regulated genes	nucleoside diphosphate metabolic process	5/96	13/2183	0.000144164	0.00124266	0.00100425	CNAG_03769/CNAG_03358/CNAG_06699/CNAG_06770/CNAG_03916	5
GO:0019693	biological process by down regulated genes	ribose phosphate metabolic process	11/96	69/2183	0.000146282	0.00124266	0.00100425	CNAG_03565/CNAG_05633/CNAG_03629/CNAG_03769/CNAG_07561/CNAG_03358/CNAG_06699/CNAG_06770/CNAG_06400/CNAG_03916/CNAG_01323	11
GO:0009123	biological process by down regulated genes	nucleoside monophosphate metabolic process	10/96	58/2183	0.000152326	0.00124266	0.00100425	CNAG_03565/CNAG_05633/CNAG_03629/CNAG_03769/CNAG_03358/CNAG_06699/CNAG_06770/CNAG_06400/CNAG_03916/CNAG_01323	10
GO:0044712	biological process by down regulated genes	single-organism catabolic process	10/96	58/2183	0.000152326	0.00124266	0.00100425	CNAG_01239/CNAG_04879/CNAG_06672/CNAG_03769/CNAG_06900/CNAG_03358/CNAG_06699/CNAG_06770/CNAG_03916/CNAG_05031	10
GO:0019362	biological process by down regulated genes	pyridine nucleotide metabolic process	7/96	29/2183	0.000180062	0.00139548	0.00112776	CNAG_03769/CNAG_07561/CNAG_03358/CNAG_06699/CNAG_04314/CNAG_06770/CNAG_03916	7
GO:0046496	biological process by down regulated genes	nicotinamide nucleotide metabolic process	7/96	29/2183	0.000180062	0.00139548	0.00112776	CNAG_03769/CNAG_07561/CNAG_03358/CNAG_06699/CNAG_04314/CNAG_06770/CNAG_03916	7
GO:0009259	biological process by down regulated genes	ribonucleotide metabolic process	10/96	62/2183	0.000270977	0.00204885	0.00165578	CNAG_03565/CNAG_05633/CNAG_03629/CNAG_03769/CNAG_03358/CNAG_06699/CNAG_06770/CNAG_06400/CNAG_03916/CNAG_01323	10
GO:0006793	biological process by down regulated genes	phosphorus metabolic process	18/96	170/2183	0.000286487	0.00210762	0.00170327	CNAG_00700/CNAG_03565/CNAG_05633/CNAG_03629/CNAG_03769/CNAG_07561/CNAG_03358/CNAG_06699/CNAG_05059/CNAG_04314/CNAG_01915/CNAG_02748/CNAG_02814/CNAG_06770/CNAG_06400/CNAG_03916/CNAG_01323/CNAG_00834	18
GO:0055086	biological process by down regulated genes	nucleobase-containing small molecule metabolic process	14/96	113/2183	0.000292347	0.00210762	0.00170327	CNAG_00700/CNAG_03565/CNAG_05633/CNAG_03629/CNAG_03769/CNAG_07561/CNAG_03358/CNAG_06699/CNAG_04314/CNAG_01915/CNAG_06770/CNAG_06400/CNAG_03916/CNAG_01323	14
GO:0019752	biological process by down regulated genes	carboxylic acid metabolic process	20/96	202/2183	0.00031535	0.00217241	0.00175563	CNAG_05899/CNAG_02825/CNAG_04326/CNAG_04189/CNAG_07356/CNAG_02577/CNAG_06672/CNAG_03769/CNAG_03563/CNAG_07561/CNAG_05907/CNAG_03358/CNAG_06699/CNAG_05059/CNAG_01137/CNAG_06770/CNAG_05260/CNAG_03916/CNAG_02099/CNAG_01890	20
GO:0043436	biological process by down regulated genes	oxoacid metabolic process	20/96	202/2183	0.00031535	0.00217241	0.00175563	CNAG_05899/CNAG_02825/CNAG_04326/CNAG_04189/CNAG_07356/CNAG_02577/CNAG_06672/CNAG_03769/CNAG_03563/CNAG_07561/CNAG_05907/CNAG_03358/CNAG_06699/CNAG_05059/CNAG_01137/CNAG_06770/CNAG_05260/CNAG_03916/CNAG_02099/CNAG_01890	20
GO:0045333	biological process by down regulated genes	cellular respiration	7/96	32/2183	0.000348303	0.00234726	0.00189694	CNAG_04189/CNAG_07356/CNAG_05633/CNAG_03629/CNAG_06226/CNAG_01137/CNAG_01323	7
GO:0051186	biological process by down regulated genes	cofactor metabolic process	12/96	89/2183	0.000372975	0.00246005	0.00198808	CNAG_03187/CNAG_04264/CNAG_05809/CNAG_02460/CNAG_03769/CNAG_07561/CNAG_03358/CNAG_06699/CNAG_05059/CNAG_04314/CNAG_06770/CNAG_03916	12
GO:0006082	biological process by down regulated genes	organic acid metabolic process	20/96	205/2183	0.000385532	0.00248989	0.00201221	CNAG_05899/CNAG_02825/CNAG_04326/CNAG_04189/CNAG_07356/CNAG_02577/CNAG_06672/CNAG_03769/CNAG_03563/CNAG_07561/CNAG_05907/CNAG_03358/CNAG_06699/CNAG_05059/CNAG_01137/CNAG_06770/CNAG_05260/CNAG_03916/CNAG_02099/CNAG_01890	20
GO:0072524	biological process by down regulated genes	pyridine-containing compound metabolic process	7/96	33/2183	0.000426352	0.00269733	0.00217985	CNAG_03769/CNAG_07561/CNAG_03358/CNAG_06699/CNAG_04314/CNAG_06770/CNAG_03916	7
GO:0022900	biological process by down regulated genes	electron transport chain	5/96	17/2183	0.000602103	0.00366038	0.00295814	CNAG_04189/CNAG_05633/CNAG_03629/CNAG_06226/CNAG_01323	5
GO:0019637	biological process by down regulated genes	organophosphate metabolic process	16/96	150/2183	0.000602192	0.00366038	0.00295814	CNAG_00700/CNAG_03565/CNAG_05633/CNAG_03629/CNAG_03769/CNAG_07561/CNAG_03358/CNAG_06699/CNAG_04314/CNAG_01915/CNAG_02814/CNAG_06770/CNAG_06400/CNAG_03916/CNAG_01323/CNAG_00834	16
GO:1901135	biological process by down regulated genes	carbohydrate derivative metabolic process	15/96	137/2183	0.00068818	0.00410261	0.00331553	CNAG_03565/CNAG_05633/CNAG_03629/CNAG_03769/CNAG_07561/CNAG_03358/CNAG_06699/CNAG_01915/CNAG_02748/CNAG_04744/CNAG_02814/CNAG_06770/CNAG_06400/CNAG_03916/CNAG_01323	15
GO:0016051	biological process by down regulated genes	carbohydrate biosynthetic process	4/96	11/2183	0.000914095	0.00534659	0.00432085	CNAG_04621/CNAG_05907/CNAG_03916/CNAG_05292	4
GO:0006796	biological process by down regulated genes	phosphate-containing compound metabolic process	16/96	162/2183	0.00141538	0.00812535	0.0065665	CNAG_00700/CNAG_03565/CNAG_05633/CNAG_03629/CNAG_03769/CNAG_07561/CNAG_03358/CNAG_06699/CNAG_04314/CNAG_01915/CNAG_02814/CNAG_06770/CNAG_06400/CNAG_03916/CNAG_01323/CNAG_00834	16
GO:1901575	biological process by down regulated genes	organic substance catabolic process	15/96	147/2183	0.00144992	0.0081723	0.00660444	CNAG_04656/CNAG_05650/CNAG_02175/CNAG_01239/CNAG_03128/CNAG_04879/CNAG_06672/CNAG_03769/CNAG_06900/CNAG_03358/CNAG_06699/CNAG_06770/CNAG_03916/CNAG_05031/CNAG_00482	15
GO:0009056	biological process by down regulated genes	catabolic process	16/96	165/2183	0.00172485	0.0095483	0.00771646	CNAG_04656/CNAG_05650/CNAG_02175/CNAG_01239/CNAG_03128/CNAG_04879/CNAG_06672/CNAG_03769/CNAG_06900/CNAG_03358/CNAG_06699/CNAG_00575/CNAG_06770/CNAG_03916/CNAG_05031/CNAG_00482	16
GO:0022904	biological process by down regulated genes	respiratory electron transport chain	4/96	13/2183	0.00185009	0.00988843	0.00799133	CNAG_05633/CNAG_03629/CNAG_06226/CNAG_01323	4
GO:0033014	biological process by down regulated genes	tetrapyrrole biosynthetic process	4/96	13/2183	0.00185009	0.00988843	0.00799133	CNAG_03187/CNAG_05809/CNAG_02460/CNAG_01721	4
GO:0006732	biological process by down regulated genes	coenzyme metabolic process	9/96	66/2183	0.0019452	0.0102206	0.00825974	CNAG_04264/CNAG_03769/CNAG_07561/CNAG_03358/CNAG_06699/CNAG_05059/CNAG_04314/CNAG_06770/CNAG_03916	9
GO:0033013	biological process by down regulated genes	tetrapyrrole metabolic process	4/96	14/2183	0.00250353	0.0129349	0.0104534	CNAG_03187/CNAG_05809/CNAG_02460/CNAG_01721	4
GO:0044711	biological process by down regulated genes	single-organism biosynthetic process	19/96	227/2183	0.00358395	0.0182135	0.0147193	CNAG_05899/CNAG_04264/CNAG_05809/CNAG_02825/CNAG_00700/CNAG_03565/CNAG_02896/CNAG_02577/CNAG_04621/CNAG_05907/CNAG_05059/CNAG_04314/CNAG_01915/CNAG_06400/CNAG_03916/CNAG_02099/CNAG_05292/CNAG_00834/CNAG_01890	19
GO:0044262	biological process by down regulated genes	cellular carbohydrate metabolic process	5/96	25/2183	0.00390585	0.0195292	0.0157825	CNAG_04879/CNAG_04621/CNAG_07561/CNAG_02799/CNAG_05292	5
GO:0019318	biological process by down regulated genes	hexose metabolic process	4/96	18/2183	0.00668272	0.0328832	0.0265746	CNAG_06900/CNAG_05907/CNAG_06699/CNAG_03916	4
GO:0006119	biological process by down regulated genes	oxidative phosphorylation	3/96	10/2183	0.00789671	0.0382497	0.0309115	CNAG_05633/CNAG_03629/CNAG_01323	3
GO:0005996	biological process by down regulated genes	monosaccharide metabolic process	4/96	20/2183	0.00988998	0.0471676	0.0381185	CNAG_06900/CNAG_05907/CNAG_06699/CNAG_03916	4
GO:0006779	biological process by down regulated genes	porphyrin-containing compound biosynthetic process	3/96	11/2183	0.0105152	0.0493896	0.0399141	CNAG_03187/CNAG_05809/CNAG_02460	3
GO:0006778	biological process by down regulated genes	porphyrin-containing compound metabolic process	3/96	12/2183	0.0135785	0.062826	0.0507728	CNAG_03187/CNAG_05809/CNAG_02460	3
GO:0006099	biological process by down regulated genes	tricarboxylic acid cycle	3/96	17/2183	0.035798	0.163197	0.131887	CNAG_04189/CNAG_07356/CNAG_01137	3
GO:0006101	biological process by down regulated genes	citrate metabolic process	3/96	18/2183	0.041621	0.184322	0.148959	CNAG_04189/CNAG_07356/CNAG_01137	3
GO:0072350	biological process by down regulated genes	tricarboxylic acid metabolic process	3/96	18/2183	0.041621	0.184322	0.148959	CNAG_04189/CNAG_07356/CNAG_01137	3
GO:0051188	biological process by down regulated genes	cofactor biosynthetic process	6/96	60/2183	0.0454712	0.198536	0.160447	CNAG_03187/CNAG_04264/CNAG_05809/CNAG_02460/CNAG_05059/CNAG_04314	6
GO:0009060	biological process by down regulated genes	aerobic respiration	3/96	19/2183	0.0478905	0.206195	0.166637	CNAG_04189/CNAG_07356/CNAG_01137	3
GO:0006633	biological process by down regulated genes	fatty acid biosynthetic process	2/96	10/2183	0.0684282	0.286314	0.231385	CNAG_02577/CNAG_02099	2
GO:0071824	biological process by down regulated genes	protein-DNA complex subunit organization	2/96	10/2183	0.0684282	0.286314	0.231385	CNAG_04168/CNAG_05391	2
GO:0009064	biological process by down regulated genes	glutamine family amino acid metabolic process	3/96	22/2183	0.0692695	0.286314	0.231385	CNAG_05899/CNAG_02825/CNAG_05260	3
GO:0006739	biological process by down regulated genes	NADP metabolic process	2/96	11/2183	0.0812978	0.327303	0.264509	CNAG_07561/CNAG_04314	2
GO:0009084	biological process by down regulated genes	glutamine family amino acid biosynthetic process	2/96	11/2183	0.0812978	0.327303	0.264509	CNAG_05899/CNAG_02825	2
GO:1901564	biological process by down regulated genes	organonitrogen compound metabolic process	25/96	436/2183	0.0850158	0.337883	0.27306	CNAG_05899/CNAG_05980/CNAG_03187/CNAG_03128/CNAG_05809/CNAG_02825/CNAG_00700/CNAG_03565/CNAG_05633/CNAG_02460/CNAG_03629/CNAG_03769/CNAG_03563/CNAG_07561/CNAG_03358/CNAG_06699/CNAG_04314/CNAG_02399/CNAG_06770/CNAG_05260/CNAG_06400/CNAG_03916/CNAG_01721/CNAG_01323/CNAG_01890	25
GO:0044283	biological process by down regulated genes	small molecule biosynthetic process	8/96	108/2183	0.0983752	0.386029	0.311969	CNAG_05899/CNAG_04264/CNAG_02825/CNAG_02577/CNAG_05907/CNAG_03916/CNAG_02099/CNAG_01890	8
GO:0006631	biological process by down regulated genes	fatty acid metabolic process	2/96	13/2183	0.108977	0.422286	0.34127	CNAG_02577/CNAG_02099	2
GO:0044248	biological process by down regulated genes	cellular catabolic process	9/96	130/2183	0.113492	0.427666	0.345618	CNAG_04656/CNAG_05650/CNAG_02175/CNAG_03128/CNAG_04879/CNAG_06672/CNAG_00575/CNAG_05031/CNAG_00482	9
GO:0009165	biological process by down regulated genes	nucleotide biosynthetic process	5/96	59/2183	0.114504	0.427666	0.345618	CNAG_00700/CNAG_03565/CNAG_04314/CNAG_01915/CNAG_06400	5
GO:1901293	biological process by down regulated genes	nucleoside phosphate biosynthetic process	5/96	59/2183	0.114504	0.427666	0.345618	CNAG_00700/CNAG_03565/CNAG_04314/CNAG_01915/CNAG_06400	5
GO:0006289	biological process by down regulated genes	nucleotide-excision repair	2/96	14/2183	0.123627	0.456242	0.368712	CNAG_00612/CNAG_03213	2
GO:0006979	biological process by down regulated genes	response to oxidative stress	2/96	15/2183	0.13872	0.500038	0.404105	CNAG_02692/CNAG_00575	2
GO:0007015	biological process by down regulated genes	actin filament organization	2/96	15/2183	0.13872	0.500038	0.404105	CNAG_05218/CNAG_05878	2
GO:0044282	biological process by down regulated genes	small molecule catabolic process	3/96	32/2183	0.163776	0.583568	0.47161	CNAG_06672/CNAG_06900/CNAG_05031	3
GO:0006754	biological process by down regulated genes	ATP biosynthetic process	2/96	17/2183	0.169976	0.592051	0.478465	CNAG_03565/CNAG_06400	2
GO:0072330	biological process by down regulated genes	monocarboxylic acid biosynthetic process	2/96	17/2183	0.169976	0.592051	0.478465	CNAG_02577/CNAG_02099	2
GO:0006790	biological process by down regulated genes	sulfur compound metabolic process	4/96	50/2183	0.174836	0.602213	0.486678	CNAG_03128/CNAG_05059/CNAG_02399/CNAG_01890	4
GO:0008643	biological process by down regulated genes	carbohydrate transport	2/96	18/2183	0.18602	0.633695	0.51212	CNAG_06290/CNAG_05662	2
GO:0006164	biological process by down regulated genes	purine nucleotide biosynthetic process	3/96	35/2183	0.197269	0.653166	0.527856	CNAG_00700/CNAG_03565/CNAG_06400	3
GO:0009145	biological process by down regulated genes	purine nucleoside triphosphate biosynthetic process	2/96	19/2183	0.202271	0.653166	0.527856	CNAG_03565/CNAG_06400	2
GO:0009206	biological process by down regulated genes	purine ribonucleoside triphosphate biosynthetic process	2/96	19/2183	0.202271	0.653166	0.527856	CNAG_03565/CNAG_06400	2
GO:0030029	biological process by down regulated genes	actin filament-based process	2/96	19/2183	0.202271	0.653166	0.527856	CNAG_05218/CNAG_05878	2
GO:0030036	biological process by down regulated genes	actin cytoskeleton organization	2/96	19/2183	0.202271	0.653166	0.527856	CNAG_05218/CNAG_05878	2
GO:0090407	biological process by down regulated genes	organophosphate biosynthetic process	6/96	91/2183	0.208017	0.66046	0.53375	CNAG_00700/CNAG_03565/CNAG_04314/CNAG_01915/CNAG_06400/CNAG_00834	6
GO:0006511	biological process by down regulated genes	ubiquitin-dependent protein catabolic process	3/96	36/2183	0.208791	0.66046	0.53375	CNAG_04656/CNAG_05650/CNAG_00482	3
GO:0006575	biological process by down regulated genes	cellular modified amino acid metabolic process	2/96	20/2183	0.218679	0.676664	0.546846	CNAG_03128/CNAG_02399	2
GO:0043648	biological process by down regulated genes	dicarboxylic acid metabolic process	2/96	20/2183	0.218679	0.676664	0.546846	CNAG_04326/CNAG_05260	2
GO:0019941	biological process by down regulated genes	modification-dependent protein catabolic process	3/96	37/2183	0.220462	0.676664	0.546846	CNAG_04656/CNAG_05650/CNAG_00482	3
GO:0008610	biological process by down regulated genes	lipid biosynthetic process	4/96	56/2183	0.230191	0.681421	0.55069	CNAG_02896/CNAG_02577/CNAG_02099/CNAG_00834	4
GO:0043632	biological process by down regulated genes	modification-dependent macromolecule catabolic process	3/96	38/2183	0.232265	0.681421	0.55069	CNAG_04656/CNAG_05650/CNAG_00482	3
GO:0072522	biological process by down regulated genes	purine-containing compound biosynthetic process	3/96	38/2183	0.232265	0.681421	0.55069	CNAG_00700/CNAG_03565/CNAG_06400	3
GO:0009142	biological process by down regulated genes	nucleoside triphosphate biosynthetic process	2/96	21/2183	0.2352	0.681421	0.55069	CNAG_03565/CNAG_06400	2
GO:0009201	biological process by down regulated genes	ribonucleoside triphosphate biosynthetic process	2/96	21/2183	0.2352	0.681421	0.55069	CNAG_03565/CNAG_06400	2
GO:0097435	biological process by down regulated genes	supramolecular fiber organization	2/96	21/2183	0.2352	0.681421	0.55069	CNAG_05218/CNAG_05878	2
GO:0009108	biological process by down regulated genes	coenzyme biosynthetic process	3/96	39/2183	0.244184	0.700897	0.56643	CNAG_04264/CNAG_05059/CNAG_04314	3
GO:0009057	biological process by down regulated genes	macromolecule catabolic process	5/96	79/2183	0.265342	0.754644	0.609865	CNAG_04656/CNAG_05650/CNAG_02175/CNAG_04879/CNAG_00482	5
GO:0071702	biological process by down regulated genes	organic substance transport	8/96	143/2183	0.290421	0.795929	0.64323	CNAG_06093/CNAG_04265/CNAG_03528/CNAG_06290/CNAG_03418/CNAG_03554/CNAG_05662/CNAG_06998	8
GO:0016053	biological process by down regulated genes	organic acid biosynthetic process	5/96	82/2183	0.291294	0.795929	0.64323	CNAG_05899/CNAG_02825/CNAG_02577/CNAG_02099/CNAG_01890	5
GO:0046394	biological process by down regulated genes	carboxylic acid biosynthetic process	5/96	82/2183	0.291294	0.795929	0.64323	CNAG_05899/CNAG_02825/CNAG_02577/CNAG_02099/CNAG_01890	5
GO:0044257	biological process by down regulated genes	cellular protein catabolic process	3/96	43/2183	0.292697	0.795929	0.64323	CNAG_04656/CNAG_05650/CNAG_00482	3
GO:0051603	biological process by down regulated genes	proteolysis involved in cellular protein catabolic process	3/96	43/2183	0.292697	0.795929	0.64323	CNAG_04656/CNAG_05650/CNAG_00482	3
GO:0006366	biological process by down regulated genes	transcription from RNA polymerase II promoter	2/96	25/2183	0.301641	0.799536	0.646144	CNAG_00612/CNAG_00641	2
GO:0019725	biological process by down regulated genes	cellular homeostasis	2/96	25/2183	0.301641	0.799536	0.646144	CNAG_03769/CNAG_02399	2
GO:0044265	biological process by down regulated genes	cellular macromolecule catabolic process	4/96	64/2183	0.309507	0.799536	0.646144	CNAG_04656/CNAG_05650/CNAG_02175/CNAG_00482	4
GO:0044272	biological process by down regulated genes	sulfur compound biosynthetic process	2/96	26/2183	0.318173	0.799536	0.646144	CNAG_05059/CNAG_01890	2
GO:0006886	biological process by down regulated genes	intracellular protein transport	5/96	87/2183	0.335478	0.799536	0.646144	CNAG_06093/CNAG_04265/CNAG_03528/CNAG_03418/CNAG_03554	5
GO:0007010	biological process by down regulated genes	cytoskeleton organization	2/96	28/2183	0.35095	0.799536	0.646144	CNAG_05218/CNAG_05878	2
GO:0006354	biological process by down regulated genes	DNA-templated transcription, elongation	1/96	10/2183	0.362802	0.799536	0.646144	CNAG_00641	1
GO:0006367	biological process by down regulated genes	transcription initiation from RNA polymerase II promoter	1/96	10/2183	0.362802	0.799536	0.646144	CNAG_00612	1
GO:0008299	biological process by down regulated genes	isoprenoid biosynthetic process	1/96	10/2183	0.362802	0.799536	0.646144	CNAG_02896	1
GO:0019674	biological process by down regulated genes	NAD metabolic process	1/96	10/2183	0.362802	0.799536	0.646144	CNAG_04314	1
GO:0044275	biological process by down regulated genes	cellular carbohydrate catabolic process	1/96	10/2183	0.362802	0.799536	0.646144	CNAG_04879	1
GO:1901607	biological process by down regulated genes	alpha-amino acid biosynthetic process	3/96	49/2183	0.366396	0.799536	0.646144	CNAG_05899/CNAG_02825/CNAG_01890	3
GO:0009127	biological process by down regulated genes	purine nucleoside monophosphate biosynthetic process	2/96	29/2183	0.367148	0.799536	0.646144	CNAG_03565/CNAG_06400	2
GO:0009168	biological process by down regulated genes	purine ribonucleoside monophosphate biosynthetic process	2/96	29/2183	0.367148	0.799536	0.646144	CNAG_03565/CNAG_06400	2
GO:0070647	biological process by down regulated genes	protein modification by small protein conjugation or removal	2/96	29/2183	0.367148	0.799536	0.646144	CNAG_05650/CNAG_06219	2
GO:0044255	biological process by down regulated genes	cellular lipid metabolic process	4/96	71/2183	0.381014	0.799536	0.646144	CNAG_02896/CNAG_02577/CNAG_02099/CNAG_00834	4
GO:0006555	biological process by down regulated genes	methionine metabolic process	1/96	11/2183	0.390953	0.799536	0.646144	CNAG_01890	1
GO:0006720	biological process by down regulated genes	isoprenoid metabolic process	1/96	11/2183	0.390953	0.799536	0.646144	CNAG_02896	1
GO:0008064	biological process by down regulated genes	regulation of actin polymerization or depolymerization	1/96	11/2183	0.390953	0.799536	0.646144	CNAG_05878	1
GO:0019359	biological process by down regulated genes	nicotinamide nucleotide biosynthetic process	1/96	11/2183	0.390953	0.799536	0.646144	CNAG_04314	1
GO:0019363	biological process by down regulated genes	pyridine nucleotide biosynthetic process	1/96	11/2183	0.390953	0.799536	0.646144	CNAG_04314	1
GO:0030041	biological process by down regulated genes	actin filament polymerization	1/96	11/2183	0.390953	0.799536	0.646144	CNAG_05878	1
GO:0030832	biological process by down regulated genes	regulation of actin filament length	1/96	11/2183	0.390953	0.799536	0.646144	CNAG_05878	1
GO:0030833	biological process by down regulated genes	regulation of actin filament polymerization	1/96	11/2183	0.390953	0.799536	0.646144	CNAG_05878	1
GO:0032271	biological process by down regulated genes	regulation of protein polymerization	1/96	11/2183	0.390953	0.799536	0.646144	CNAG_05878	1
GO:0032535	biological process by down regulated genes	regulation of cellular component size	1/96	11/2183	0.390953	0.799536	0.646144	CNAG_05878	1
GO:0032956	biological process by down regulated genes	regulation of actin cytoskeleton organization	1/96	11/2183	0.390953	0.799536	0.646144	CNAG_05878	1
GO:0032970	biological process by down regulated genes	regulation of actin filament-based process	1/96	11/2183	0.390953	0.799536	0.646144	CNAG_05878	1
GO:0043254	biological process by down regulated genes	regulation of protein complex assembly	1/96	11/2183	0.390953	0.799536	0.646144	CNAG_05878	1
GO:0044087	biological process by down regulated genes	regulation of cellular component biogenesis	1/96	11/2183	0.390953	0.799536	0.646144	CNAG_05878	1
GO:0046148	biological process by down regulated genes	pigment biosynthetic process	1/96	11/2183	0.390953	0.799536	0.646144	CNAG_05809	1
GO:0090066	biological process by down regulated genes	regulation of anatomical structure size	1/96	11/2183	0.390953	0.799536	0.646144	CNAG_05878	1
GO:1902903	biological process by down regulated genes	regulation of supramolecular fiber organization	1/96	11/2183	0.390953	0.799536	0.646144	CNAG_05878	1
GO:0015031	biological process by down regulated genes	protein transport	6/96	115/2183	0.394311	0.799536	0.646144	CNAG_06093/CNAG_04265/CNAG_03528/CNAG_03418/CNAG_03554/CNAG_06998	6
GO:0015833	biological process by down regulated genes	peptide transport	6/96	115/2183	0.394311	0.799536	0.646144	CNAG_06093/CNAG_04265/CNAG_03528/CNAG_03418/CNAG_03554/CNAG_06998	6
GO:0042886	biological process by down regulated genes	amide transport	6/96	115/2183	0.394311	0.799536	0.646144	CNAG_06093/CNAG_04265/CNAG_03528/CNAG_03418/CNAG_03554/CNAG_06998	6
GO:0065008	biological process by down regulated genes	regulation of biological quality	3/96	52/2183	0.40293	0.799536	0.646144	CNAG_03769/CNAG_02399/CNAG_05878	3
GO:0034613	biological process by down regulated genes	cellular protein localization	5/96	95/2183	0.407168	0.799536	0.646144	CNAG_06093/CNAG_04265/CNAG_03528/CNAG_03418/CNAG_03554	5
GO:0070727	biological process by down regulated genes	cellular macromolecule localization	5/96	95/2183	0.407168	0.799536	0.646144	CNAG_06093/CNAG_04265/CNAG_03528/CNAG_03418/CNAG_03554	5
GO:0030163	biological process by down regulated genes	protein catabolic process	3/96	53/2183	0.41499	0.799536	0.646144	CNAG_04656/CNAG_05650/CNAG_00482	3
GO:0000097	biological process by down regulated genes	sulfur amino acid biosynthetic process	1/96	12/2183	0.417872	0.799536	0.646144	CNAG_01890	1
GO:0008154	biological process by down regulated genes	actin polymerization or depolymerization	1/96	12/2183	0.417872	0.799536	0.646144	CNAG_05878	1
GO:0042440	biological process by down regulated genes	pigment metabolic process	1/96	12/2183	0.417872	0.799536	0.646144	CNAG_05809	1
GO:0051493	biological process by down regulated genes	regulation of cytoskeleton organization	1/96	12/2183	0.417872	0.799536	0.646144	CNAG_05878	1
GO:0071103	biological process by down regulated genes	DNA conformation change	1/96	12/2183	0.417872	0.799536	0.646144	CNAG_04168	1
GO:1901605	biological process by down regulated genes	alpha-amino acid metabolic process	4/96	75/2183	0.421726	0.799536	0.646144	CNAG_05899/CNAG_02825/CNAG_05260/CNAG_01890	4
GO:0018130	biological process by down regulated genes	heterocycle biosynthetic process	15/96	318/2183	0.427124	0.799536	0.646144	CNAG_05899/CNAG_03187/CNAG_01988/CNAG_05809/CNAG_00612/CNAG_00700/CNAG_03565/CNAG_02460/CNAG_04314/CNAG_01915/CNAG_04744/CNAG_06400/CNAG_01721/CNAG_00641/CNAG_04041	15
GO:0009152	biological process by down regulated genes	purine ribonucleotide biosynthetic process	2/96	33/2183	0.430237	0.799536	0.646144	CNAG_03565/CNAG_06400	2
GO:0043623	biological process by down regulated genes	cellular protein complex assembly	2/96	33/2183	0.430237	0.799536	0.646144	CNAG_05391/CNAG_05878	2
GO:0045184	biological process by down regulated genes	establishment of protein localization	6/96	120/2183	0.434768	0.799536	0.646144	CNAG_06093/CNAG_04265/CNAG_03528/CNAG_03418/CNAG_03554/CNAG_06998	6
GO:0006629	biological process by down regulated genes	lipid metabolic process	5/96	99/2183	0.442829	0.799536	0.646144	CNAG_01239/CNAG_02896/CNAG_02577/CNAG_02099/CNAG_00834	5
GO:0000956	biological process by down regulated genes	nuclear-transcribed mRNA catabolic process	1/96	13/2183	0.443613	0.799536	0.646144	CNAG_02175	1
GO:0006066	biological process by down regulated genes	alcohol metabolic process	1/96	13/2183	0.443613	0.799536	0.646144	CNAG_02799	1
GO:0015988	biological process by down regulated genes	energy coupled proton transmembrane transport, against electrochemical gradient	1/96	13/2183	0.443613	0.799536	0.646144	CNAG_01106	1
GO:0015991	biological process by down regulated genes	ATP hydrolysis coupled proton transport	1/96	13/2183	0.443613	0.799536	0.646144	CNAG_01106	1
GO:0090662	biological process by down regulated genes	ATP hydrolysis coupled transmembrane transport	1/96	13/2183	0.443613	0.799536	0.646144	CNAG_01106	1
GO:0099131	biological process by down regulated genes	ATP hydrolysis coupled ion transmembrane transport	1/96	13/2183	0.443613	0.799536	0.646144	CNAG_01106	1
GO:0099132	biological process by down regulated genes	ATP hydrolysis coupled cation transmembrane transport	1/96	13/2183	0.443613	0.799536	0.646144	CNAG_01106	1
GO:0008104	biological process by down regulated genes	protein localization	6/96	122/2183	0.450857	0.803251	0.649147	CNAG_06093/CNAG_04265/CNAG_03528/CNAG_03418/CNAG_03554/CNAG_06998	6
GO:0071705	biological process by down regulated genes	nitrogen compound transport	6/96	122/2183	0.450857	0.803251	0.649147	CNAG_06093/CNAG_04265/CNAG_03528/CNAG_03418/CNAG_03554/CNAG_06998	6
GO:0009156	biological process by down regulated genes	ribonucleoside monophosphate biosynthetic process	2/96	35/2183	0.460552	0.811199	0.65557	CNAG_03565/CNAG_06400	2
GO:0042592	biological process by down regulated genes	homeostatic process	2/96	35/2183	0.460552	0.811199	0.65557	CNAG_03769/CNAG_02399	2
GO:0006402	biological process by down regulated genes	mRNA catabolic process	1/96	14/2183	0.468228	0.818536	0.661499	CNAG_02175	1
GO:0009124	biological process by down regulated genes	nucleoside monophosphate biosynthetic process	2/96	36/2183	0.475361	0.818536	0.661499	CNAG_03565/CNAG_06400	2
GO:0046907	biological process by down regulated genes	intracellular transport	5/96	104/2183	0.486702	0.818536	0.661499	CNAG_06093/CNAG_04265/CNAG_03528/CNAG_03418/CNAG_03554	5
GO:0006461	biological process by down regulated genes	protein complex assembly	2/96	37/2183	0.489927	0.818536	0.661499	CNAG_05391/CNAG_05878	2
GO:0070271	biological process by down regulated genes	protein complex biogenesis	2/96	37/2183	0.489927	0.818536	0.661499	CNAG_05391/CNAG_05878	2
GO:1901137	biological process by down regulated genes	carbohydrate derivative biosynthetic process	4/96	82/2183	0.491296	0.818536	0.661499	CNAG_03565/CNAG_01915/CNAG_04744/CNAG_06400	4
GO:0000096	biological process by down regulated genes	sulfur amino acid metabolic process	1/96	15/2183	0.491764	0.818536	0.661499	CNAG_01890	1
GO:0009067	biological process by down regulated genes	aspartate family amino acid biosynthetic process	1/96	15/2183	0.491764	0.818536	0.661499	CNAG_01890	1
GO:0072525	biological process by down regulated genes	pyridine-containing compound biosynthetic process	1/96	15/2183	0.491764	0.818536	0.661499	CNAG_04314	1
GO:0051649	biological process by down regulated genes	establishment of localization in cell	5/96	105/2183	0.495347	0.818536	0.661499	CNAG_06093/CNAG_04265/CNAG_03528/CNAG_03418/CNAG_03554	5
GO:0008652	biological process by down regulated genes	cellular amino acid biosynthetic process	3/96	60/2183	0.496893	0.818536	0.661499	CNAG_05899/CNAG_02825/CNAG_01890	3
GO:0033036	biological process by down regulated genes	macromolecule localization	6/96	128/2183	0.498496	0.818536	0.661499	CNAG_06093/CNAG_04265/CNAG_03528/CNAG_03418/CNAG_03554/CNAG_06998	6
GO:0009260	biological process by down regulated genes	ribonucleotide biosynthetic process	2/96	38/2183	0.504242	0.818536	0.661499	CNAG_03565/CNAG_06400	2
GO:0046390	biological process by down regulated genes	ribose phosphate biosynthetic process	2/96	38/2183	0.504242	0.818536	0.661499	CNAG_03565/CNAG_06400	2
GO:1901362	biological process by down regulated genes	organic cyclic compound biosynthetic process	15/96	333/2183	0.504324	0.818536	0.661499	CNAG_05899/CNAG_03187/CNAG_01988/CNAG_05809/CNAG_00612/CNAG_00700/CNAG_03565/CNAG_02460/CNAG_04314/CNAG_01915/CNAG_04744/CNAG_06400/CNAG_01721/CNAG_00641/CNAG_04041	15
GO:0019438	biological process by down regulated genes	aromatic compound biosynthetic process	14/96	311/2183	0.50795	0.820127	0.662785	CNAG_03187/CNAG_01988/CNAG_05809/CNAG_00612/CNAG_00700/CNAG_03565/CNAG_02460/CNAG_04314/CNAG_01915/CNAG_04744/CNAG_06400/CNAG_01721/CNAG_00641/CNAG_04041	14
GO:0006081	biological process by down regulated genes	cellular aldehyde metabolic process	1/96	16/2183	0.514269	0.821307	0.663739	CNAG_07561	1
GO:0006261	biological process by down regulated genes	DNA-dependent DNA replication	1/96	16/2183	0.514269	0.821307	0.663739	CNAG_05825	1
GO:0071822	biological process by down regulated genes	protein complex subunit organization	2/96	39/2183	0.518299	0.821307	0.663739	CNAG_05391/CNAG_05878	2
GO:0006508	biological process by down regulated genes	proteolysis	3/96	62/2183	0.519278	0.821307	0.663739	CNAG_04656/CNAG_05650/CNAG_00482	3
GO:0051258	biological process by down regulated genes	protein polymerization	1/96	17/2183	0.535787	0.838859	0.677923	CNAG_05878	1
GO:0051301	biological process by down regulated genes	cell division	1/96	17/2183	0.535787	0.838859	0.677923	CNAG_05825	1
GO:0009066	biological process by down regulated genes	aspartate family amino acid metabolic process	1/96	18/2183	0.556362	0.862361	0.696916	CNAG_01890	1
GO:0016579	biological process by down regulated genes	protein deubiquitination	1/96	18/2183	0.556362	0.862361	0.696916	CNAG_05650	1
GO:0051641	biological process by down regulated genes	cellular localization	5/96	114/2183	0.570498	0.873938	0.706272	CNAG_06093/CNAG_04265/CNAG_03528/CNAG_03418/CNAG_03554	5
GO:0006352	biological process by down regulated genes	DNA-templated transcription, initiation	1/96	19/2183	0.576033	0.873938	0.706272	CNAG_00612	1
GO:0006401	biological process by down regulated genes	RNA catabolic process	1/96	19/2183	0.576033	0.873938	0.706272	CNAG_02175	1
GO:0034622	biological process by down regulated genes	cellular macromolecular complex assembly	3/96	68/2183	0.583109	0.873938	0.706272	CNAG_04168/CNAG_05391/CNAG_05878	3
GO:0010629	biological process by down regulated genes	negative regulation of gene expression	1/96	20/2183	0.594842	0.873938	0.706272	CNAG_02175	1
GO:0016054	biological process by down regulated genes	organic acid catabolic process	1/96	20/2183	0.594842	0.873938	0.706272	CNAG_06672	1
GO:0033043	biological process by down regulated genes	regulation of organelle organization	1/96	20/2183	0.594842	0.873938	0.706272	CNAG_05878	1
GO:0046395	biological process by down regulated genes	carboxylic acid catabolic process	1/96	20/2183	0.594842	0.873938	0.706272	CNAG_06672	1
GO:0048518	biological process by down regulated genes	positive regulation of biological process	1/96	20/2183	0.594842	0.873938	0.706272	CNAG_05878	1
GO:0048522	biological process by down regulated genes	positive regulation of cellular process	1/96	20/2183	0.594842	0.873938	0.706272	CNAG_05878	1
GO:0070646	biological process by down regulated genes	protein modification by small protein removal	1/96	20/2183	0.594842	0.873938	0.706272	CNAG_05650	1
GO:0010605	biological process by down regulated genes	negative regulation of macromolecule metabolic process	1/96	21/2183	0.612824	0.883732	0.714188	CNAG_02175	1
GO:1901615	biological process by down regulated genes	organic hydroxy compound metabolic process	1/96	21/2183	0.612824	0.883732	0.714188	CNAG_02799	1
GO:0065003	biological process by down regulated genes	macromolecular complex assembly	3/96	72/2183	0.622629	0.883732	0.714188	CNAG_04168/CNAG_05391/CNAG_05878	3
GO:0007154	biological process by down regulated genes	cell communication	4/96	97/2183	0.626983	0.883732	0.714188	CNAG_05703/CNAG_05838/CNAG_01845/CNAG_01063	4
GO:0007165	biological process by down regulated genes	signal transduction	4/96	97/2183	0.626983	0.883732	0.714188	CNAG_05703/CNAG_05838/CNAG_01845/CNAG_01063	4
GO:0023052	biological process by down regulated genes	signaling	4/96	97/2183	0.626983	0.883732	0.714188	CNAG_05703/CNAG_05838/CNAG_01845/CNAG_01063	4
GO:0044700	biological process by down regulated genes	single organism signaling	4/96	97/2183	0.626983	0.883732	0.714188	CNAG_05703/CNAG_05838/CNAG_01845/CNAG_01063	4
GO:0009892	biological process by down regulated genes	negative regulation of metabolic process	1/96	22/2183	0.630016	0.883732	0.714188	CNAG_02175	1
GO:0045454	biological process by down regulated genes	cell redox homeostasis	1/96	22/2183	0.630016	0.883732	0.714188	CNAG_02399	1
GO:0051128	biological process by down regulated genes	regulation of cellular component organization	1/96	22/2183	0.630016	0.883732	0.714188	CNAG_05878	1
GO:0043933	biological process by down regulated genes	macromolecular complex subunit organization	3/96	76/2183	0.659571	0.921022	0.744324	CNAG_04168/CNAG_05391/CNAG_05878	3
GO:0048193	biological process by down regulated genes	Golgi vesicle transport	1/96	25/2183	0.677187	0.936053	0.756471	CNAG_06093	1
GO:1902589	biological process by down regulated genes	single-organism organelle organization	2/96	53/2183	0.686585	0.936053	0.756471	CNAG_05218/CNAG_05878	2
GO:0016192	biological process by down regulated genes	vesicle-mediated transport	3/96	80/2183	0.693884	0.936053	0.756471	CNAG_06093/CNAG_03528/CNAG_03554	3
GO:0044765	biological process by down regulated genes	single-organism transport	3/96	80/2183	0.693884	0.936053	0.756471	CNAG_06290/CNAG_01106/CNAG_05662	3
GO:1901565	biological process by down regulated genes	organonitrogen compound catabolic process	1/96	27/2183	0.705275	0.936053	0.756471	CNAG_03128	1
GO:1902600	biological process by down regulated genes	hydrogen ion transmembrane transport	1/96	27/2183	0.705275	0.936053	0.756471	CNAG_01106	1
GO:1902578	biological process by down regulated genes	single-organism localization	3/96	83/2183	0.717895	0.936053	0.756471	CNAG_06290/CNAG_01106/CNAG_05662	3
GO:0006818	biological process by down regulated genes	hydrogen transport	1/96	28/2183	0.718399	0.936053	0.756471	CNAG_01106	1
GO:0008654	biological process by down regulated genes	phospholipid biosynthetic process	1/96	28/2183	0.718399	0.936053	0.756471	CNAG_00834	1
GO:0015992	biological process by down regulated genes	proton transport	1/96	28/2183	0.718399	0.936053	0.756471	CNAG_01106	1
GO:0034655	biological process by down regulated genes	nucleobase-containing compound catabolic process	1/96	28/2183	0.718399	0.936053	0.756471	CNAG_02175	1
GO:0006464	biological process by down regulated genes	cellular protein modification process	4/96	110/2183	0.724612	0.936053	0.756471	CNAG_04656/CNAG_05650/CNAG_01988/CNAG_06219	4
GO:0036211	biological process by down regulated genes	protein modification process	4/96	110/2183	0.724612	0.936053	0.756471	CNAG_04656/CNAG_05650/CNAG_01988/CNAG_06219	4
GO:0022607	biological process by down regulated genes	cellular component assembly	3/96	84/2183	0.725573	0.936053	0.756471	CNAG_04168/CNAG_05391/CNAG_05878	3
GO:0050896	biological process by down regulated genes	response to stimulus	9/96	236/2183	0.72784	0.936053	0.756471	CNAG_02692/CNAG_05703/CNAG_01988/CNAG_00612/CNAG_05838/CNAG_03213/CNAG_01845/CNAG_01063/CNAG_00575	9
GO:0006418	biological process by down regulated genes	tRNA aminoacylation for protein translation	1/96	29/2183	0.730943	0.936053	0.756471	CNAG_03563	1
GO:0015672	biological process by down regulated genes	monovalent inorganic cation transport	1/96	29/2183	0.730943	0.936053	0.756471	CNAG_01106	1
GO:0006520	biological process by down regulated genes	cellular amino acid metabolic process	5/96	137/2183	0.732929	0.936053	0.756471	CNAG_05899/CNAG_02825/CNAG_03563/CNAG_05260/CNAG_01890	5
GO:0034220	biological process by down regulated genes	ion transmembrane transport	1/96	30/2183	0.742935	0.936053	0.756471	CNAG_01106	1
GO:0098655	biological process by down regulated genes	cation transmembrane transport	1/96	30/2183	0.742935	0.936053	0.756471	CNAG_01106	1
GO:0098660	biological process by down regulated genes	inorganic ion transmembrane transport	1/96	30/2183	0.742935	0.936053	0.756471	CNAG_01106	1
GO:0098662	biological process by down regulated genes	inorganic cation transmembrane transport	1/96	30/2183	0.742935	0.936053	0.756471	CNAG_01106	1
GO:1901566	biological process by down regulated genes	organonitrogen compound biosynthetic process	13/96	338/2183	0.747086	0.936053	0.756471	CNAG_05899/CNAG_05980/CNAG_03187/CNAG_05809/CNAG_02825/CNAG_00700/CNAG_03565/CNAG_02460/CNAG_03563/CNAG_04314/CNAG_06400/CNAG_01721/CNAG_01890	13
GO:0043038	biological process by down regulated genes	amino acid activation	1/96	31/2183	0.754397	0.936053	0.756471	CNAG_03563	1
GO:0043039	biological process by down regulated genes	tRNA aminoacylation	1/96	31/2183	0.754397	0.936053	0.756471	CNAG_03563	1
GO:0006355	biological process by down regulated genes	regulation of transcription, DNA-templated	2/96	61/2183	0.759365	0.936053	0.756471	CNAG_01988/CNAG_00641	2
GO:0051252	biological process by down regulated genes	regulation of RNA metabolic process	2/96	61/2183	0.759365	0.936053	0.756471	CNAG_01988/CNAG_00641	2
GO:1903506	biological process by down regulated genes	regulation of nucleic acid-templated transcription	2/96	61/2183	0.759365	0.936053	0.756471	CNAG_01988/CNAG_00641	2
GO:2001141	biological process by down regulated genes	regulation of RNA biosynthetic process	2/96	61/2183	0.759365	0.936053	0.756471	CNAG_01988/CNAG_00641	2
GO:0034654	biological process by down regulated genes	nucleobase-containing compound biosynthetic process	10/96	268/2183	0.760921	0.936053	0.756471	CNAG_01988/CNAG_00612/CNAG_00700/CNAG_03565/CNAG_04314/CNAG_01915/CNAG_04744/CNAG_06400/CNAG_00641/CNAG_04041	10
GO:0019219	biological process by down regulated genes	regulation of nucleobase-containing compound metabolic process	2/96	64/2183	0.78269	0.959027	0.775037	CNAG_01988/CNAG_00641	2
GO:0010468	biological process by down regulated genes	regulation of gene expression	3/96	93/2183	0.787579	0.9595	0.77542	CNAG_02175/CNAG_01988/CNAG_00641	3
GO:0065007	biological process by down regulated genes	biological regulation	10/96	275/2183	0.789266	0.9595	0.77542	CNAG_02175/CNAG_05703/CNAG_01988/CNAG_05838/CNAG_01845/CNAG_01063/CNAG_03769/CNAG_02399/CNAG_00641/CNAG_05878	10
GO:0051276	biological process by down regulated genes	chromosome organization	2/96	66/2183	0.797131	0.962285	0.77767	CNAG_04168/CNAG_05391	2
GO:0019439	biological process by down regulated genes	aromatic compound catabolic process	1/96	36/2183	0.804546	0.962285	0.77767	CNAG_02175	1
GO:0048519	biological process by down regulated genes	negative regulation of biological process	1/96	36/2183	0.804546	0.962285	0.77767	CNAG_02175	1
GO:0035556	biological process by down regulated genes	intracellular signal transduction	2/96	68/2183	0.810727	0.962285	0.77767	CNAG_01845/CNAG_01063	2
GO:0050789	biological process by down regulated genes	regulation of biological process	9/96	256/2183	0.812713	0.962285	0.77767	CNAG_02175/CNAG_05703/CNAG_01988/CNAG_05838/CNAG_01845/CNAG_01063/CNAG_02399/CNAG_00641/CNAG_05878	9
GO:0006325	biological process by down regulated genes	chromatin organization	1/96	37/2183	0.813286	0.962285	0.77767	CNAG_04168	1
GO:0044270	biological process by down regulated genes	cellular nitrogen compound catabolic process	1/96	37/2183	0.813286	0.962285	0.77767	CNAG_02175	1
GO:0046700	biological process by down regulated genes	heterocycle catabolic process	1/96	38/2183	0.821638	0.966233	0.780861	CNAG_02175	1
GO:0051716	biological process by down regulated genes	cellular response to stimulus	7/96	208/2183	0.82581	0.966233	0.780861	CNAG_02692/CNAG_05703/CNAG_00612/CNAG_05838/CNAG_03213/CNAG_01845/CNAG_01063	7
GO:0050794	biological process by down regulated genes	regulation of cellular process	8/96	234/2183	0.825974	0.966233	0.780861	CNAG_05703/CNAG_01988/CNAG_05838/CNAG_01845/CNAG_01063/CNAG_02399/CNAG_00641/CNAG_05878	8
GO:1901361	biological process by down regulated genes	organic cyclic compound catabolic process	1/96	39/2183	0.829621	0.966852	0.78136	CNAG_02175	1
GO:0006644	biological process by down regulated genes	phospholipid metabolic process	1/96	41/2183	0.844541	0.976894	0.789476	CNAG_00834	1
GO:0006812	biological process by down regulated genes	cation transport	1/96	41/2183	0.844541	0.976894	0.789476	CNAG_01106	1
GO:0060255	biological process by down regulated genes	regulation of macromolecule metabolic process	3/96	107/2183	0.860904	0.981891	0.793514	CNAG_02175/CNAG_01988/CNAG_00641	3
GO:0006950	biological process by down regulated genes	response to stress	4/96	138/2183	0.869097	0.981891	0.793514	CNAG_02692/CNAG_00612/CNAG_03213/CNAG_00575	4
GO:0010556	biological process by down regulated genes	regulation of macromolecule biosynthetic process	2/96	79/2183	0.872033	0.981891	0.793514	CNAG_01988/CNAG_00641	2
GO:0051171	biological process by down regulated genes	regulation of nitrogen compound metabolic process	2/96	79/2183	0.872033	0.981891	0.793514	CNAG_01988/CNAG_00641	2
GO:2000112	biological process by down regulated genes	regulation of cellular macromolecule biosynthetic process	2/96	79/2183	0.872033	0.981891	0.793514	CNAG_01988/CNAG_00641	2
GO:0043412	biological process by down regulated genes	macromolecule modification	4/96	139/2183	0.872782	0.981891	0.793514	CNAG_04656/CNAG_05650/CNAG_01988/CNAG_06219	4
GO:0009889	biological process by down regulated genes	regulation of biosynthetic process	2/96	80/2183	0.876601	0.981891	0.793514	CNAG_01988/CNAG_00641	2
GO:0031326	biological process by down regulated genes	regulation of cellular biosynthetic process	2/96	80/2183	0.876601	0.981891	0.793514	CNAG_01988/CNAG_00641	2
GO:0033554	biological process by down regulated genes	cellular response to stress	3/96	111/2183	0.877367	0.981891	0.793514	CNAG_02692/CNAG_00612/CNAG_03213	3
GO:0019222	biological process by down regulated genes	regulation of metabolic process	3/96	113/2183	0.884941	0.98234	0.793878	CNAG_02175/CNAG_01988/CNAG_00641	3
GO:0006260	biological process by down regulated genes	DNA replication	1/96	48/2183	0.887275	0.98234	0.793878	CNAG_05825	1
GO:0006811	biological process by down regulated genes	ion transport	1/96	48/2183	0.887275	0.98234	0.793878	CNAG_01106	1
GO:0006996	biological process by down regulated genes	organelle organization	4/96	155/2183	0.920742	0.999804	0.807991	CNAG_04168/CNAG_05391/CNAG_05218/CNAG_05878	4
GO:0031323	biological process by down regulated genes	regulation of cellular metabolic process	2/96	92/2183	0.920919	0.999804	0.807991	CNAG_01988/CNAG_00641	2
GO:0080090	biological process by down regulated genes	regulation of primary metabolic process	2/96	92/2183	0.920919	0.999804	0.807991	CNAG_01988/CNAG_00641	2
GO:0044085	biological process by down regulated genes	cellular component biogenesis	3/96	126/2183	0.92486	0.999804	0.807991	CNAG_04168/CNAG_05391/CNAG_05878	3
GO:0006399	biological process by down regulated genes	tRNA metabolic process	1/96	58/2183	0.928914	0.999804	0.807991	CNAG_03563	1
GO:0006281	biological process by down regulated genes	DNA repair	2/96	97/2183	0.934589	0.999804	0.807991	CNAG_00612/CNAG_03213	2
GO:0044271	biological process by down regulated genes	cellular nitrogen compound biosynthetic process	16/96	487/2183	0.934982	0.999804	0.807991	CNAG_05980/CNAG_03187/CNAG_01988/CNAG_05809/CNAG_00612/CNAG_00700/CNAG_03565/CNAG_02460/CNAG_03563/CNAG_04314/CNAG_01915/CNAG_04744/CNAG_06400/CNAG_01721/CNAG_00641/CNAG_04041	16
GO:0006810	biological process by down regulated genes	transport	14/96	438/2183	0.93798	0.999804	0.807991	CNAG_06093/CNAG_02361/CNAG_04265/CNAG_03528/CNAG_06290/CNAG_03418/CNAG_06096/CNAG_03554/CNAG_02527/CNAG_01106/CNAG_05662/CNAG_00539/CNAG_06998/CNAG_03824	14
GO:0051234	biological process by down regulated genes	establishment of localization	14/96	441/2183	0.941903	0.999804	0.807991	CNAG_06093/CNAG_02361/CNAG_04265/CNAG_03528/CNAG_06290/CNAG_03418/CNAG_06096/CNAG_03554/CNAG_02527/CNAG_01106/CNAG_05662/CNAG_00539/CNAG_06998/CNAG_03824	14
GO:0016071	biological process by down regulated genes	mRNA metabolic process	1/96	63/2183	0.943597	0.999804	0.807991	CNAG_02175	1
GO:0006974	biological process by down regulated genes	cellular response to DNA damage stimulus	2/96	103/2183	0.948071	0.999804	0.807991	CNAG_00612/CNAG_03213	2
GO:0051179	biological process by down regulated genes	localization	14/96	447/2183	0.949128	0.999804	0.807991	CNAG_06093/CNAG_02361/CNAG_04265/CNAG_03528/CNAG_06290/CNAG_03418/CNAG_06096/CNAG_03554/CNAG_02527/CNAG_01106/CNAG_05662/CNAG_00539/CNAG_06998/CNAG_03824	14
GO:0006259	biological process by down regulated genes	DNA metabolic process	3/96	144/2183	0.959578	0.999804	0.807991	CNAG_05825/CNAG_00612/CNAG_03213	3
GO:0006518	biological process by down regulated genes	peptide metabolic process	4/96	182/2183	0.966493	0.999804	0.807991	CNAG_05980/CNAG_03128/CNAG_03563/CNAG_02399	4
GO:0034660	biological process by down regulated genes	ncRNA metabolic process	1/96	85/2183	0.979757	0.999804	0.807991	CNAG_03563	1
GO:0043603	biological process by down regulated genes	cellular amide metabolic process	4/96	198/2183	0.980521	0.999804	0.807991	CNAG_05980/CNAG_03128/CNAG_03563/CNAG_02399	4
GO:0006351	biological process by down regulated genes	transcription, DNA-templated	4/96	200/2183	0.981826	0.999804	0.807991	CNAG_01988/CNAG_00612/CNAG_00641/CNAG_04041	4
GO:0032774	biological process by down regulated genes	RNA biosynthetic process	4/96	200/2183	0.981826	0.999804	0.807991	CNAG_01988/CNAG_00612/CNAG_00641/CNAG_04041	4
GO:0097659	biological process by down regulated genes	nucleic acid-templated transcription	4/96	200/2183	0.981826	0.999804	0.807991	CNAG_01988/CNAG_00612/CNAG_00641/CNAG_04041	4
GO:0055085	biological process by down regulated genes	transmembrane transport	4/96	204/2183	0.984195	0.999804	0.807991	CNAG_02361/CNAG_02527/CNAG_01106/CNAG_00539	4
GO:0016043	biological process by down regulated genes	cellular component organization	4/96	208/2183	0.986273	0.999804	0.807991	CNAG_04168/CNAG_05391/CNAG_05218/CNAG_05878	4
GO:0044267	biological process by down regulated genes	cellular protein metabolic process	7/96	319/2183	0.991792	0.999804	0.807991	CNAG_04656/CNAG_05650/CNAG_05980/CNAG_01988/CNAG_06219/CNAG_03563/CNAG_00482	7
GO:0019538	biological process by down regulated genes	protein metabolic process	7/96	337/2183	0.995461	0.999804	0.807991	CNAG_04656/CNAG_05650/CNAG_05980/CNAG_01988/CNAG_06219/CNAG_03563/CNAG_00482	7
GO:0006412	biological process by down regulated genes	translation	2/96	171/2183	0.996836	0.999804	0.807991	CNAG_05980/CNAG_03563	2
GO:0071840	biological process by down regulated genes	cellular component organization or biogenesis	4/96	249/2183	0.996977	0.999804	0.807991	CNAG_04168/CNAG_05391/CNAG_05218/CNAG_05878	4
GO:0043043	biological process by down regulated genes	peptide biosynthetic process	2/96	173/2183	0.997098	0.999804	0.807991	CNAG_05980/CNAG_03563	2
GO:0043604	biological process by down regulated genes	amide biosynthetic process	2/96	183/2183	0.998122	0.999804	0.807991	CNAG_05980/CNAG_03563	2
GO:0016070	biological process by down regulated genes	RNA metabolic process	6/96	379/2183	0.999705	0.999804	0.807991	CNAG_02175/CNAG_01988/CNAG_00612/CNAG_03563/CNAG_00641/CNAG_04041	6
GO:0034645	biological process by down regulated genes	cellular macromolecule biosynthetic process	8/96	452/2183	0.999771	0.999804	0.807991	CNAG_05825/CNAG_05980/CNAG_01988/CNAG_00612/CNAG_04621/CNAG_03563/CNAG_00641/CNAG_04041	8
GO:0009059	biological process by down regulated genes	macromolecule biosynthetic process	8/96	456/2183	0.999804	0.999804	0.807991	CNAG_05825/CNAG_05980/CNAG_01988/CNAG_00612/CNAG_04621/CNAG_03563/CNAG_00641/CNAG_04041	8
