# Supplementary material for: Unveil the transcriptional landscape at the Cryptococcus-host axis in mice and nonhuman primates
Source: PLoS Negl Trop Dis. 2019 Jul 22;13(7):e0007566. doi: 10.1371/journal.pntd.0007566 (PMC6675133; doi:10.1371/journal.pntd.0007566)
Supplement: S6 Table — (XLSX) [file pntd.0007566.s010.xlsx]

## Sheet: Strains
Table S6. Strains used in this study.
Strain	Gene ID	Genotype	Reference
H99		wild type	Perfect, Ketabchi et al. 1993
cnag_00331Δ	CNAG_00331	cnag_00331Δ::NEO	This study
cnag_00699Δ	CNAG_00699	cnag_00699Δ::NEO	This study
cnag_01653Δ	CNAG_01653	cnag_01653Δ::NEO	This study
cnag_01980Δ	CNAG_01980	cnag_01980Δ::NEO	This study
cnag_05075Δ	CNAG_05075	cnag_05075Δ::NEO	This study
cnag_05678Δ	CNAG_05678	cnag_05678Δ::NEO	This study
cnag_06312Δ	CNAG_06312	cnag_06312Δ::NEO	This study
cnag_06346Δ	CNAG_06346	cnag_06346Δ::NEO	This study
cnag_07457Δ	CNAG_07457	cnag_07457Δ::NEO	This study
