# Supplementary material for: Unveil the transcriptional landscape at the Cryptococcus-host axis in mice and nonhuman primates
Source: PLoS Negl Trop Dis. 2019 Jul 22;13(7):e0007566. doi: 10.1371/journal.pntd.0007566 (PMC6675133; doi:10.1371/journal.pntd.0007566)
Supplement: S7 Table — (XLSX) [file pntd.0007566.s011.xlsx]

## Sheet: Primers
Table S7. Primers used in this study.
Oligo ID	Oligo Target	Sequence ( 5'->3' )
3421	cnag_00331Δ	GGACGTGTGCAGGACTTGTATCTTG
3422	cnag_00331Δ	TCGTATTACAATTCACTGGCCGTCGTTTTACGGAAAAAGGAGCGCGGAAAGG
3423	cnag_00331Δ	ATGGTCATAGCTGTTTCCTGTGTGAAATTGTTATCAGTGAGATGGATCGGGCAGG
3424	cnag_00331Δ	GGTGGTCAAAGATGGAAACAGAGCTG
3425	cnag_00699Δ	CTCGTCGAGTTTCTCATTCAGGGTCC
3426	cnag_00699Δ	TCGTATTACAATTCACTGGCCGTCGTTTTACACGTTACCAAGGCGGCGATC
3427	cnag_00699Δ	ATGGTCATAGCTGTTTCCTGTGTGAAATTGTTATCGTCCACCGACCAAGAGGATGGTA
3428	cnag_00699Δ	GCTAGCGTCTCCGCACACGATTAT
3429	cnag_01653Δ	GTTTCCCGATGATACTTTCCGGGG
3430	cnag_01653Δ	TCGTATTACAATTCACTGGCCGTCGTTTTACGGCAGCGGTGAATGTGAAACG
3431	cnag_01653Δ	ATGGTCATAGCTGTTTCCTGTGTGAAATTGTTATCCTGGCATACCCACCAAGGAGC
3432	cnag_01653Δ	GTTCTGTCACATCTGGTGGAACGG
3433	cnag_01980Δ	CCTCGCTGGTGAGGAAAAGGG
3434	cnag_01980Δ	TCGTATTACAATTCACTGGCCGTCGTTTTACGAAGCCTTTCTCTTCCAGGTGGC
3435	cnag_01980Δ	ATGGTCATAGCTGTTTCCTGTGTGAAATTGTTATCCATGGGGAATGGAAGACCATTTGGA
3436	cnag_01980Δ	CCAATCCAACACATCTGTCCCGAT
3451	cnag_05075Δ	ACATGATCGCCCGTCGTATCTCAT
3452	cnag_05075Δ	TGAGTCGTATTACAATTCACTGGCCGTCGTTTTACGGTGAAGAGCAGGCATCGTATCG
3453	cnag_05075Δ	CTTGGCGTAATCATGGTCATAGCTGTTTCCTGTGCTGCTGGGTGTTTGACCGGT
3454	cnag_05075Δ	CGATAATGGAGCCCGTCGGTG
3459	cnag_05678Δ	CCTGATACTTGCGTTGTGTTACTCGC
3460	cnag_05678Δ	TGAGTCGTATTACAATTCACTGGCCGTCGTTTTACGGATGTTTGGGTCGTGCGGT
3461	cnag_05678Δ	CTTGGCGTAATCATGGTCATAGCTGTTTCCTGGCTACTTCATTCTTCCTGTCGGCG
3462	cnag_05678Δ	CAGAGCATAAGTTGGAACAACCGCA
3389	cnag_06312Δ	TGCCAAAGCACGAATGACAATTGAACG
3390	cnag_06312Δ	TGAGTCGTATTACAATTCACTGGCCGTCGTTTTACGACGCCACAAGGGAGGCAA
3391	cnag_06312Δ	CTTGGCGTAATCATGGTCATAGCTGTTTCCTGTTATTAGCCCTGCTCCTGCTCCC
3392	cnag_06312Δ	GAAGTCCCATTCGGCGTTCCATTG
3393	cnag_06346Δ	TCGCTATTCACTCGTTGCGCG
3394	cnag_06346Δ	TGAGTCGTATTACAATTCACTGGCCGTCGTTTTACAGAAAGGACGGCAGTGGCAG
3395	cnag_06346Δ	CTTGGCGTAATCATGGTCATAGCTGTTTCCTGCTCTTGGAACTTCCTTCCCCGAGA
3396	cnag_06346Δ	CCTTTGGCTGCGGTCTCCT
3373	cnag_07457Δ	CCGAATAGCTCGCGGCAATGAT
3374	cnag_07457Δ	TGAGTCGTATTACAATTCACTGGCCGTCGTTTTACTCTTTAGTTCCATACTACAGACAAAAGGCGC
3375	cnag_07457Δ	CTTGGCGTAATCATGGTCATAGCTGTTTCCTGGACGGGGCCAATGAAAGTCCA
3376	cnag_07457Δ	TCCATATCTCAGGCCATATGGAATGCTC
3505	cnag_00331Δ confirm	ACGTGTTGGGATAGCGG
3506	cnag_00331Δ confirm	CCTAGACCTCCTTCAGCAATG
3507	cnag_00699Δ confirm	AGGCCTTCGTATAGTCGC
3508	cnag_00699Δ confirm	CCAACCGTTCACAAAATCCC
3509	cnag_01653Δ confirm	CACAGGACTTCGAGACAAGTC
3510	cnag_01653Δ confirm	CCGAAACTAGATTAACATCGGC
3511	cnag_01980Δ confirm	CTGTTTCGCACCTGCTTG
3512	cnag_01980Δ confirm	GATCTGATGGGCCGAAGAT
3497	cnag_05075Δ confirm	AAGACTACACTCTTCGATGG
3498	cnag_05075Δ confirm	TCCTGGGTAGAATAATCGCT
3501	cnag_05678Δ confirm	TCTTTCGCAGCTCTCTACAT
3502	cnag_05678Δ confirm	CTGCAGTTACGATACCGAAA
3470	cnag_06312Δ confirm	TCGACAGGGTCGATAAGGT
3471	cnag_06312Δ confirm	AATACTGATGGCGGAGCG
3472	cnag_06346Δ confirm	AGTCTGCTGAGAAGAGGATCA
3473	cnag_06346Δ confirm	CTGGTCGAAGTCGTTGTTGT
3527	cnag_07457Δ confirm	ACAAGTCGGTGACTCTGTG
3528	cnag_07457Δ confirm	GTCTTCGGATCGGTGAAACC
CDp01	CnACT1F	GCACCATACCTTCTACAATGAGC
CDp02	CnACT1R	CAGGAAGCTCGTAAGACTTTTCA
CDp23	M13F	GTAAAACGACGGCCAGTGAA
CDp24	M13R	CAGGAAACAGCTATGACCAT
Mmp12-sens1	mmp12 Check	TACCTGGTTCTAGAATATCAG
Mmp12-anti1	mmp12 Check	GAACTACGTTGTAGCTAAATGG
Ocstamp-F1	ocstamp Check	CCTCTGATTGGTCCATCTG
Ocstamp-R2	ocstamp Check	TGTAGGACAGGAGCAAGC
Ocstamp-LF	ocstamp Check	CCTCTGATTGGTCCATCTGGAAAGTG
Ocstamp-LR	ocstamp Check	AGGCAGCCTGCAGTGGAAC
Mmp12-g1	mmp12 guide	TTTTATGATTATGGAAAGGACAGAAT
Mmp12-g4	mmp12 guide	CGAGGGATGTGCATTATTGCCAGAGT
Ocstamp-g1	ocstamp guide	AGGTGGAAGTTCTGGCGCTTGGGGAT
LHL-9	igf monkey RT	CCTCGCATCTCTTCTACCTGGC
LHL-10	igf monkey RT	TGCGCAATACATCTCCAGCCTTC
LHL-11	igf mouse RT	ACACATCATGTCGTCTTCACACCTC
LHL-12	igf mouse RT	TCAGATCACAGCTCCGGAAGC
LHL-13	socs3 monkey RT	CCAAGAACCTGCGCATCCAG
LHL-14	socs3 monkey RT	CCCCGGAGTAGATGTAGTAGGCTC
LHL-15	socs3 mouse RT	ACCAAGAACCTACGCATCCAGTG
LHL-16	socs3 mouse RT	TCTCGCCCCCAGAATAGATGTAGT
LHL-25	ccl17 monkey RT	CCACTGAAGATGCTGGCCCT
LHL-26	ccl17 monkey RT	CCGAACAGATGGCCTTGTTCTGG
LHL-27	ccl17 mouse RT	CCATGAGGTCACTTCAGATGCTGC
LHL-28	ccl17 mouse RT	GGGGTCTGCACAGATGAGCTTG
LHL-41	ocstamp monkey RT	CAGACCATGTAGCCTTCCTCCTG
LHL-42	ocstamp monkey RT	GCTCCCATTGGTAGGAGCTGTG
LHL-43	ocstamp mouse RT	GCTCAGAAGTTACCCACTGTCCC
LHL-44	ocstamp mouse RT	GTGGTTGAGCCTGTGGTAGATGAC
